# Supplementary material for: Impact of Lepidopteran Oral Secretions on the Transcriptome of Arabidopsis thaliana
Source: Plant Direct. 2025 Jun 19;9(6):e70085. doi: 10.1002/pld3.70085 (PMC12178948; doi:10.1002/pld3.70085)
Supplement: Supplementary file 2 — Table S1 Expression changes after wounding (W), application of Pieris brassicae oral secretions (Pb OS) or Spodoptera littoralis oral secretions (Sl OS). Values are the average of four biological replicates. CTL, untreated. [file PLD3-9-e70085-s002.xlsx]

## Sheet: 3h
Table S1. Expression changes after wounding (W), application of Pieris brassicae oral secretions (Pb OS) or Spodoptera littoralis oral secretions (Sl OS). Values are the average of four biological replicates. CTL, untreated.
			W 3h	W /CTL	Pb OS 3h	Pb OS/CTL	Pb OS/W	Sl OS 3h	Sl OS/CTL	Sl OS/W
Gene_ID	Gene_Name	Description	log2FC	adj.P.Value	log2FC	adj.P.Value	adj.P.Value	log2FC	adj.P.Value	adj.P.Value
AT4G37990	AT4G37990|CAD8	Cinnamyl alcohol dehydrogenase 8 [Source:UniProtKB/Swiss-Prot;Acc:Q02972]	10.5926	1.26596e-10	12.2307	4.76381e-13	0.0510528	12.6263	2.03101e-13	0.0138016
AT2G38240	AT2G38240|JOX4	Probable 2-oxoglutarate-dependent dioxygenase ANS [Source:UniProtKB/Swiss-Prot;Acc:O80449]	9.68006	7.27217e-08	10.9431	4.7231e-10	0.274054	10.9993	3.67226e-10	0.235667
AT3G48520	AT3G48520|CYP94B3	CYP94B3 [Source:UniProtKB/TrEMBL;Acc:A0A178V8H3]	9.29071	4.7655e-11	11.3073	8.57655e-14	0.0156623	11.8758	3.02553e-14	0.000577756
AT1G43160	AT1G43160|RAP2-6	Ethylene-responsive transcription factor RAP2-6 [Source:UniProtKB/Swiss-Prot;Acc:Q7G1L2]	9.21421	2.73624e-08	11.1868	7.08802e-11	0.0554715	11.4547	3.45585e-11	0.025275
AT2G02990	AT2G02990|RNS1	Ribonuclease 1 [Source:UniProtKB/Swiss-Prot;Acc:P42813]	8.59988	1.52908e-08	10.1131	6.03191e-11	0.0981887	10.357	2.96799e-11	0.0475972
AT3G59220	AT3G59220|PRN1	Pirin-1 [Source:UniProtKB/Swiss-Prot;Acc:Q9LX49]	8.24684	7.14526e-07	7.7181	9.10644e-08	0.68135	7.53252	9.25168e-08	0.544181
AT2G37770	AT2G37770|AKR4C9	NADPH-dependent aldo-keto reductase, chloroplastic [Source:UniProtKB/Swiss-Prot;Acc:Q0PGJ6]	8.14939	9.64104e-08	10.0259	2.00447e-10	0.0592461	10.3367	8.57291e-11	0.0240103
AT1G10585	AT1G10585|BHLH167	Transcription factor bHLH167 [Source:UniProtKB/Swiss-Prot;Acc:F4I4E1]	8.06235	1.6242e-10	9.83417	2.70902e-13	0.00932724	10.326	8.99202e-14	0.00107649
AT3G55970	AT3G55970|JRG21, JOX3	JRG21 [Source:UniProtKB/TrEMBL;Acc:A0A178V764]	8.02241	1.67567e-10	10.4707	1.21255e-13	0.191639	10.6355	7.46593e-14	0.000340921
AT1G51780	AT1G51780|ILL5	IAA-amino acid hydrolase ILR1-like 5 [Source:UniProtKB/Swiss-Prot;Acc:Q9SWX9]	7.99317	2.59958e-07	8.79247	3.34719e-09	0.465138	9.50067	7.98552e-10	0.136179
AT3G46660	AT3G46660|UGT76E12	Glycosyltransferase (Fragment) [Source:UniProtKB/TrEMBL;Acc:W8QNL7]	7.86297	1.42022e-07	11.1198	4.56206e-11	0.0624755	11.6529	1.66911e-11	0.000472044
AT4G37410	AT4G37410|CYP81F4	Cytochrome P450 81F4 [Source:UniProtKB/Swiss-Prot;Acc:Q9SZU1]	7.81404	7.99327e-05	5.93359	8.43975e-05	0.229903	5.75515	9.77785e-05	0.173399
AT5G10625	AT5G10625|FLP2	Flowering-promoting factor 1-like protein 2 [Source:UniProtKB/Swiss-Prot;Acc:Q9LXB5]	7.78912	7.32195e-08	8.74503	5.56413e-10	0.3094	8.82046	4.17045e-10	0.253296
AT5G63450	AT5G63450|CYP94B1	cytochrome P450, family 94, subfamily B, polypeptide 1 [Source:TAIR;Acc:AT5G63450]	7.30821	5.46455e-08	8.14914	4.6539e-10	0.330189	8.00988	4.7269e-10	0.407377
AT4G22470	AT4G22470	Protease inhibitor/seed storage/lipid transfer protein (LTP) family protein [Source:UniProtKB/TrEMBL;Acc:F4JLV4]	7.26862	8.69722e-08	9.36268	9.31019e-11	0.000743011	10.0469	2.49028e-11	0.00231075
AT5G07010	AT5G07010|SOT15	Sulfotransferase [Source:UniProtKB/TrEMBL;Acc:A0A178UG65]	7.11659	7.77731e-07	7.8759	9.69327e-09	0.469988	7.6745	1.05965e-08	0.588477
AT4G35160	AT4G35160	O-methyltransferase family protein [Source:UniProtKB/TrEMBL;Acc:Q9T003]	7.03291	5.4023e-08	8.81013	8.47056e-11	0.0320206	9.07395	3.59896e-11	0.0117966
AT5G61890	AT5G61890|ERF114	Ethylene-responsive transcription factor ERF114 [Source:UniProtKB/Swiss-Prot;Acc:Q9FH54]	6.95505	1.28891e-07	4.45957	2.40319e-06	0.00655179	4.76874	7.67421e-07	0.0109502
AT2G29460	AT2G29460|GSTU4	Glutathione S-transferase U4 [Source:UniProtKB/Swiss-Prot;Acc:Q9ZW27]	6.92725	1.16089e-06	10.1589	2.24375e-10	0.00155233	10.8309	6.17133e-11	0.000474986
AT5G64750	AT5G64750|ABR1	Ethylene-responsive transcription factor ABR1 [Source:UniProtKB/Swiss-Prot;Acc:Q9FGF8]	6.88037	8.07819e-07	8.24314	3.31589e-09	0.163807	8.8144	9.0611e-10	0.0422353
AT1G68290	AT1G68290|ENDO2	Endonuclease 2 [Source:UniProtKB/Swiss-Prot;Acc:Q9C9G4]	6.78561	6.31666e-13	7.39638	1.06386e-14	0.115071	6.94566	1.76172e-14	0.694661
AT5G24140	AT5G24140|SQP2	squalene monooxygenase 2 [Source:TAIR;Acc:AT5G24140]	6.71612	1.16089e-06	5.57346	7.85815e-07	0.247983	6.6496	5.64233e-08	0.955535
AT4G20970	AT4G20970|BHLH162	Transcription factor bHLH162 [Source:UniProtKB/Swiss-Prot;Acc:F4JIJ7]	6.5374	3.5056e-10	5.85146	1.19337e-10	0.2176	5.89429	6.52166e-11	0.233171
AT5G13330	AT5G13330|ERF113	Rap2.6L [Source:UniProtKB/TrEMBL;Acc:A0A178UKL8]	6.47836	9.50739e-10	9.00755	2.61044e-13	0.0229771	9.35468	8.99202e-14	6.30815e-05
AT3G49620	AT3G49620|DIN11	Probable 2-oxoglutarate-dependent dioxygenase DIN11 [Source:UniProtKB/Swiss-Prot;Acc:Q8H113]	6.44406	8.92535e-05	8.96288	5.78062e-08	0.0216525	10.1426	7.86083e-09	0.00500699
AT2G39030	AT2G39030|NATA1	L-ornithine N5-acetyltransferase NATA1 [Source:UniProtKB/Swiss-Prot;Acc:Q9ZV05]	6.34073	1.91065e-08	8.05796	2.55354e-11	0.015852	8.02669	2.00264e-11	0.0135961
AT1G15010	AT1G15010	Mediator of RNA polymerase II transcription subunit [Source:UniProtKB/TrEMBL;Acc:Q8LCU9]	6.27557	3.46681e-06	7.82875	8.65359e-09	0.117455	7.9717	5.18425e-09	0.0772262
AT5G24080	AT5G24080	G-type lectin S-receptor-like serine/threonine-protein kinase At5g24080 [Source:UniProtKB/Swiss-Prot;Acc:Q9FLV4]	6.23738	2.01266e-06	6.85133	3.08035e-08	0.544038	7.3577	8.56799e-09	0.224355
AT1G47130	AT1G47130		6.17178	1.43432e-06	5.99427	1.19834e-07	0.872056	5.99973	8.68079e-08	0.867595
AT1G22470	AT1G22470	At1g22470/F12K8_18 [Source:UniProtKB/TrEMBL;Acc:Q8L443]	6.11693	4.69998e-05	7.20676	2.6824e-07	0.363724	7.70773	8.18155e-08	0.160896
AT1G54010	AT1G54010|GLL23	Inactive GDSL esterase/lipase-like protein 23 [Source:UniProtKB/Swiss-Prot;Acc:Q8W4H8]	6.07698	5.08079e-06	6.91525	4.61212e-08	0.409564	6.70948	5.11661e-08	0.526765
AT2G24210	AT2G24210|TPS10	Tricyclene synthase, chloroplastic [Source:UniProtKB/Swiss-Prot;Acc:Q9ZUH4]	6.04588	6.28172e-05	6.70454	7.86447e-07	0.608371	6.7089	5.59596e-07	0.584689
AT1G69880	AT1G69880|TRX8	Thioredoxin H8 [Source:UniProtKB/Swiss-Prot;Acc:Q9CAS1]	6.0406	8.75353e-09	9.40643	2.70902e-13	0.000347037	10.1857	7.23215e-14	4.27205e-06
AT5G05340	AT5G05340|PER52	Peroxidase 52 [Source:UniProtKB/Swiss-Prot;Acc:Q9FLC0]	5.97792	6.06077e-07	8.3461	2.12665e-10	0.0149088	9.2583	3.47664e-11	0.00037798
AT1G51820	AT1G51820	Probable LRR receptor-like serine/threonine-protein kinase At1g51820 [Source:UniProtKB/Swiss-Prot;Acc:C0LGG3]	5.96352	0.00062891	7.42393	2.08934e-06	0.310678	8.85029	1.58434e-07	0.0368794
AT4G15210	AT4G15210|BAM5	Beta-amylase 5 [Source:UniProtKB/Swiss-Prot;Acc:P25853]	5.95549	1.42751e-05	5.43729	2.10201e-06	0.651831	4.95827	4.95326e-06	0.33023
AT5G24780	AT5G24780|VSP1	Vegetative storage protein 1 [Source:UniProtKB/Swiss-Prot;Acc:O49195]	5.94994	0.00014732	6.4317	2.56227e-06	0.734148	6.17296	3.23073e-06	0.87454
AT4G15610	AT4G15610	CASP-like protein 1D1 [Source:UniProtKB/Swiss-Prot;Acc:Q9FE29]	5.94213	1.91065e-08	6.4839	2.19598e-10	0.415641	6.8727	6.20556e-11	0.13543
AT1G15415	AT1G15415	F9L1.37 [Source:UniProtKB/TrEMBL;Acc:Q9XI27]	5.90968	8.07819e-07	7.96673	5.32282e-10	0.000454556	8.75694	9.32002e-11	0.00140696
AT1G74000	AT1G74000|SSL11	Protein STRICTOSIDINE SYNTHASE-LIKE 11 [Source:UniProtKB/Swiss-Prot;Acc:P92976]	5.8301	9.8838e-10	6.36018	1.8932e-11	0.327454	6.47249	1.25419e-11	0.214085
AT2G45570	AT2G45570|CYP76C2	Cytochrome P450 76C2 [Source:UniProtKB/Swiss-Prot;Acc:O64637]	5.74999	2.01106e-07	9.43377	5.53165e-12	0.00570677	9.74551	2.48357e-12	2.60997e-05
AT4G12480	AT4G12480|EARLI1	PEARLI 1 [Source:UniProtKB/TrEMBL;Acc:A0A178V1J0]	5.7395	3.37464e-05	5.47891	2.78622e-06	0.837304	7.00017	9.04946e-08	0.226514
AT2G39350	AT2G39350|ABCG1	ABC transporter G family member 1 [Source:UniProtKB/Swiss-Prot;Acc:O80946]	5.71891	1.16089e-06	6.54323	1.02349e-08	0.333629	7.63534	7.69234e-10	0.0201342
AT3G11480	AT3G11480|BSMT1	Salicylate/benzoate carboxyl methyltransferase [Source:UniProtKB/Swiss-Prot;Acc:Q6XMI3]	5.54432	0.000155109	9.81712	3.47662e-09	0.0220779	10.2223	1.4765e-09	0.000354284
AT1G73325	AT1G73325	Kunitz family trypsin and protease inhibitor protein [Source:UniProtKB/TrEMBL;Acc:Q9FX28]	5.54323	0.00033538	3.65524	0.00108872	0.130879	3.63309	0.00102198	0.114522
AT3G55090	AT3G55090|ABCG16	ABC transporter G family member 16 [Source:UniProtKB/Swiss-Prot;Acc:Q9M2V7]	5.54155	1.39267e-05	7.3917	1.34487e-08	0.0571694	7.56575	7.44914e-09	0.03178
AT1G05680	AT1G05680|UGT74E2	Glycosyltransferase (Fragment) [Source:UniProtKB/TrEMBL;Acc:A0A0K1SBE8]	5.54022	2.31767e-05	9.2246	8.60788e-10	0.00156561	9.76201	2.95328e-10	0.000230024
AT4G18170	AT4G18170|WRKY28	WRKY28 [Source:UniProtKB/TrEMBL;Acc:A0A178V3M3]	5.53995	3.20794e-06	6.86481	8.74551e-09	0.127419	6.88737	6.26588e-09	0.109062
AT5G13220	AT5G13220|JAZ10	jasmonate-zim-domain protein 10 [Source:TAIR;Acc:AT5G13220]	5.51749	6.06077e-07	7.26415	4.99507e-10	0.025277	7.18071	4.84743e-10	0.0260925
AT5G17860	AT5G17860|CCX1	Cation/calcium exchanger 1 [Source:UniProtKB/Swiss-Prot;Acc:Q9FKP1]	5.5174	3.37485e-08	8.31455	2.65978e-12	0.00869867	8.75399	8.42145e-13	3.70005e-05
AT5G01380	AT5G01380|GT-3A	Trihelix transcription factor GT-3a [Source:UniProtKB/Swiss-Prot;Acc:Q9SDW0]	5.50589	3.25765e-05	7.00446	6.66015e-08	0.143608	6.42414	1.51254e-07	0.365436
AT4G10290	AT4G10290	RmlC-like cupins superfamily protein [Source:UniProtKB/TrEMBL;Acc:F4JLM2]	5.49683	6.9623e-05	5.81685	1.5533e-06	0.799557	6.68569	1.88468e-07	0.260606
AT2G30830	AT2G30830	2-oxoglutarate (2OG) and Fe(II)-dependent oxygenase superfamily protein [Source:UniProtKB/TrEMBL;Acc:O80850]	5.47314	0.000619123	7.1894	1.08048e-06	0.187264	7.6673	3.35677e-07	0.0813762
AT4G16590	AT4G16590|ATCSLA01	cellulose synthase-like A01 [Source:TAIR;Acc:AT4G16590]	5.45787	0.00847376	3.34198	0.0196115	0.217783	2.78221	0.0465651	0.106268
AT4G17470	AT4G17470	Alpha/beta-Hydrolases superfamily protein [Source:UniProtKB/TrEMBL;Acc:Q501G7]	5.4558	4.08969e-05	5.94586	6.50346e-07	0.669516	5.20816	2.53465e-06	0.828408
AT2G36590	AT2G36590|PROT3	Proline transporter 3 [Source:UniProtKB/Swiss-Prot;Acc:Q9SJP9]	5.45068	3.19985e-05	5.90186	5.44556e-07	0.689875	6.74635	6.9543e-08	0.186877
AT3G11340	AT3G11340|UGT76B1	UDP-glycosyltransferase 76B1 [Source:UniProtKB/Swiss-Prot;Acc:Q9C768]	5.44424	0.00356408	9.44779	2.88055e-07	0.00151731	9.78238	1.33503e-07	0.00547632
AT5G44570	AT5G44570	unknown protein; FUNCTIONS IN: molecular_function unknown; INVOLVED IN: biological_process unknown; LOCATED IN: endomembrane system; EXPRESSED IN: leaf whorl, hypocotyl, sepal, flower, leaf; EXPRESSED DURING: petal differentiation and expansion stag /.../08 eight leaves visible; Has 7 Blast hits to 7 proteins in 2 species: Archae - 0; Bacteria - 0; Metazoa - 0; Fungi - 0; Plants - 7; Viruses - 0;…	5.37288	2.73656e-05	7.67104	1.07279e-08	0.0198365	7.97176	4.87556e-09	0.00856012
AT5G51060	AT5G51060|RBOHC	RHD2 [Source:UniProtKB/TrEMBL;Acc:A0A178UIV0]	5.33352	0.000545444	8.27681	1.07726e-07	0.0177622	8.62714	4.55788e-08	0.00874468
AT1G65730	AT1G65730|YSL7	Probable metal-nicotianamine transporter YSL7 [Source:UniProtKB/Swiss-Prot;Acc:Q9SHY2]	5.32528	8.93658e-07	5.94534	1.07056e-08	0.434277	6.3806	2.93071e-09	0.153552
AT3G28740	AT3G28740|CYP81D11	Cytochrome P450 81D11 [Source:UniProtKB/Swiss-Prot;Acc:Q9LHA1]	5.2295	9.50739e-10	9.00204	1.06386e-14	0.0266026	9.53419	6.21831e-15	1.47132e-07
AT3G28210	AT3G28210|SAP12	Zinc finger AN1 domain-containing stress-associated protein 12 [Source:UniProtKB/Swiss-Prot;Acc:Q67YE6]	5.21687	2.41428e-06	7.31613	9.66418e-10	0.0545263	7.5721	4.73669e-10	0.00407735
AT4G13860	AT4G13860	At4g13860 [Source:UniProtKB/TrEMBL;Acc:Q6ID29]	5.18669	3.36988e-05	5.99312	2.52646e-07	0.421152	6.30201	9.45207e-08	0.236493
AT3G25180	AT3G25180|CYP82G1	Cytochrome P450 82G1 [Source:UniProtKB/Swiss-Prot;Acc:Q9LSF8]	5.18262	0.000150971	7.65501	4.6877e-08	0.000367405	8.19252	1.33388e-08	0.00624815
AT2G02010	AT2G02010|GAD4	glutamate decarboxylase 4 [Source:TAIR;Acc:AT2G02010]	5.169	1.30123e-08	6.91834	5.76111e-12	0.00313136	6.82646	6.39986e-12	0.00305055
AT3G43250	AT3G43250	Coiled-coil protein (DUF572) [Source:UniProtKB/TrEMBL;Acc:Q9LXK9]	5.16396	2.28895e-05	7.20454	1.22031e-08	0.000316978	7.48853	5.47706e-09	0.012319
AT4G38410	AT4G38410	At4g38410 [Source:UniProtKB/TrEMBL;Acc:Q8GY17]	5.14893	6.87843e-06	2.0394	0.00532236	0.00125803	2.01145	0.00537812	0.000696494
AT4G13410	AT4G13410|CSLA15	Probable mannan synthase 15 [Source:UniProtKB/Swiss-Prot;Acc:Q9T0L2]	5.14721	0.00498202	3.44019	0.0075653	0.261974	3.18278	0.0117588	0.179874
AT2G47550	AT2G47550|PME20	Probable pectinesterase/pectinesterase inhibitor 20 [Source:UniProtKB/Swiss-Prot;Acc:O22256]	5.11686	0.000282835	6.53025	6.6773e-07	0.215189	5.18923	8.52953e-06	0.95802
AT5G12020	AT5G12020|HSP17.6	17.6 kDa class II heat shock protein [Source:UniProtKB/Swiss-Prot;Acc:P29830]	5.11505	0.0031724	6.56245	9.98675e-06	0.318619	6.27368	1.34963e-05	0.417113
AT1G35140	AT1G35140|EXL1	Protein EXORDIUM-like 1 [Source:UniProtKB/Swiss-Prot;Acc:Q9C6E4]	5.09752	9.83468e-05	8.40127	5.80828e-09	0.00521658	8.02712	8.55414e-09	0.0052053
AT1G10586	AT1G10586|BHLH168	Transcription factor bHLH168 [Source:UniProtKB/Swiss-Prot;Acc:Q9XIJ1]	5.07834	0.000182598	6.2832	6.15611e-07	0.272432	6.79276	1.56062e-07	0.103267
AT3G52450	AT3G52450|PUB22	RING-type E3 ubiquitin transferase [Source:UniProtKB/TrEMBL;Acc:A0A178VML4]	5.04124	2.18988e-05	4.81478	1.77221e-06	0.831696	6.18002	5.16266e-08	0.195268
AT5G26260	AT5G26260	F9D12.8 protein [Source:UniProtKB/TrEMBL;Acc:O81493]	5.02689	0.000336461	5.50101	5.2483e-06	0.71022	4.735	2.44199e-05	0.815228
AT1G54020	AT1G54020	GDSL esterase/lipase At1g54020 [Source:UniProtKB/Swiss-Prot;Acc:Q9C5N8]	5.00422	8.8209e-06	6.71636	7.43724e-09	0.0441762	6.96603	3.34951e-09	0.0181137
AT5G59310	AT5G59310|LTP4	Non-specific lipid-transfer protein 4 [Source:UniProtKB/Swiss-Prot;Acc:Q9LLR6]	4.99967	0.00063493	7.84589	1.09991e-07	0.0243357	8.06102	5.6264e-08	0.0101085
AT3G27660	AT3G27660|OL2	Oleosin 20.3 kDa [Source:UniProtKB/Swiss-Prot;Acc:Q42431]	4.84268	0.000367233	2.34237	0.0116918	0.0262568	3.50012	0.000440276	0.208775
AT2G39518	AT2G39518	CASP-like protein 4D2 [Source:UniProtKB/Swiss-Prot;Acc:Q56X75]	4.81073	0.00350639	4.70302	0.000226484	0.948683	6.95115	2.14238e-06	0.10404
AT5G24770	AT5G24770|VSP2	Vegetative storage protein 2 [Source:UniProtKB/Swiss-Prot;Acc:O82122]	4.79527	0.000174115	4.21753	3.4647e-05	0.60269	3.90091	6.72977e-05	0.377952
AT1G69480	AT1G69480|PHO1-H10	Phosphate transporter PHO1 homolog 10 [Source:UniProtKB/Swiss-Prot;Acc:Q6R8G0]	4.77925	0.0113463	7.68576	4.30005e-06	0.000109212	7.99992	2.03675e-06	0.0343079
AT1G02400	AT1G02400|GA2OX6	Gibberellin 2-beta-dioxygenase 6 [Source:UniProtKB/Swiss-Prot;Acc:Q9FZ21]	4.74567	5.82159e-06	5.30053	6.66015e-08	0.497116	5.65021	2.06802e-08	0.230206
AT1G15520	AT1G15520|ABCG40	ABC transporter G family member 40 [Source:UniProtKB/Swiss-Prot;Acc:Q9M9E1]	4.73488	0.00269697	7.1717	1.09856e-06	0.000557869	7.89988	2.29369e-07	0.0141578
AT3G25780	AT3G25780|AOC3	Allene oxide cyclase 3, chloroplastic [Source:UniProtKB/Swiss-Prot;Acc:Q9LS01]	4.73309	1.33326e-05	6.26317	1.39395e-08	0.063793	6.012	1.93413e-08	0.107217
AT2G20825	AT2G20825|ULT2	Protein ULTRAPETALA 2 [Source:UniProtKB/Swiss-Prot;Acc:Q8S8I2]	4.66929	1.01964e-05	4.7379	3.91503e-07	0.944162	3.87295	3.70564e-06	0.306052
AT3G63380	AT3G63380|ACA12	Calcium-transporting ATPase [Source:UniProtKB/TrEMBL;Acc:A0A178VEV7]	4.64573	0.00722029	6.56508	9.81212e-06	0.178858	7.18463	2.57816e-06	0.0665223
AT1G10370	AT1G10370|GSTU17	Glutathione S-transferase U17 [Source:UniProtKB/Swiss-Prot;Acc:Q9FUS8]	4.6353	0.0147711	5.15783	0.000367115	0.773115	5.56607	0.000146323	0.561895
AT1G24070	AT1G24070|CSLA10	Probable mannan synthase 10 [Source:UniProtKB/Swiss-Prot;Acc:Q9LR87]	4.63114	6.18486e-06	3.88981	2.74528e-06	0.338686	3.76564	3.11317e-06	0.242292
AT4G11320	AT4G11320|RDL5	Probable cysteine protease RDL5 [Source:UniProtKB/Swiss-Prot;Acc:Q9SUS9]	4.63077	0.00163775	4.38239	0.000138788	0.864225	4.01548	0.000286578	0.623177
AT2G29440	AT2G29440|GSTU6	GSTU6 [Source:UniProtKB/TrEMBL;Acc:A0A178VUQ0]	4.62926	0.000305011	6.23041	3.61819e-07	0.12245	6.17625	2.88599e-07	0.122848
AT1G74010	AT1G74010	At1g74010 [Source:UniProtKB/TrEMBL;Acc:Q9C9C2]	4.61669	1.0816e-06	4.98276	2.01901e-08	0.616408	5.54548	3.4266e-09	0.152913
AT2G43510	AT2G43510|ATTI1	TI1 [Source:UniProtKB/TrEMBL;Acc:A0A178VRC4]	4.60806	3.5056e-10	6.84144	3.43894e-14	0.063793	7.05967	1.76172e-14	8.15224e-06
AT3G24982	AT3G24982|ATRLP40	Receptor like protein 40 [Source:UniProtKB/TrEMBL;Acc:F4J7T9]	4.60286	0.000193975	8.75786	1.56176e-09	0.0291196	8.76997	1.17713e-09	0.000231494
AT5G05600	AT5G05600|JOX2	Probable 2-oxoglutarate-dependent dioxygenase At5g05600 [Source:UniProtKB/Swiss-Prot;Acc:Q9FFF6]	4.56498	4.7655e-11	6.08779	1.43625e-14	0.000222079	6.39115	7.61801e-15	2.36337e-05
AT1G66570	AT1G66570|SUC7	Sucrose transport protein SUC7 [Source:UniProtKB/Swiss-Prot;Acc:Q67YF8]	4.56397	0.00131514	7.97459	6.4047e-08	0.00121171	7.79389	6.48979e-08	0.00598917
AT1G52030	AT1G52030|F-ATMBP	Myrosinase-binding protein 2 [Source:UniProtKB/Swiss-Prot;Acc:Q9SAV1]	4.55301	4.5785e-06	5.22842	3.61381e-08	0.367956	4.89923	6.50766e-08	0.649938
AT4G28140	AT4G28140|ERF054	Ethylene-responsive transcription factor ERF054 [Source:UniProtKB/Swiss-Prot;Acc:Q9M0J3]	4.54735	1.499e-06	4.42987	1.2295e-07	0.885735	4.69221	4.24472e-08	0.848381
AT1G30135	AT1G30135|TIFY5A	Protein TIFY 5A [Source:UniProtKB/Swiss-Prot;Acc:Q8LBM2]	4.53654	0.000183213	4.70409	5.35859e-06	0.886239	5.21165	1.15732e-06	0.491369
AT4G22070	AT4G22070|WRKY31	Probable WRKY transcription factor 31 [Source:UniProtKB/Swiss-Prot;Acc:Q93WT0]	4.52576	3.21158e-05	6.01781	3.57893e-08	0.0769017	5.94121	3.17083e-08	0.0822725
AT1G52890	AT1G52890|NAC019	NAC domain-containing protein 19 [Source:UniProtKB/Swiss-Prot;Acc:Q9C932]	4.51527	1.11245e-07	7.33616	2.97145e-12	0.0280093	7.4294	1.99855e-12	3.3325e-05
AT5G47330	AT5G47330	Alpha/beta-Hydrolases superfamily protein [Source:UniProtKB/TrEMBL;Acc:Q9LVS6]	4.51258	8.07819e-07	4.78802	1.87033e-08	0.701302	5.4446	2.26906e-09	0.132742
AT3G22620	AT3G22620	Bifunctional inhibitor/lipid-transfer protein/seed storage 2S albumin superfamily protein [Source:UniProtKB/TrEMBL;Acc:Q9LJ85]	4.49181	0.00202056	7.07011	4.54573e-07	0.00280319	6.7701	5.79073e-07	0.050005
AT5G44574	AT5G44574	unknown protein; FUNCTIONS IN: molecular_function unknown; INVOLVED IN: biological_process unknown; LOCATED IN: endomembrane system; Has 6 Blast hits to 6 proteins in 2 species: Archae - 0; Bacteria - 0; Metazoa - 0; Fungi - 0; Plants - 6; Viruses - /.../her Eukaryotes - 0 (source: NCBI BLink). [Source:TAIR;Acc:AT5G44574]	4.49045	1.9771e-05	4.15527	2.37839e-06	0.71022	5.0237	1.51608e-07	0.511399
AT1G54575	AT1G54575	unknown protein; Has 35333 Blast hits to 34131 proteins in 2444 species: Archae - 798; Bacteria - 22429; Metazoa - 974; Fungi - 991; Plants - 531; Viruses - 0; Other Eukaryotes - 9610 (source: NCBI BLink). [Source:TAIR;Acc:AT1G54575]	4.47949	0.00357528	5.96865	7.63387e-06	0.243572	6.31548	2.9789e-06	0.135199
AT2G40113	AT2G40113	Pollen Ole e 1 allergen and extensin family protein [Source:UniProtKB/TrEMBL;Acc:Q58FY6]	4.47234	1.24441e-06	5.99602	9.66418e-10	0.023738	5.9968	7.69234e-10	0.0188327
AT5G19110	AT5G19110	Eukaryotic aspartyl protease family protein [Source:TAIR;Acc:AT5G19110]	4.46404	0.000207713	6.74449	5.15934e-08	0.00345503	6.23619	1.07711e-07	0.0589485
AT2G37180	AT2G37180|PIP2-3	Aquaporin PIP2-3 [Source:UniProtKB/Swiss-Prot;Acc:P30302]	4.42209	0.0155236	5.97769	5.33297e-05	0.308966	6.25925	2.58011e-05	0.208837
AT2G39330	AT2G39330|JAL23	jacalin-related lectin 23 [Source:TAIR;Acc:AT2G39330]	4.42021	0.000155109	4.47972	5.90664e-06	0.959708	4.4632	4.76687e-06	0.969381
AT1G47510	AT1G47510|IP5P11	Type IV inositol polyphosphate 5-phosphatase 11 [Source:UniProtKB/Swiss-Prot;Acc:Q5EAF2]	4.4201	0.000207713	6.09322	1.72476e-07	0.0815797	6.50934	5.36249e-08	0.0260668
AT2G22880	AT2G22880	At2g22880 [Source:UniProtKB/TrEMBL;Acc:O81005]	4.40996	3.19985e-05	5.81419	3.94796e-08	0.0870281	6.47689	6.47635e-09	0.0113303
AT1G77380	AT1G77380|AAP3	ATAAP3 [Source:UniProtKB/TrEMBL;Acc:A0A178W3U1]	4.38747	0.000920856	3.20498	0.000984241	0.280083	3.03115	0.0014239	0.196809
AT2G44810	AT2G44810|DAD1	Phospholipase A(1) DAD1, chloroplastic [Source:UniProtKB/Swiss-Prot;Acc:Q948R1]	4.3741	1.19842e-05	4.85357	1.40631e-07	0.550171	4.49679	2.78321e-07	0.885145
AT3G25250	AT3G25250|OXI1	Serine/threonine-protein kinase OXI1 [Source:UniProtKB/Swiss-Prot;Acc:Q9LSF1]	4.37319	5.00896e-05	6.65929	8.57665e-09	0.0207018	7.29259	1.65848e-09	0.0011417
AT1G62975	AT1G62975|BHLH125	Transcription factor bHLH125 [Source:UniProtKB/Swiss-Prot;Acc:Q9LQ08]	4.36659	0.000138385	3.87757	2.47472e-05	0.622955	3.43083	7.88095e-05	0.294861
AT5G46350	AT5G46350|WRKY8	Probable WRKY transcription factor 8 [Source:UniProtKB/Swiss-Prot;Acc:Q9FL26]	4.35085	0.00015758	3.73739	4.11152e-05	0.53004	4.35188	5.4711e-06	0.999379
AT1G76930	AT1G76930|ATEXT4	extensin 4 [Source:TAIR;Acc:AT1G76930]	4.34231	2.52566e-07	4.68471	4.27199e-09	0.573283	6.09666	5.45656e-11	0.00273561
AT2G29490	AT2G29490|GSTU1	Glutathione S-transferase U1 [Source:UniProtKB/Swiss-Prot;Acc:Q9ZW30]	4.30619	4.06315e-05	7.02211	2.4065e-09	0.00159991	7.74883	4.17045e-10	0.000222667
AT1G72140	AT1G72140|NPF5.12	Protein NRT1/ PTR FAMILY 5.12 [Source:UniProtKB/Swiss-Prot;Acc:Q9C7U1]	4.2853	0.0158513	4.07606	0.00166178	0.906779	5.01877	0.000208569	0.629467
AT3G23250	AT3G23250|MYB15	Transcription factor MYB15 [Source:UniProtKB/Swiss-Prot;Acc:Q9LTC4]	4.27421	3.45815e-06	6.19154	8.60788e-10	0.007338	5.58978	3.29886e-09	0.0446312
AT5G16960	AT5G16960	Quinone oxidoreductase-like protein [Source:UniProtKB/TrEMBL;Acc:Q9LFK5]	4.26302	8.95943e-07	6.62215	8.47056e-11	0.0118849	7.38998	1.32853e-11	4.26111e-05
AT3G28220	AT3G28220	AT3g28220/T19D11_3 [Source:UniProtKB/TrEMBL;Acc:Q9LHA6]	4.25163	1.499e-06	3.52098	1.02712e-06	0.251907	3.18893	2.61165e-06	0.0834808
AT1G01030	AT1G01030|NGA3	NGA3 [Source:UniProtKB/TrEMBL;Acc:A0A178W3T3]	4.2402	0.000102519	5.07831	4.8754e-07	0.34142	5.70557	7.80132e-08	0.0798942
AT3G16330	AT3G16330	At3g16330 [Source:UniProtKB/TrEMBL;Acc:O04324]	4.22827	0.00226078	6.90585	3.31504e-07	0.0340166	6.84197	2.67679e-07	0.0199504
AT3G22600	AT3G22600	AT3g22600/F16J14_17 [Source:UniProtKB/TrEMBL;Acc:Q9LJ86]	4.22757	0.00515918	5.63728	1.19505e-05	0.260996	5.76551	7.15795e-06	0.203128
AT5G05965	AT5G05965	Cell wall RBR3-like protein [Source:UniProtKB/TrEMBL;Acc:Q5XV49]	4.22584	0.000965749	3.72348	0.000172836	0.666503	2.12228	0.0150742	0.039589
AT3G45060	AT3G45060|NRT2.6	High affinity nitrate transporter 2.6 [Source:UniProtKB/Swiss-Prot;Acc:Q9LXH0]	4.20451	0.00072408	6.59673	1.30378e-07	0.00102587	7.40678	2.00212e-08	0.00242559
AT5G55180	AT5G55180	O-Glycosyl hydrolases family 17 protein [Source:UniProtKB/TrEMBL;Acc:F4K3D8]	4.20383	1.80805e-07	4.55163	2.82231e-09	0.540884	4.95326	5.98974e-10	0.147372
AT2G17500	AT2G17500|PILS5	Protein PIN-LIKES 5 [Source:UniProtKB/Swiss-Prot;Acc:Q9SHL8]	4.19289	0.000176947	7.35585	4.77189e-09	5.92949e-05	7.9185	1.17713e-09	0.000249833
AT4G23590	AT4G23590	Probable aminotransferase TAT4 [Source:UniProtKB/Swiss-Prot;Acc:Q8VYP2]	4.1839	0.00757167	3.33066	0.00310058	0.535115	4.48732	0.000185235	0.832155
AT2G36750	AT2G36750|UGT73C1	UDP-glycosyltransferase 73C1 [Source:UniProtKB/Swiss-Prot;Acc:Q9ZQ99]	4.18042	0.00260955	6.72573	4.8495e-07	0.000316925	7.40635	1.00748e-07	0.00534314
AT4G34410	AT4G34410|ERF109	Ethylene-responsive transcription factor ERF109 [Source:UniProtKB/Swiss-Prot;Acc:Q9SZ06]	4.16593	0.0166172	5.8307	4.02659e-05	0.247983	5.92348	2.71958e-05	0.206184
AT4G08870	AT4G08870|ARGAH2	ARGAH2 [Source:UniProtKB/TrEMBL;Acc:A0A178V1K8]	4.16054	0.000402827	3.5549	0.000103406	0.551508	3.21828	0.000242977	0.314037
AT1G01480	AT1G01480|ACS2	1-aminocyclopropane-1-carboxylate synthase 2 [Source:UniProtKB/Swiss-Prot;Acc:Q06402]	4.15793	0.00133506	7.01769	1.05992e-07	0.000955065	7.33679	4.30865e-08	0.00354411
AT5G49520	AT5G49520|WRKY48	Probable WRKY transcription factor 48 [Source:UniProtKB/Swiss-Prot;Acc:Q9FGZ4]	4.15677	8.07819e-07	4.36983	2.14061e-08	0.752737	4.77265	4.87556e-09	0.286626
AT4G25810	AT4G25810|XTH23	Probable xyloglucan endotransglucosylase/hydrolase protein 23 [Source:UniProtKB/Swiss-Prot;Acc:Q38910]	4.15271	0.000674344	7.87047	8.65359e-09	0.0124338	7.14283	2.52515e-08	0.00345308
AT1G29090	AT1G29090	Cysteine proteinases superfamily protein [Source:UniProtKB/TrEMBL;Acc:Q84W75]	4.14406	7.82933e-05	4.8891	4.40242e-07	0.37962	5.08793	1.90672e-07	0.240456
AT2G27690	AT2G27690|CYP94C1	Cytochrome P450 94C1 [Source:UniProtKB/Swiss-Prot;Acc:Q9ZUX1]	4.13627	1.18335e-05	4.8375	6.88645e-08	0.331843	5.32044	1.36492e-08	0.0849476
AT3G14060	AT3G14060	At3g14060 [Source:UniProtKB/TrEMBL;Acc:Q9LVJ2]	4.13405	1.33326e-05	5.1999	2.96804e-08	0.137296	5.62927	7.33068e-09	0.0327707
AT4G12470	AT4G12470|AZI1	pEARLI1-like lipid transfer protein 1 [Source:UniProtKB/Swiss-Prot;Acc:Q9SU35]	4.08882	0.000127049	6.31158	1.94765e-08	0.0346875	7.67691	8.24484e-10	0.000216683
AT5G44575	AT5G44575	At5g44575 [Source:UniProtKB/TrEMBL;Acc:Q8GWN6]	4.08226	1.68891e-08	3.87399	1.50479e-09	0.668258	5.27529	1.32853e-11	0.00673782
AT2G32190	AT2G32190	Cysteine-rich/transmembrane domain A-like protein [Source:UniProtKB/TrEMBL;Acc:Q9SKY1]	4.07498	0.000206548	6.10969	5.56304e-08	0.0114203	5.28648	2.73288e-07	0.156374
AT4G34230	AT4G34230|CAD5	Cinnamyl alcohol dehydrogenase 5 [Source:UniProtKB/Swiss-Prot;Acc:O49482]	4.02936	1.28891e-07	5.48574	6.89944e-11	0.00626369	5.93926	1.64248e-11	0.000508914
AT1G53470	AT1G53470|MSL4	Mechanosensitive ion channel protein 4 [Source:UniProtKB/Swiss-Prot;Acc:Q9LPG3]	4.02876	2.27756e-05	5.4274	1.94209e-08	0.0566496	5.45242	1.36798e-08	0.0442752
AT4G11911	AT4G11911	unknown protein; FUNCTIONS IN: molecular_function unknown; INVOLVED IN: biological_process unknown; LOCATED IN: chloroplast; BEST Arabidopsis thaliana protein match is: unknown protein (TAIR:AT4G11910.1); Has 30201 Blast hits to 17322 proteins in 78 /.../ies: Archae - 12; Bacteria - 1396; Metazoa - 17338; Fungi - 3422; Plants - 5037; Viruses - 0; Other Eukaryotes - 2996 (source: NCBI BLink). [Sou…	3.99866	0.00667725	3.96445	0.000403267	0.981066	3.32236	0.00174546	0.588359
AT5G19100	AT5G19100	Eukaryotic aspartyl protease family protein [Source:UniProtKB/TrEMBL;Acc:Q3E9C8]	3.9986	0.00215076	3.552	0.000343032	0.710891	3.63423	0.000234581	0.750922
AT1G12610	AT1G12610|DREB1F	Dehydration-responsive element-binding protein 1F [Source:UniProtKB/Swiss-Prot;Acc:Q9LN86]	3.99571	0.00877113	5.65496	1.31768e-05	0.188427	5.23527	2.59634e-05	0.31723
AT3G16470	AT3G16470|JAL35	Jacalin-related lectin 35 [Source:UniProtKB/Swiss-Prot;Acc:O04309]	3.98438	2.63982e-07	4.55997	1.98871e-09	0.27542	4.25999	4.31226e-09	0.610075
AT1G62320	AT1G62320	CSC1-like protein At1g62320 [Source:UniProtKB/Swiss-Prot;Acc:F4HYR3]	3.95822	0.0104489	2.92935	0.00717619	0.438571	4.34326	0.00022589	0.78058
AT4G30280	AT4G30280|XTH18	Probable xyloglucan endotransglucosylase/hydrolase protein 18 [Source:UniProtKB/Swiss-Prot;Acc:Q9M0D2]	3.95238	0.00041061	6.78412	1.84281e-08	0.00871026	6.23256	4.58495e-08	0.0115671
AT4G24340	AT4G24340	At4g24340 [Source:UniProtKB/TrEMBL;Acc:Q8GW53]	3.94871	0.00125341	8.03937	7.01152e-09	0.0229749	8.25688	3.61643e-09	0.000189607
AT4G33905	AT4G33905	AT4g33900 [Source:UniProtKB/TrEMBL;Acc:Q9FPH4]	3.94801	0.00173417	5.86609	7.99984e-07	0.0655594	5.82422	6.28749e-07	0.0617381
AT2G43520	AT2G43520|ATTI2	TI2 [Source:UniProtKB/TrEMBL;Acc:A0A178W058]	3.94129	7.95683e-07	6.3935	3.8714e-11	0.0102145	6.4354	2.40367e-11	0.000141876
AT1G74080	AT1G74080|MYB122	Transcription factor MYB122 [Source:UniProtKB/Swiss-Prot;Acc:Q9C9C8]	3.93312	0.000169249	5.85655	4.79718e-08	0.0246021	5.82834	3.78745e-08	0.0211806
AT3G25760	AT3G25760|AOC1	At3g25760 [Source:UniProtKB/TrEMBL;Acc:Q2HIV2]	3.92518	2.32739e-05	4.33229	3.09914e-07	0.597785	4.73272	7.12352e-08	0.24392
AT4G15120	AT4G15120	Putative uncharacterized protein AT4g15120 [Source:UniProtKB/TrEMBL;Acc:O23366]	3.92185	0.00168079	4.59267	1.34613e-05	0.538995	5.06816	3.2299e-06	0.251468
AT1G22810	AT1G22810|ERF019	Ethylene-responsive transcription factor ERF019 [Source:UniProtKB/Swiss-Prot;Acc:O80542]	3.90253	0.0252518	4.95143	0.000212919	0.482818	6.08192	1.8749e-05	0.113901
AT1G52400	AT1G52400|BGLU18	Beta-D-glucopyranosyl abscisate beta-glucosidase [Source:UniProtKB/Swiss-Prot;Acc:Q9SE50]	3.90094	5.45076e-05	3.16065	2.96495e-05	0.335721	3.06764	3.34531e-05	0.25777
AT2G15490	AT2G15490|UGT73B4	Glycosyltransferase [Source:UniProtKB/TrEMBL;Acc:A0A178VNQ8]	3.89306	0.0112939	7.69813	3.23575e-07	0.000965996	8.17595	1.07711e-07	0.00144487
AT1G17170	AT1G17170|GSTU24	Glutathione S-transferase U24 [Source:UniProtKB/Swiss-Prot;Acc:Q9SHH6]	3.88028	8.53354e-05	6.43206	4.51143e-09	0.00117849	7.10231	7.69234e-10	0.000264892
AT1G14780	AT1G14780	MACPF domain-containing protein At1g14780 [Source:UniProtKB/Swiss-Prot;Acc:Q8L612]	3.86432	6.62737e-07	3.15154	5.17913e-07	0.18632	3.13521	4.01734e-07	0.162554
AT2G22470	AT2G22470|AGP2	Classical arabinogalactan protein 2 [Source:UniProtKB/Swiss-Prot;Acc:Q9SJY7]	3.85409	1.33326e-05	5.98224	1.34608e-09	0.00338102	5.54289	3.3353e-09	0.011283
AT5G40460	AT5G40460|SMR6	Cyclin-dependent protein kinase inhibitor SMR6 [Source:UniProtKB/Swiss-Prot;Acc:Q29Q81]	3.84853	0.000138385	5.19853	1.38356e-07	0.093687	5.7664	2.52515e-08	0.015915
AT5G67210	AT5G67210|IRX15-L	IRX15-L [Source:UniProtKB/TrEMBL;Acc:A0A178UEM8]	3.83894	0.000137778	5.12739	1.58182e-07	0.107908	5.42508	5.52054e-08	0.0416072
AT1G14120	AT1G14120	2-oxoglutarate (2OG) and Fe(II)-dependent oxygenase superfamily protein [Source:UniProtKB/TrEMBL;Acc:Q9XI76]	3.83679	0.000418474	6.1325	5.25318e-08	0.00684215	6.12682	3.97931e-08	0.00943686
AT1G65610	AT1G65610|KOR2	Endoglucanase 7 [Source:UniProtKB/Swiss-Prot;Acc:O04478]	3.8166	0.00502849	7.38581	1.10053e-07	0.00107501	7.11579	1.32592e-07	0.00400254
AT1G19550	AT1G19550	F18O14.31 [Source:UniProtKB/TrEMBL;Acc:Q9LN39]	3.81653	0.000648346	5.12491	8.65677e-07	0.150731	4.72242	1.78434e-06	0.31137
AT4G16820	AT4G16820|PLA-I{beta]2	Phospholipase A1-Ibeta2, chloroplastic [Source:UniProtKB/Swiss-Prot;Acc:O23522]	3.8061	0.00197184	5.05029	3.71847e-06	0.220163	4.31443	1.91449e-05	0.62844
AT1G17180	AT1G17180|GSTU25	Glutathione S-transferase U25 [Source:UniProtKB/Swiss-Prot;Acc:Q9SHH7]	3.79375	0.0034352	6.26798	5.12971e-07	0.0126644	6.7326	1.44867e-07	0.0064728
AT1G26770	AT1G26770|ATEXPA10	Expansin A10 [Source:UniProtKB/TrEMBL;Acc:F4HPC1]	3.79288	1.46342e-06	5.66694	2.22651e-10	0.00254878	6.19205	4.6491e-11	0.000211922
AT2G32200	AT2G32200	unknown protein; BEST Arabidopsis thaliana protein match is: unknown protein (TAIR:AT2G32210.1); Has 131 Blast hits to 131 proteins in 14 species: Archae - 0; Bacteria - 0; Metazoa - 0; Fungi - 1; Plants - 130; Viruses - 0; Other Eukaryotes - 0 (sou /.../CBI BLink). [Source:TAIR;Acc:AT2G32200]	3.79184	0.00247899	5.74003	1.00367e-06	0.0607448	5.1522	2.83109e-06	0.173719
AT2G45210	AT2G45210|SAUR36	Auxin-responsive protein SAUR36 [Source:UniProtKB/Swiss-Prot;Acc:O22150]	3.78777	7.62051e-05	6.46678	2.50459e-09	0.0200563	6.6583	1.17713e-09	0.000516581
AT2G20880	AT2G20880|ERF053	Ethylene-responsive transcription factor ERF053 [Source:UniProtKB/Swiss-Prot;Acc:Q9SKT1]	3.77499	0.0320529	4.04123	0.00143453	0.877079	4.59531	0.000388073	0.574841
AT2G15780	AT2G15780	At2g15780/F19G14.22 [Source:UniProtKB/TrEMBL;Acc:Q9XIL1]	3.7521	0.00173716	6.59189	8.86984e-08	0.00607439	6.6475	5.8734e-08	0.00402887
AT2G36325	AT2G36325	GDSL esterase/lipase At2g36325 [Source:UniProtKB/Swiss-Prot;Acc:Q8RWJ4]	3.74828	0.0033894	3.25254	0.00068458	0.672827	3.86897	0.000105252	0.921137
AT4G13395	AT4G13395|DVL10	DVL10 [Source:UniProtKB/TrEMBL;Acc:Q6IM91]	3.73838	0.000133996	5.88905	1.5369e-08	0.00704743	6.23092	5.47706e-09	0.00215703
AT2G32510	AT2G32510|MAPKKK17	Mitogen-activated protein kinase kinase kinase 17 [Source:UniProtKB/Swiss-Prot;Acc:O80888]	3.72036	0.000857325	3.48617	7.98913e-05	0.827189	3.16193	0.000186445	0.548445
AT5G67620	AT5G67620	At5g67620 [Source:UniProtKB/TrEMBL;Acc:Q9FJW1]	3.70385	3.28015e-05	3.75471	1.29122e-06	0.952885	4.03767	3.74836e-07	0.642388
AT1G30760	AT1G30760	FAD-binding Berberine family protein [Source:TAIR;Acc:AT1G30760]	3.67938	0.00604986	3.83963	0.000215938	0.905493	2.98488	0.00191513	0.537207
AT4G27140	AT4G27140|AT2S1	2S seed storage protein 1 [Source:UniProtKB/Swiss-Prot;Acc:P15457]	3.65089	0.000609683	5.6184	1.33493e-07	0.0262568	5.15524	2.9561e-07	0.0731851
AT4G29690	AT4G29690	Alkaline-phosphatase-like family protein [Source:UniProtKB/TrEMBL;Acc:Q9SU82]	3.63828	0.00531137	2.04201	0.0228748	0.137915	2.11486	0.0178054	0.143731
AT2G27505	AT2G27505	FBD-like domain family protein [Source:UniProtKB/TrEMBL;Acc:F4IGN8]	3.60619	1.73943e-05	5.26932	4.48718e-09	0.0123413	5.275	3.4266e-09	0.0089695
AT3G48450	AT3G48450	At3g48450 [Source:UniProtKB/TrEMBL;Acc:Q8LCF4]	3.59576	0.000106666	4.50146	2.87942e-07	0.219342	4.04139	8.37547e-07	0.553266
AT4G11310	AT4G11310|RDL4	Probable cysteine protease RDL4 [Source:UniProtKB/Swiss-Prot;Acc:Q9SUT0]	3.59337	0.049303	1.7154	0.154436	0.200877	2.06903	0.0819619	0.287868
AT2G42360	AT2G42360|ATL41	E3 ubiquitin-protein ligase ATL41 [Source:UniProtKB/Swiss-Prot;Acc:Q9SLC3]	3.57843	0.00491816	4.83572	9.5864e-06	0.232526	4.65413	1.19138e-05	0.295287
AT2G36080	AT2G36080|ARF31	B3 domain-containing protein At2g36080 [Source:UniProtKB/Swiss-Prot;Acc:Q8GYJ2]	3.56555	0.000477544	5.85688	4.21785e-08	0.0221491	5.84091	3.24737e-08	0.00645122
AT5G59580	AT5G59580|UGT76E1	UDP-glycosyltransferase 76E1 [Source:UniProtKB/Swiss-Prot;Acc:Q9LTH3]	3.56527	0.00834293	3.10215	0.00168823	0.712119	2.40839	0.0100499	0.289722
AT5G07310	AT5G07310|ERF115	Ethylene-responsive transcription factor ERF115 [Source:UniProtKB/Swiss-Prot;Acc:Q9LY29]	3.54725	0.000402827	5.5692	6.37187e-08	0.0111891	5.41751	6.88094e-08	0.0194749
AT3G54420	AT3G54420|EP3	EP3 [Source:UniProtKB/TrEMBL;Acc:A0A178VE44]	3.54623	0.000138385	2.89226	6.33476e-05	0.390977	3.65668	3.24674e-06	0.895718
AT5G06990	AT5G06990	Expressed protein [Source:UniProtKB/TrEMBL;Acc:Q9FL47]	3.54296	0.0429167	1.95641	0.091336	0.264349	3.18294	0.00744371	0.816597
AT4G05100	AT4G05100|AtMYB74	Transcription factor MYB74 [Source:UniProtKB/Swiss-Prot;Acc:Q9M0Y5]	3.53641	0.00218494	4.37917	9.6283e-06	0.388902	4.81883	2.36251e-06	0.163789
AT4G23680	AT4G23680	AT4g23680/F9D16_150 [Source:UniProtKB/TrEMBL;Acc:Q9SUQ9]	3.536	0.00131514	6.73547	1.87033e-08	0.00974745	5.86374	9.45207e-08	0.00977573
AT2G17660	AT2G17660	At2g17660 [Source:UniProtKB/TrEMBL;Acc:Q9SEY4]	3.53464	0.0222195	3.19875	0.00357266	0.821808	3.95673	0.000518009	0.75611
AT1G77730	AT1G77730	Pleckstrin homology (PH) domain superfamily protein [Source:UniProtKB/TrEMBL;Acc:Q9CA21]	3.53208	0.0250314	3.55364	0.0017784	0.988676	5.7091	1.19373e-05	0.0807233
AT2G16890	AT2G16890|UGT90A1	UDP-glycosyltransferase 90A1 [Source:UniProtKB/Swiss-Prot;Acc:Q9ZVX4]	3.53027	0.000219755	3.54251	9.62386e-06	0.989084	3.77314	3.49676e-06	0.769694
AT3G28600	AT3G28600	AAA-ATPase At3g28600 [Source:UniProtKB/Swiss-Prot;Acc:F4J0C0]	3.52403	0.00523504	6.49156	2.23341e-07	0.0240353	5.66122	9.53672e-07	0.0351431
AT2G24850	AT2G24850|TAT3	Probable aminotransferase TAT3 [Source:UniProtKB/Swiss-Prot;Acc:Q9SK47]	3.50481	0.00877113	5.87778	1.73787e-06	0.00339887	6.08038	8.37547e-07	0.0182796
AT1G05100	AT1G05100|MAPKKK18	Mitogen-activated protein kinase kinase kinase 18 [Source:UniProtKB/Swiss-Prot;Acc:Q9ZVP5]	3.5038	0.0133995	6.59364	8.3795e-07	0.000291718	6.86812	3.51713e-07	0.00465134
AT1G20310	AT1G20310	Putative uncharacterized protein [Source:UniProtKB/TrEMBL;Acc:Q8L956]	3.48457	0.0111177	3.7513	0.000344851	0.842426	3.93605	0.000182105	0.706666
AT1G66780	AT1G66780|DTX8	Protein DETOXIFICATION [Source:UniProtKB/TrEMBL;Acc:A0A178W985]	3.46168	0.0377558	3.75773	0.00162434	0.853978	5.16936	6.28372e-05	0.190587
AT5G09440	AT5G09440|EXL4	EXL4 [Source:UniProtKB/TrEMBL;Acc:A0A178UJ96]	3.4575	1.46342e-06	5.41279	1.19706e-10	0.00094397	5.72926	3.59896e-11	0.000151684
AT2G38250	AT2G38250|GT-3B	Trihelix transcription factor GT-3b [Source:UniProtKB/Swiss-Prot;Acc:O80450]	3.44138	1.22003e-05	4.54404	1.32559e-08	0.0642745	4.80093	4.75681e-09	0.0198732
AT5G06570	AT5G06570	alpha/beta-Hydrolases superfamily protein [Source:TAIR;Acc:AT5G06570]	3.42239	0.0141012	3.02985	0.00262042	0.768023	3.39147	0.000900938	0.982397
AT5G52050	AT5G52050|DTX50	Protein DETOXIFICATION 50 [Source:UniProtKB/Swiss-Prot;Acc:Q9FJ87]	3.42185	4.24333e-06	4.68518	2.59056e-09	0.024111	4.9209	9.10056e-10	0.00653058
AT5G05220	AT5G05220	AT5g05220/K18I23_2 [Source:UniProtKB/TrEMBL;Acc:Q940U2]	3.41873	0.00330083	6.25524	1.24073e-07	0.0216932	6.8998	2.43519e-08	0.000783168
AT4G19230	AT4G19230|CYP707A1	Cytochrome P450, family 707, subfamily A, polypeptide 1 [Source:UniProtKB/TrEMBL;Acc:A8MRX5]	3.41277	2.50659e-07	4.66287	1.19706e-10	0.00774409	5.23525	1.66911e-11	0.000275184
AT5G52400	AT5G52400|CYP715A1	Cytochrome P450, family 715, subfamily A, polypeptide 1 [Source:UniProtKB/TrEMBL;Acc:F4KG63]	3.39328	0.00366169	5.8067	3.60827e-07	0.105921	4.4883	6.76247e-06	0.243735
AT4G21830	AT4G21830|MSRB7	Peptide methionine sulfoxide reductase B7 [Source:UniProtKB/Swiss-Prot;Acc:Q8VY86]	3.38677	0.0477275	8.59027	2.13694e-07	0.0972195	9.44811	4.47488e-08	0.000151439
AT5G62520	AT5G62520|SRO5	Probable inactive poly [ADP-ribose] polymerase SRO5 [Source:UniProtKB/Swiss-Prot;Acc:Q9FJJ3]	3.38526	0.000474293	4.88277	2.41188e-07	0.0586391	5.01374	1.23079e-07	0.0338087
AT3G16420	AT3G16420|PBP1	PYK10-binding protein 1 [Source:UniProtKB/Swiss-Prot;Acc:O04314]	3.38354	1.04372e-05	3.02976	1.97318e-06	0.5673	3.1973	7.33888e-07	0.763908
AT3G11580	AT3G11580	AP2/B3-like transcriptional factor family protein [Source:UniProtKB/TrEMBL;Acc:A0A1I9LT60]	3.38274	1.80805e-07	4.40491	1.82393e-10	0.0204105	4.33067	1.5994e-10	0.0243087
AT2G24560	AT2G24560	GDSL esterase/lipase At2g24560 [Source:UniProtKB/Swiss-Prot;Acc:Q9SJA9]	3.38003	0.0106038	3.10732	0.0013868	0.831696	2.87031	0.00239352	0.654548
AT5G65870	AT5G65870|PSK5	Phytosulfokines 5 [Source:UniProtKB/Swiss-Prot;Acc:Q9FEB4]	3.35747	2.73624e-08	4.16952	5.38927e-11	0.0325274	4.04177	5.11947e-11	0.0586439
AT3G15950	AT3G15950|NAI2	TSA1-like protein [Source:UniProtKB/Swiss-Prot;Acc:Q9LSB4]	3.35343	1.19842e-05	2.99951	2.26664e-06	0.567818	2.89076	2.69874e-06	0.422513
AT4G34131	AT4G34131|UGT73B3	UDP-glycosyltransferase 73B3 [Source:UniProtKB/Swiss-Prot;Acc:Q8W491]	3.34967	0.000862409	6.92681	3.26702e-09	0.00966687	7.87433	3.84696e-10	2.36337e-05
AT3G04000	AT3G04000|ChlADR2	NADPH-dependent aldehyde reductase 2, chloroplastic [Source:UniProtKB/Swiss-Prot;Acc:Q9SQR2]	3.33509	8.11264e-05	6.26835	6.04284e-10	9.30534e-05	6.56372	2.48365e-10	7.03079e-05
AT5G64120	AT5G64120|PER71	Peroxidase [Source:UniProtKB/TrEMBL;Acc:A0A178UAR8]	3.29394	2.25067e-05	5.62868	5.32282e-10	0.0161037	6.50633	4.76361e-11	2.74456e-05
AT1G28480	AT1G28480|GRXC9	Glutaredoxin-C9 [Source:UniProtKB/Swiss-Prot;Acc:Q9SGP6]	3.29075	0.00274005	5.11282	8.28952e-07	0.0464101	5.14231	5.52216e-07	0.0359902
AT5G12420	AT5G12420	O-acyltransferase (WSD1-like) family protein [Source:UniProtKB/TrEMBL;Acc:Q94CK0]	3.29046	2.9964e-07	1.68005	7.17474e-05	0.00115435	2.18237	2.69874e-06	0.0107716
AT4G23600	AT4G23600|CORI3	Cystine lyase CORI3 [Source:UniProtKB/Swiss-Prot;Acc:Q9SUR6]	3.28319	2.52566e-07	3.52428	4.58041e-09	0.603717	3.40698	5.93158e-09	0.789736
AT1G48000	AT1G48000|MYB112	MYB transcription factor [Source:UniProtKB/TrEMBL;Acc:Q94CJ3]	3.27674	0.00173417	4.37655	2.93961e-06	0.201969	4.28862	2.87899e-06	0.226296
AT4G26890	AT4G26890|MAPKKK16	Mitogen-activated protein kinase kinase kinase 16 [Source:UniProtKB/TrEMBL;Acc:F4JVS7]	3.2734	1.76353e-06	3.28622	9.46227e-08	0.982461	4.3962	1.07745e-09	0.0208563
AT2G22760	AT2G22760|BHLH19	Putative uncharacterized protein At2g22760 (Fragment) [Source:UniProtKB/TrEMBL;Acc:C0SV56]	3.27167	0.00166597	5.59264	1.19834e-07	0.0025874	5.35946	1.51231e-07	0.0139155
AT1G71530	AT1G71530	Protein kinase superfamily protein [Source:UniProtKB/TrEMBL;Acc:Q9C9I9]	3.26515	0.0369232	5.31314	2.82722e-05	0.00344971	6.70042	1.34591e-06	0.00692989
AT2G43620	AT2G43620	Endochitinase At2g43620 [Source:UniProtKB/Swiss-Prot;Acc:O22841]	3.25532	4.69998e-05	4.69081	1.66591e-08	0.0243023	6.34397	1.33427e-10	5.82311e-05
AT3G53232	AT3G53232|RTFL1	At3g53232 [Source:UniProtKB/TrEMBL;Acc:Q8LBB5]	3.24833	0.0302938	4.47851	0.00011926	0.319627	4.77267	4.95692e-05	0.196243
AT4G21120	AT4G21120|CAT1	CAT1 [Source:UniProtKB/TrEMBL;Acc:A0A178UYU0]	3.24123	0.00166597	5.48736	1.36654e-07	0.000857741	6.11931	2.30877e-08	0.00136632
AT2G47950	AT2G47950	unknown protein; FUNCTIONS IN: molecular_function unknown; INVOLVED IN: biological_process unknown; LOCATED IN: endomembrane system; EXPRESSED IN: root, flower; EXPRESSED DURING: petal differentiation and expansion stage; BEST Arabidopsis thaliana p /.../ match is: unknown protein (TAIR:AT3G62990.1); Has 22 Blast hits to 22 proteins in 5 species: Archae - 0; Bacteria - 0; Metazoa - 0; Fungi - 0; …	3.23525	0.0153734	7.29362	1.01055e-07	0.00393118	7.89667	2.52515e-08	0.000216799
AT4G37140	AT4G37140|MES20	MES20 [Source:UniProtKB/TrEMBL;Acc:A0A178UX87]	3.19989	0.0171667	3.40534	0.000680895	0.877508	2.77943	0.00339932	0.720456
AT5G25450	AT5G25450|QCR7-2	Cytochrome b-c1 complex subunit 7 [Source:UniProtKB/TrEMBL;Acc:A0A178UDJ6]	3.19934	0.00186438	4.25818	3.3749e-06	0.212007	4.11702	3.87475e-06	0.266148
AT4G02360	AT4G02360	Putative uncharacterized protein AT4g02360 [Source:UniProtKB/TrEMBL;Acc:O81297]	3.19577	1.16089e-06	3.09125	1.05992e-07	0.851468	3.25176	3.97931e-08	0.917475
AT5G54165	AT5G54165	Avr9/Cf-9 rapidly elicited protein [Source:UniProtKB/TrEMBL;Acc:Q570N6]	3.19405	0.00316822	5.44428	2.97375e-07	0.0318433	5.44694	2.15253e-07	0.0112611
AT3G29034	AT3G29034	At3g29034 [Source:UniProtKB/TrEMBL;Acc:Q8GX70]	3.19302	0.0340257	4.74277	6.51926e-05	0.204272	5.57452	8.17657e-06	0.0442796
AT3G15500	AT3G15500|NAC055	NAC3 [Source:UniProtKB/TrEMBL;Acc:A0A178VLD3]	3.18869	0.0177208	8.11035	2.48303e-08	0.016221	8.32492	1.30211e-08	9.97644e-05
AT4G29930	AT4G29930|BHLH27	Transcription factor bHLH27 [Source:UniProtKB/Swiss-Prot;Acc:Q700E3]	3.18216	0.047845	5.17767	4.70127e-05	0.122243	4.56692	0.000150044	0.27126
AT1G57650	AT1G57650	ATP binding protein [Source:UniProtKB/TrEMBL;Acc:F4I847]	3.15793	0.0404302	5.00308	4.52065e-05	0.137225	4.77501	6.20602e-05	0.179103
AT1G79310	AT1G79310|AMC7	Metacaspase-7 [Source:UniProtKB/Swiss-Prot;Acc:Q6XPT5]	3.1558	0.0262675	3.27985	0.0014452	0.931264	3.26091	0.00134814	0.938631
AT5G23820	AT5G23820|ML3	MD-2-related lipid-recognition protein 3 [Source:UniProtKB/Swiss-Prot;Acc:Q9FF98]	3.15033	7.67656e-05	2.10666	0.000299076	0.0966724	1.40407	0.00781921	0.00585027
AT5G55050	AT5G55050	GDSL esterase/lipase At5g55050 [Source:UniProtKB/Swiss-Prot;Acc:Q9FIA1]	3.14359	2.59958e-07	3.17045	1.22995e-08	0.958917	2.57002	1.56147e-07	0.150171
AT1G80820	AT1G80820|CCR2	Cinnamoyl-CoA reductase 2 [Source:UniProtKB/Swiss-Prot;Acc:Q9SAH9]	3.14314	0.00946007	5.06691	3.16844e-06	0.0566562	4.5483	9.01215e-06	0.147402
AT3G50280	AT3G50280	Uncharacterized acetyltransferase At3g50280 [Source:UniProtKB/Swiss-Prot;Acc:Q9SND9]	3.12453	0.00180555	3.43235	3.09984e-05	0.742531	3.16854	6.17565e-05	0.964396
AT2G16630	AT2G16630	At2g16630 [Source:UniProtKB/TrEMBL;Acc:Q8RWG5]	3.10926	1.38253e-05	3.25003	3.70452e-07	0.825171	4.09067	1.23534e-08	0.0612407
AT3G61490	AT3G61490	Pectin lyase-like superfamily protein [Source:UniProtKB/TrEMBL;Acc:A0A1I9LS88]	3.0915	4.57102e-06	3.72927	1.76684e-08	0.200303	3.91729	6.69111e-09	0.0860222
AT3G04300	AT3G04300	At3g04300 [Source:UniProtKB/TrEMBL;Acc:Q9M8Y6]	3.09013	0.0138947	5.08316	4.59218e-06	0.0566272	5.48568	1.37915e-06	0.0191327
AT2G27080	AT2G27080|NHL13	NDR1/HIN1-like protein 13 [Source:UniProtKB/Swiss-Prot;Acc:Q9ZVD2]	3.08876	0.000134381	4.61035	3.38273e-08	0.0210967	3.87585	2.52732e-07	0.206998
AT5G14180	AT5G14180|LIP2	Triacylglycerol lipase 2 [Source:UniProtKB/Swiss-Prot;Acc:Q67ZU1]	3.08561	0.0161237	5.71193	1.4007e-06	4.69684e-05	6.03493	5.11191e-07	0.00577075
AT3G16460	AT3G16460|JAL34	Jacalin-related lectin 34 [Source:UniProtKB/Swiss-Prot;Acc:O04310]	3.08295	2.59958e-07	3.04245	1.66591e-08	0.935939	3.04914	1.24821e-08	0.943495
AT1G54890	AT1G54890	Late embryogenesis abundant (LEA) protein-like protein [Source:UniProtKB/TrEMBL;Acc:Q9FZ41]	3.07682	0.011251	3.8535	7.43687e-05	0.458097	5.29137	1.40658e-06	0.0242266
AT1G14250	AT1G14250|APY5	Probable apyrase 5 [Source:UniProtKB/Swiss-Prot;Acc:Q6NQA8]	3.0759	0.000173756	1.52338	0.00656562	0.0210116	1.2447	0.0214663	0.00570797
AT3G19270	AT3G19270|CYP707A4	CYP707A4 [Source:UniProtKB/TrEMBL;Acc:A0A178VA28]	3.06393	0.00216295	3.65825	1.45368e-05	0.491951	3.75998	8.27979e-06	0.394942
AT5G36907	AT5G36907	Transmembrane protein [Source:UniProtKB/TrEMBL;Acc:A0A1P8BAI7]	3.05308	0.0183087	5.58039	2.0319e-06	0.0121229	7.15227	6.13575e-08	0.00047464
AT1G45616	AT1G45616|AtRLP6	Disease resistance protein, putative [Source:UniProtKB/TrEMBL;Acc:Q9C637]	3.05205	0.0232698	3.03229	0.0018037	0.987814	2.76504	0.00341241	0.81223
AT2G28140	AT2G28140	Enabled-like protein (DUF1635) [Source:UniProtKB/TrEMBL;Acc:Q9ZUV6]	3.05128	0.00153622	3.25338	3.59034e-05	0.827921	1.48582	0.0228211	0.0418303
AT3G06100	AT3G06100|NIP7-1	NLM8 [Source:UniProtKB/TrEMBL;Acc:A0A178V7E3]	3.05086	0.00864378	5.28637	1.11566e-06	0.000261851	5.48501	5.0841e-07	0.0109831
AT2G34930	AT2G34930	Disease resistance family protein / LRR family protein [Source:UniProtKB/TrEMBL;Acc:O64757]	3.04815	8.93658e-07	4.21567	4.34901e-10	0.0106754	4.157	4.17045e-10	0.010926
AT5G67310	AT5G67310|CYP81G1	At5g67310 [Source:UniProtKB/TrEMBL;Acc:Q8GZ20]	3.04176	0.00663662	6.54314	4.13155e-08	0.00597892	6.79239	1.8533e-08	0.000308626
AT2G37130	AT2G37130|PER21	Peroxidase 21 [Source:UniProtKB/Swiss-Prot;Acc:Q42580]	3.03821	6.68096e-05	3.70296	2.45285e-07	0.269796	3.97342	7.07633e-08	0.105532
AT1G20740	AT1G20740	Protein of unknown function (DUF833) [Source:TAIR;Acc:AT1G20740]	3.02847	0.0036	3.65401	2.48259e-05	0.488486	3.38509	4.73035e-05	0.693808
AT1G02310	AT1G02310|MAN1	Glycosyl hydrolase superfamily protein [Source:UniProtKB/TrEMBL;Acc:A0A1P8AQX8]	3.02414	0.0130609	4.24119	2.70993e-05	0.227616	2.83801	0.00131738	0.869612
AT5G53710	AT5G53710	unknown protein; FUNCTIONS IN: molecular_function unknown; INVOLVED IN: biological_process unknown; LOCATED IN: endomembrane system; EXPRESSED IN: 8 plant structures; EXPRESSED DURING: 4 anthesis, C globular stage, petal differentiation and expansio /.../e; Has 30201 Blast hits to 17322 proteins in 780 species: Archae - 12; Bacteria - 1396; Metazoa - 17338; Fungi - 3422; Plants - 5037; Viruses - …	3.00285	0.0165685	4.03213	6.26279e-05	0.326327	4.69753	8.72694e-06	0.0895588
AT5G13490	AT5G13490|AAC2	AAC2 [Source:UniProtKB/TrEMBL;Acc:A0A178UF67]	2.99493	1.70397e-06	5.02615	5.38927e-11	0.000255405	5.40178	1.44538e-11	2.9235e-05
AT2G38530	AT2G38530|LTP2	Non-specific lipid-transfer protein [Source:UniProtKB/TrEMBL;Acc:A0A178W063]	2.99219	0.00572111	2.85651	0.000480196	0.90027	2.96941	0.000285116	0.983378
AT1G64940	AT1G64940|CYP89A6	Cytochrome P450, family 87, subfamily A, polypeptide 6 [Source:UniProtKB/TrEMBL;Acc:Q9XIQ2]	2.97808	0.00150461	4.70919	2.91092e-07	0.0276279	4.57896	2.98876e-07	0.0331618
AT2G17740	AT2G17740	At2g17740 [Source:UniProtKB/TrEMBL;Acc:Q6NQN8]	2.9734	0.0413924	0.75091	0.450182	0.0602337	0.836728	0.385555	0.0605799
AT2G43580	AT2G43580	Endochitinase At2g43580 [Source:UniProtKB/Swiss-Prot;Acc:O24598]	2.9529	0.0258821	4.66732	2.08882e-05	0.113459	5.08801	5.91325e-06	0.0423951
AT5G22500	AT5G22500|FAR1	Fatty acyl-CoA reductase 1 [Source:UniProtKB/Swiss-Prot;Acc:Q39152]	2.94639	2.65472e-05	2.83699	1.99723e-06	0.865873	3.94338	1.98013e-08	0.0568084
AT1G30700	AT1G30700	Berberine bridge enzyme-like 8 [Source:UniProtKB/Swiss-Prot;Acc:Q9SA85]	2.94219	0.0036935	6.32917	1.58846e-08	0.000605163	6.80954	4.43955e-09	0.000104172
AT5G12340	AT5G12340	DUF4228 domain protein [Source:UniProtKB/TrEMBL;Acc:Q1PDX4]	2.92672	0.0119614	4.38042	1.1059e-05	0.130513	4.3188	1.02716e-05	0.134637
AT4G20860	AT4G20860|FAD-OXR	Berberine bridge enzyme-like 22 [Source:UniProtKB/Swiss-Prot;Acc:Q9SUC6]	2.91711	0.00387499	5.06272	3.23575e-07	0.0133765	5.88046	3.24737e-08	0.000937258
AT1G77450	AT1G77450|NAC032	NAC032 [Source:UniProtKB/TrEMBL;Acc:A0A178WMH1]	2.91626	2.08522e-05	4.64702	1.46898e-09	0.00259981	4.92839	4.7406e-10	0.000479431
AT2G47190	AT2G47190|ATMYB2	ATMYB2 [Source:UniProtKB/TrEMBL;Acc:Q39028]	2.90418	0.000222018	4.80385	1.50849e-08	0.00521261	5.17821	4.11686e-09	0.000856017
AT1G19640	AT1G19640|JMT	Jasmonate O-methyltransferase [Source:UniProtKB/Swiss-Prot;Acc:Q9AR07]	2.90212	0.0115737	3.39643	0.000160214	0.634944	3.48788	0.000102332	0.5453
AT2G32210	AT2G32210	Cysteine-rich/transmembrane domain A-like protein [Source:UniProtKB/TrEMBL;Acc:Q9SKX9]	2.89868	0.00357871	5.57552	7.38412e-08	0.00293034	4.65889	5.67577e-07	0.028599
AT4G24110	AT4G24110	NADP-specific glutamate dehydrogenase [Source:UniProtKB/TrEMBL;Acc:O22980]	2.89593	0.0413829	6.61151	6.15611e-07	0.0029908	6.67529	3.87412e-07	0.00171224
AT4G25433	AT4G25433	At4g25433 [Source:UniProtKB/TrEMBL;Acc:Q6NLQ4]	2.89473	0.00588826	3.00074	0.000222415	0.920639	3.00177	0.000187851	0.914438
AT3G48660	AT3G48660	Putative uncharacterized protein T8P19.170 [Source:UniProtKB/TrEMBL;Acc:Q9SMN3]	2.8805	0.00310474	4.11434	2.6947e-06	0.124599	3.96693	3.209e-06	0.16243
AT1G52410	AT1G52410|TSA1	TSK-associating protein 1 [Source:UniProtKB/Swiss-Prot;Acc:F4ICX9]	2.8785	0.00093169	2.8564	4.75087e-05	0.979707	2.87743	3.53821e-05	0.999132
AT5G03890	AT5G03890	Emb [Source:UniProtKB/TrEMBL;Acc:Q9LZC0]	2.87579	0.0106038	4.19124	1.24602e-05	0.156751	4.80603	1.83988e-06	0.0333707
AT1G05710	AT1G05710		2.86587	6.06077e-07	4.4537	5.13472e-11	0.000655678	4.2546	5.91517e-11	0.00106058
AT2G39200	AT2G39200|MLO12	MLO-like protein [Source:UniProtKB/TrEMBL;Acc:A0A178VNS1]	2.86492	0.0012284	3.45619	6.51116e-06	0.43276	4.61754	1.2732e-07	0.0148648
AT3G01970	AT3G01970|WRKY45	Probable WRKY transcription factor 45 [Source:UniProtKB/Swiss-Prot;Acc:Q9S763]	2.86021	2.22804e-05	5.25601	1.93095e-10	0.000204938	5.76234	3.50443e-11	1.98488e-05
AT4G21920	AT4G21920	Putative uncharacterized protein AT4g21920 [Source:UniProtKB/TrEMBL;Acc:O49715]	2.85304	0.000200052	4.34946	4.32539e-08	0.0185087	4.24745	4.45436e-08	0.0214479
AT3G16400	AT3G16400|NSP1	Nitrile-specifier protein 1 [Source:UniProtKB/Swiss-Prot;Acc:Q9SDM9]	2.85256	1.9699e-05	4.38125	2.44837e-09	0.00517435	4.03661	6.26588e-09	0.0184248
AT2G34070	AT2G34070|TBL37	Protein trichome birefringence-like 37 [Source:UniProtKB/Swiss-Prot;Acc:O22960]	2.84421	0.000767052	5.10663	2.14061e-08	0.00277202	5.55006	5.22903e-09	0.000415048
AT1G23800	AT1G23800|ALDH2B7	Aldehyde dehydrogenase family 2 member B7, mitochondrial [Source:UniProtKB/Swiss-Prot;Acc:Q8S528]	2.83287	7.32195e-08	3.96875	2.39889e-11	0.0022858	3.65867	5.08463e-11	0.0136024
AT5G43420	AT5G43420|ATL16	RING-H2 finger protein ATL16 [Source:UniProtKB/Swiss-Prot;Acc:Q9LSW9]	2.83184	0.00063493	2.92852	1.93976e-05	0.90648	3.14783	6.49171e-06	0.653103
AT5G46590	AT5G46590|anac096	NAC domain-containing protein 96 [Source:UniProtKB/Swiss-Prot;Acc:Q9LS24]	2.82887	0.000817717	3.73941	1.37979e-06	0.187895	3.38437	3.55559e-06	0.421366
AT4G36820	AT4G36820	Calcium uniporter protein 1, mitochondrial [Source:UniProtKB/Swiss-Prot;Acc:Q1PE15]	2.8023	0.0188606	5.42957	1.05737e-06	0.0104765	5.02768	2.04153e-06	0.0210257
AT3G50410	AT3G50410|DOF3.4	OBP1 [Source:UniProtKB/TrEMBL;Acc:A0A178VFT5]	2.79837	0.0244051	2.684	0.00254113	0.927147	2.24538	0.00856533	0.597462
AT5G12330	AT5G12330|LRP1	Lateral root primordium (LRP) protein-related [Source:TAIR;Acc:AT5G12330]	2.79513	0.000445726	5.02351	1.07279e-08	0.00192315	5.19912	5.18425e-09	0.000640317
AT3G28060	AT3G28060	Nodulin MtN21 /EamA-like transporter family protein [Source:TAIR;Acc:AT3G28060]	2.7883	0.0481567	0.00765907	0.994705	0.0174269	2.09976	0.024509	0.551783
AT5G46050	AT5G46050|NPF5.2	Protein NRT1/ PTR FAMILY 5.2 [Source:UniProtKB/Swiss-Prot;Acc:Q9FNL7]	2.78768	0.0335803	4.21498	5.27454e-05	0.178752	4.94588	6.60407e-06	0.036944
AT5G49700	AT5G49700|AHL17	AT-hook motif nuclear-localized protein 17 [Source:UniProtKB/Swiss-Prot;Acc:Q9LTA2]	2.7843	0.000986613	5.15069	2.00234e-08	0.00206784	5.42656	7.48745e-09	0.000516135
AT5G60470	AT5G60470	C2H2 and C2HC zinc fingers superfamily protein [Source:TAIR;Acc:AT5G60470]	2.7804	0.00144007	1.49824	0.0129168	0.073896	1.43762	0.015616	0.0529152
AT1G05340	AT1G05340	Cysteine-rich TM module stress tolerance protein [Source:UniProtKB/TrEMBL;Acc:O23035]	2.75611	0.00542315	5.06988	2.45176e-07	0.00758147	5.02786	1.94082e-07	0.00593275
AT5G44380	AT5G44380	FAD-binding Berberine family protein [Source:TAIR;Acc:AT5G44380]	2.74572	2.67367e-06	5.24132	1.04994e-11	4.05212e-05	6.76788	8.99202e-14	9.87862e-08
AT1G06620	AT1G06620	1-aminocyclopropane-1-carboxylate oxidase homolog 1 [Source:UniProtKB/Swiss-Prot;Acc:Q84MB3]	2.73404	4.85878e-06	4.23092	4.67872e-10	0.00218664	4.70396	6.23963e-11	0.000142022
AT1G68360	AT1G68360|GIS3	Zinc finger protein GIS3 [Source:UniProtKB/Swiss-Prot;Acc:Q9C9H1]	2.72383	0.0368128	4.06774	7.17474e-05	0.203414	3.45721	0.000326802	0.490541
AT3G20370	AT3G20370	AT3g20370/MQC12_13 [Source:UniProtKB/TrEMBL;Acc:Q9LTQ5]	2.70555	0.0278803	5.12065	2.77325e-06	0.0191473	4.20401	2.31063e-05	0.12239
AT5G28237	AT5G28237	Tryptophan synthase [Source:UniProtKB/TrEMBL;Acc:F4K727]	2.70407	0.0447377	4.0952	9.07093e-05	0.200389	5.06265	6.45321e-06	0.0263309
AT1G80840	AT1G80840|WRKY40	Probable WRKY transcription factor 40 [Source:UniProtKB/Swiss-Prot;Acc:Q9SAH7]	2.70362	0.0101186	5.26573	3.26115e-07	0.00581763	5.37806	1.76213e-07	0.00290154
AT5G01760	AT5G01760|TOL7	TOM1-like protein 7 [Source:UniProtKB/Swiss-Prot;Acc:F4KAU9]	2.70157	0.00355382	2.58769	0.000281172	0.902238	2.67199	0.000172774	0.97413
AT1G24090	AT1G24090	RNase H domain-containing protein [Source:UniProtKB/TrEMBL;Acc:F4I7R5]	2.68269	0.00830378	2.91118	0.000217917	0.816528	2.79947	0.000275839	0.902464
AT4G15440	AT4G15440|CYP74B2	Probable inactive linolenate hydroperoxide lyase [Source:UniProtKB/Swiss-Prot;Acc:B3LF83]	2.67241	3.19985e-05	2.30277	8.98376e-06	0.477747	1.97106	4.32081e-05	0.144696
AT1G66760	AT1G66760|DTX9	Protein DETOXIFICATION 9 [Source:UniProtKB/Swiss-Prot;Acc:Q9C9M8]	2.67148	0.00397259	4.2148	1.13282e-06	0.0462608	4.62661	2.489e-07	0.0105974
AT3G15357	AT3G15357	At3g15357 [Source:UniProtKB/TrEMBL;Acc:Q8LDR8]	2.66562	0.020485	3.44447	0.000128832	0.425392	3.27094	0.000184799	0.527188
AT5G59510	AT5G59510|RTFL5	At5g59510 [Source:UniProtKB/TrEMBL;Acc:Q8LE84]	2.6593	0.0412911	2.73927	0.00280394	0.951035	2.59072	0.00393062	0.95687
AT2G37760	AT2G37760|AKR4C8	Aldo-keto reductase family 4 member C8 [Source:UniProtKB/Swiss-Prot;Acc:O80944]	2.65874	0.000213378	4.27453	2.14061e-08	0.00816052	4.41188	1.05996e-08	0.00322409
AT5G36925	AT5G36925	Putative uncharacterized protein [Source:UniProtKB/TrEMBL;Acc:Q9FIW0]	2.65182	0.00675246	4.35834	1.44332e-06	0.0374563	4.68762	4.18841e-07	0.0114283
AT2G34810	AT2G34810	Berberine bridge enzyme-like 16 [Source:UniProtKB/Swiss-Prot;Acc:O64745]	2.64598	0.000397024	5.37533	1.46898e-09	0.000254805	6.04651	1.91742e-10	1.98488e-05
AT1G70130	AT1G70130|LECRK52	Putative L-type lectin-domain containing receptor kinase V.2 [Source:UniProtKB/Swiss-Prot;Acc:O04533]	2.64448	0.00118709	5.19834	1.07279e-08	0.000906347	3.87234	4.22932e-07	0.0580661
AT3G04010	AT3G04010	At3g04010 [Source:UniProtKB/TrEMBL;Acc:Q9SQR1]	2.64353	0.00210567	3.6961	2.13088e-06	0.136665	4.00764	5.6837e-07	0.0471521
AT2G34360	AT2G34360|DTX15	Protein DETOXIFICATION 15 [Source:UniProtKB/Swiss-Prot;Acc:F4IHU9]	2.63691	0.00727757	4.18603	2.48679e-06	0.0580558	4.73329	3.87254e-07	0.0097353
AT1G23850	AT1G23850	Putative uncharacterized protein At1g23850 [Source:UniProtKB/TrEMBL;Acc:Q9LRA9]	2.62165	6.27651e-05	3.66168	3.60962e-08	0.0448084	3.55885	3.99376e-08	0.059198
AT2G30360	AT2G30360|CIPK11	CBL-interacting serine/threonine-protein kinase 11 [Source:UniProtKB/Swiss-Prot;Acc:O22932]	2.60995	1.33326e-05	4.48649	2.70096e-10	0.000492672	4.64529	1.23917e-10	0.000133241
AT5G53290	AT5G53290|CRF3	Ethylene-responsive transcription factor CRF3 [Source:UniProtKB/Swiss-Prot;Acc:Q9FK12]	2.58999	0.00618851	3.13955	4.6384e-05	0.505066	3.26529	2.40157e-05	0.383805
AT5G12030	AT5G12030|HSP17.7	17.7 kDa class II heat shock protein [Source:UniProtKB/Swiss-Prot;Acc:O81822]	2.57946	0.0424486	4.34033	2.5816e-05	0.0862333	4.79029	6.36876e-06	0.0275171
AT3G26840	AT3G26840	Acyltransferase-like protein At3g26840, chloroplastic [Source:UniProtKB/Swiss-Prot;Acc:Q9LW26]	2.56286	3.05466e-05	4.12681	2.05156e-09	0.00266113	4.0868	1.81356e-09	0.00212473
AT3G59930	AT3G59930	Defensin-like protein 206 [Source:UniProtKB/Swiss-Prot;Acc:Q94JR6]	2.55606	0.0112904	8.52645	1.83174e-10	6.8559e-06	7.99677	3.71642e-10	5.17248e-06
AT3G61190	AT3G61190|BAP1	BON1-associated protein 1 [Source:UniProtKB/Swiss-Prot;Acc:Q941L2]	2.55449	0.0302137	4.47394	8.10741e-06	0.0469083	4.80994	2.61276e-06	0.0170543
AT1G76690	AT1G76690|OPR2	OPR2 [Source:UniProtKB/TrEMBL;Acc:A0A178W9S3]	2.54779	5.91946e-07	3.74998	9.53639e-11	0.00203568	4.00909	2.74491e-11	0.000249833
AT1G29230	AT1G29230|CIPK18	Non-specific serine/threonine protein kinase [Source:UniProtKB/TrEMBL;Acc:A0A178WD98]	2.54244	0.0447763	4.17699	3.75635e-05	0.109367	4.30861	2.12123e-05	0.0739673
AT1G19570	AT1G19570|DHAR1	Glutathione S-transferase DHAR1, mitochondrial [Source:UniProtKB/Swiss-Prot;Acc:Q9FWR4]	2.53831	6.11743e-07	2.46179	4.90188e-08	0.856158	2.361	6.36555e-08	0.627406
AT3G53600	AT3G53600	At3g53600 [Source:UniProtKB/TrEMBL;Acc:Q9LFG0]	2.53676	0.0443563	4.88562	5.77758e-06	0.0238907	5.42891	1.20588e-06	0.00500683
AT5G65280	AT5G65280|GCL1	LanC-like protein GCL1 [Source:UniProtKB/Swiss-Prot;Acc:Q9FJN7]	2.53142	0.00232045	3.42164	3.64204e-06	0.193866	3.28044	4.64897e-06	0.26155
AT3G13790	AT3G13790|CWINV1	Beta-fructofuranosidase, insoluble isoenzyme CWINV1 [Source:UniProtKB/Swiss-Prot;Acc:Q43866]	2.51416	7.08434e-05	2.79493	8.65677e-07	0.602722	3.82581	9.51128e-09	0.00842649
AT3G43270	AT3G43270|PME32	Probable pectinesterase/pectinesterase inhibitor 32 [Source:UniProtKB/Swiss-Prot;Acc:Q9LXK7]	2.49946	7.95683e-07	4.76209	2.57072e-12	1.83065e-05	5.09857	5.68904e-13	2.35815e-06
AT3G45140	AT3G45140|LOX2	Lipoxygenase 2, chloroplastic [Source:UniProtKB/Swiss-Prot;Acc:P38418]	2.49169	5.13102e-06	2.50563	2.45285e-07	0.977555	2.43715	2.52732e-07	0.906031
AT2G24100	AT2G24100	ATP-dependent DNA helicase [Source:UniProtKB/TrEMBL;Acc:Q9ZUI1]	2.48453	0.0495901	3.66841	0.000142972	0.245798	3.75796	9.28912e-05	0.195148
AT5G51680	AT5G51680	Hydroxyproline-rich glycoprotein family protein [Source:UniProtKB/TrEMBL;Acc:F4KDC4]	2.48351	0.0435243	4.38803	1.53685e-05	0.0565979	4.14893	2.36683e-05	0.082475
AT4G31800	AT4G31800|WRKY18	WRKY like transcription factor [Source:UniProtKB/TrEMBL;Acc:Q0WTZ3]	2.48222	0.0104951	3.60386	1.27508e-05	0.161361	3.39276	2.06612e-05	0.243033
AT1G63440	AT1G63440|HMA5	Probable copper-transporting ATPase HMA5 [Source:UniProtKB/Swiss-Prot;Acc:Q9SH30]	2.47891	2.33916e-06	4.33448	4.13861e-11	0.000133749	4.49844	1.66911e-11	3.02306e-05
AT3G03480	AT3G03480|CHAT	(Z)-3-hexen-1-ol acetyltransferase [Source:UniProtKB/Swiss-Prot;Acc:Q9SRQ2]	2.47858	0.0252518	2.97426	0.000368487	0.615075	3.05277	0.000245422	0.532328
AT3G12145	AT3G12145|FLR1	FTM4 [Source:UniProtKB/TrEMBL;Acc:A0A178V9V7]	2.47562	3.49735e-05	3.13603	7.66949e-08	0.154185	2.91313	1.4695e-07	0.338794
AT2G44840	AT2G44840|ERF13	Ethylene-responsive transcription factor 13 [Source:UniProtKB/Swiss-Prot;Acc:Q8L9K1]	2.45712	0.0237024	3.69548	3.13999e-05	0.162933	3.16219	0.000140993	0.427363
AT1G17380	AT1G17380|TIFY11A	Protein TIFY 11A [Source:UniProtKB/Swiss-Prot;Acc:Q9LDU5]	2.45418	0.00546543	3.69132	3.11921e-06	0.0902867	3.49958	4.56134e-06	0.13835
AT2G41800	AT2G41800	At2g41800/T11A7.10 [Source:UniProtKB/TrEMBL;Acc:O22940]	2.44721	0.035601	1.30544	0.0914147	0.226683	1.71969	0.0265303	0.440216
AT1G02460	AT1G02460	At1g02460 [Source:UniProtKB/TrEMBL;Acc:Q9FWX5]	2.4467	0.000138385	2.88685	8.19201e-07	0.403591	3.23406	1.35885e-07	0.111162
AT5G57480	AT5G57480	AAA-ATPase At5g57480 [Source:UniProtKB/Swiss-Prot;Acc:Q9FKM3]	2.44577	0.000271946	3.50112	1.39923e-07	0.0536613	3.65229	5.98974e-08	0.0233624
AT3G51450	AT3G51450|SSL7	Protein STRICTOSIDINE SYNTHASE-LIKE 7 [Source:UniProtKB/Swiss-Prot;Acc:Q9SD04]	2.44463	4.29064e-07	3.08238	6.71124e-10	0.0554447	3.26764	2.30943e-10	0.0122289
AT5G17000	AT5G17000	AT5g16970/F2K13_120 [Source:UniProtKB/TrEMBL;Acc:Q93Z72]	2.41864	5.01938e-05	3.01244	1.37049e-07	0.20313	3.50655	1.28724e-08	0.0178987
AT2G38400	AT2G38400|AGT3	Alanine:glyoxylate aminotransferase 3 [Source:UniProtKB/TrEMBL;Acc:F4ISY3]	2.41861	1.09562e-07	3.17433	9.06867e-11	0.0138364	2.76948	5.08935e-10	0.222023
AT2G37430	AT2G37430|ZAT11	ZAT11 [Source:UniProtKB/TrEMBL;Acc:A0A178VNJ8]	2.41707	0.00983738	3.34417	2.0384e-05	0.232507	3.64129	5.84108e-06	0.102009
AT1G11100	AT1G11100	Putative uncharacterized protein At1g11100 (Fragment) [Source:UniProtKB/TrEMBL;Acc:C0SUU4]	2.41199	0.00477421	3.38907	5.84577e-06	0.165526	3.55639	2.51467e-06	0.0932448
AT3G04070	AT3G04070|NAC047	NAC transcription factor 47 [Source:UniProtKB/Swiss-Prot;Acc:Q84TD6]	2.4114	0.0108517	4.2853	1.18524e-06	0.019775	4.33451	7.51513e-07	0.0132934
AT5G27060	AT5G27060|AtRLP53	receptor like protein 53 [Source:TAIR;Acc:AT5G27060]	2.39473	0.0206523	5.62784	9.86828e-08	0.000917348	5.74848	5.51256e-08	0.000384941
AT5G55090	AT5G55090|MAPKKK15	mitogen-activated protein kinase kinase kinase 15 [Source:TAIR;Acc:AT5G55090]	2.39305	0.0122127	3.76118	6.40562e-06	0.083485	4.09683	1.73633e-06	0.0273605
AT3G15720	AT3G15720	Probable polygalacturonase At3g15720 [Source:UniProtKB/Swiss-Prot;Acc:Q9LW07]	2.39283	0.00656992	1.96006	0.00214186	0.580331	1.3658	0.0226917	0.144029
AT5G41120	AT5G41120	Esterase/lipase/thioesterase family protein [Source:UniProtKB/TrEMBL;Acc:Q9FLL7]	2.38587	4.57182e-05	2.40058	1.92122e-06	0.979111	2.27882	2.74292e-06	0.831821
AT5G43380	AT5G43380|TOPP7	Serine/threonine-protein phosphatase PP1 isozyme 7 [Source:UniProtKB/Swiss-Prot;Acc:O82733]	2.38205	1.14494e-05	3.72526	9.53605e-10	0.00268391	3.85641	4.59445e-10	0.000810711
AT1G70140	AT1G70140|FH8	Formin-like protein 8 [Source:UniProtKB/Swiss-Prot;Acc:O04532]	2.37546	0.000802344	3.07716	1.7277e-06	0.226674	3.97483	4.61892e-08	0.0061658
AT2G38870	AT2G38870	Putative protease inhibitor [Source:UniProtKB/TrEMBL;Acc:Q9ZV18]	2.37389	7.28663e-07	3.16132	5.32282e-10	0.0214173	4.50508	1.86019e-12	6.19306e-06
AT4G10390	AT4G10390	Probable receptor-like protein kinase At4g10390 [Source:UniProtKB/Swiss-Prot;Acc:Q9SV83]	2.36885	0.0240371	2.91823	0.000265888	0.548721	2.85627	0.000281863	0.579535
AT2G35930	AT2G35930|PUB23	E3 ubiquitin-protein ligase PUB23 [Source:UniProtKB/Swiss-Prot;Acc:Q84TG3]	2.36568	0.00898579	4.43168	4.40415e-07	0.00882007	5.085	5.36423e-08	0.000780198
AT1G66160	AT1G66160|PUB20	U-box domain-containing protein 20 [Source:UniProtKB/Swiss-Prot;Acc:Q9C8D1]	2.35951	0.00421703	3.62731	1.69911e-06	0.0640229	3.50691	1.92677e-06	0.0817743
AT3G54400	AT3G54400	AT3g54400/T12E18_90 [Source:UniProtKB/TrEMBL;Acc:Q9M2U7]	2.34969	0.00543895	1.46126	0.0128919	0.203662	1.63584	0.00566641	0.296049
AT2G23010	AT2G23010|SCPL9	SCPL9 [Source:UniProtKB/TrEMBL;Acc:A0A178W1Q9]	2.34363	0.016826	1.0174	0.124816	0.101086	1.07713	0.0999026	0.104899
AT4G23210	AT4G23210|CRK13	Cysteine-rich receptor-like protein kinase 13 [Source:UniProtKB/Swiss-Prot;Acc:Q0PW40]	2.33839	0.00185583	3.30773	1.59528e-06	0.117455	3.26657	1.39125e-06	0.121011
AT4G18440	AT4G18440	Adenylosuccinate lyase [Source:UniProtKB/TrEMBL;Acc:Q8RY94]	2.33631	0.00127895	0.505016	0.306217	0.00434419	0.583478	0.226377	0.00391723
AT1G78120	AT1G78120|TPR12	TPR12 [Source:UniProtKB/TrEMBL;Acc:A0A178W863]	2.32337	0.0120615	2.11492	0.00174814	0.81633	2.23671	0.000958799	0.921758
AT1G63930	AT1G63930|ROH1	At1g63930 [Source:UniProtKB/TrEMBL;Acc:Q9CAK4]	2.3186	0.0161237	4.20018	1.84682e-06	0.0210251	3.98069	2.69874e-06	0.0320544
AT2G36830	AT2G36830|TIP1-1	Aquaporin TIP1-1 [Source:UniProtKB/Swiss-Prot;Acc:P25818]	2.30607	2.40286e-07	3.7278	8.34327e-12	0.000166083	3.83422	4.39786e-12	4.24286e-05
AT4G34710	AT4G34710|SPE2	Arginine decarboxylase 2 [Source:UniProtKB/Swiss-Prot;Acc:O23141]	2.30093	2.5842e-05	4.22415	2.22651e-10	0.000230698	4.31017	1.2474e-10	7.9834e-05
AT5G11410	AT5G11410	Protein kinase superfamily protein [Source:UniProtKB/TrEMBL;Acc:Q9LFL6]	2.29943	0.00280313	2.92391	9.56182e-06	0.333374	2.75922	1.49953e-05	0.470567
AT2G35658	AT2G35658	unknown protein; FUNCTIONS IN: molecular_function unknown; INVOLVED IN: biological_process unknown; LOCATED IN: cellular_component unknown; BEST Arabidopsis thaliana protein match is: unknown protein (TAIR:AT4G16840.1); Has 30201 Blast hits to 17322 /.../ins in 780 species: Archae - 12; Bacteria - 1396; Metazoa - 17338; Fungi - 3422; Plants - 5037; Viruses - 0; Other Eukaryotes - 2996 (source: NC…	2.2924	0.0405342	3.50288	6.72679e-05	0.179964	3.19183	0.000151297	0.309969
AT1G21310	AT1G21310|EXT3	Extensin-3 [Source:UniProtKB/Swiss-Prot;Acc:Q9FS16]	2.29127	0.0467844	2.56319	0.00173364	0.800368	3.28958	0.000144245	0.268888
AT1G16370	AT1G16370|OCT6	Organic cation/carnitine transporter 6 [Source:UniProtKB/Swiss-Prot;Acc:Q9SA36]	2.25989	0.00856139	3.40614	5.96794e-06	0.107075	3.80519	1.16734e-06	0.0262935
AT3G16150	AT3G16150	ASPGB1 [Source:UniProtKB/TrEMBL;Acc:A0A178VDS2]	2.25625	0.0420086	3.81226	2.40378e-05	0.0825787	4.18578	6.26995e-06	0.0275181
AT1G52000	AT1G52000|JAL5	Jacalin-related lectin 5 [Source:UniProtKB/Swiss-Prot;Acc:Q9ZU23]	2.25313	0.0240076	2.42068	0.000953801	0.86427	2.56684	0.000487312	0.717052
AT3G63010	AT3G63010|GID1B	Gibberellin receptor GID1B [Source:UniProtKB/Swiss-Prot;Acc:Q9LYC1]	2.25012	0.000671503	3.14862	5.26777e-07	0.0962558	3.39298	1.43049e-07	0.0300232
AT1G17420	AT1G17420|LOX3	Lipoxygenase 3, chloroplastic [Source:UniProtKB/Swiss-Prot;Acc:Q9LNR3]	2.23221	0.00549792	4.25152	1.58182e-07	0.00473811	4.81018	2.20362e-08	0.000449591
AT4G08935	AT4G08935		2.22842	0.0461447	3.7041	3.47429e-05	0.101061	4.60417	2.04738e-06	0.0083078
AT1G44350	AT1G44350|ILL6	IAA-amino acid hydrolase [Source:UniProtKB/TrEMBL;Acc:Q0WNN8]	2.2201	0.000150971	3.21332	6.18092e-08	0.0364032	3.53814	1.22028e-08	0.00536995
AT5G44572	AT5G44572	Putative uncharacterized protein [Source:UniProtKB/TrEMBL;Acc:Q0WML3]	2.21389	0.00150461	2.49048	1.89431e-05	0.663477	3.52661	1.90434e-07	0.0198732
AT1G02930	AT1G02930|GSTF6	Glutathione S-transferase F6 [Source:UniProtKB/Swiss-Prot;Acc:P42760]	2.21201	0.00780013	4.24136	2.56433e-07	0.00573399	4.90146	2.68978e-08	0.00041827
AT5G39050	AT5G39050|PMAT1	Phenolic glucoside malonyltransferase 1 [Source:UniProtKB/Swiss-Prot;Acc:Q940Z5]	2.20738	2.85192e-05	4.17958	1.80905e-10	0.000139585	4.61853	2.94698e-11	1.20959e-05
AT1G64200	AT1G64200|VHA-E3	vacuolar H+-ATPase subunit E isoform 3 [Source:TAIR;Acc:AT1G64200]	2.203	0.00568772	2.43976	0.000108528	0.752947	2.25913	0.000202801	0.942158
AT3G55840	AT3G55840|HSPRO1	Nematode resistance protein-like HSPRO1 [Source:UniProtKB/Swiss-Prot;Acc:Q9LY61]	2.20094	0.00526437	3.47518	1.62467e-06	0.0520789	3.41427	1.51058e-06	0.0543818
AT2G41380	AT2G41380	At2g41380 [Source:UniProtKB/TrEMBL;Acc:Q9ZVC3]	2.18346	0.00894723	3.86743	9.20701e-07	0.018051	3.8701	6.54759e-07	0.0138878
AT3G63050	AT3G63050	unknown protein; BEST Arabidopsis thaliana protein match is: unknown protein (TAIR:AT2G48075.1); Has 30201 Blast hits to 17322 proteins in 780 species: Archae - 12; Bacteria - 1396; Metazoa - 17338; Fungi - 3422; Plants - 5037; Viruses - 0; Other Eu /.../es - 2996 (source: NCBI BLink). [Source:TAIR;Acc:AT3G63050]	2.18341	0.0341778	3.69188	1.54225e-05	0.0714824	3.27412	4.89828e-05	0.177065
AT3G25730	AT3G25730|ARF14	AP2/ERF and B3 domain-containing transcription factor ARF14 [Source:UniProtKB/Swiss-Prot;Acc:Q9LS06]	2.18155	0.00048151	2.82222	1.00367e-06	0.207847	2.88372	5.49257e-07	0.153245
AT4G22467	AT4G22467		2.18064	0.0311369	4.14206	3.2491e-06	0.0200333	4.35371	1.32975e-06	0.00825718
AT3G44860	AT3G44860|FAMT	Farnesoic acid carboxyl-O-methyltransferase [Source:UniProtKB/Swiss-Prot;Acc:Q9FYC4]	2.17186	0.0131346	1.94743	0.00217403	0.788566	2.3213	0.000400153	0.853675
AT2G47485	AT2G47485	At2g47485 [Source:UniProtKB/TrEMBL;Acc:Q6DBG0]	2.15683	0.0385062	2.32925	0.00173111	0.86427	4.29735	2.13544e-06	0.0107618
AT1G24575	AT1G24575	At1g24575 [Source:UniProtKB/TrEMBL;Acc:Q8LAL6]	2.15556	2.36834e-05	2.08783	1.67957e-06	0.885836	2.15831	8.08266e-07	0.995471
AT3G57520	AT3G57520|RFS2	Probable galactinol--sucrose galactosyltransferase 2 [Source:UniProtKB/Swiss-Prot;Acc:Q94A08]	2.14872	0.00427953	3.54102	7.29933e-07	0.0281111	3.75817	2.43216e-07	0.00955754
AT1G21550	AT1G21550|CML44	Probable calcium-binding protein CML44 [Source:UniProtKB/Swiss-Prot;Acc:Q9LPK5]	2.14716	0.0137112	3.34203	8.73561e-06	0.0971725	3.94169	8.69387e-07	0.0121338
AT3G25640	AT3G25640	Protein of unknown function, DUF617 [Source:TAIR;Acc:AT3G25640]	2.14703	0.0337846	3.27765	4.80822e-05	0.166626	3.53605	1.61796e-05	0.0796288
AT5G50915	AT5G50915|BHLH137	Transcription factor bHLH137 [Source:UniProtKB/Swiss-Prot;Acc:Q93W88]	2.13951	0.0231344	4.07808	1.82663e-06	0.015101	3.7109	4.37508e-06	0.0363851
AT4G30460	AT4G30460	Glycine-rich protein [Source:UniProtKB/TrEMBL;Acc:Q9M0B4]	2.13552	0.0099495	2.99316	1.7957e-05	0.211448	2.79813	3.10886e-05	0.325664
AT1G06640	AT1G06640	1-aminocyclopropane-1-carboxylate oxidase homolog 2 [Source:UniProtKB/Swiss-Prot;Acc:Q9C5K7]	2.12754	0.00011572	2.16232	4.16163e-06	0.948456	1.80127	2.85681e-05	0.45729
AT5G09840	AT5G09840	Emb [Source:UniProtKB/TrEMBL;Acc:Q9FIC2]	2.11472	0.0112939	2.56325	0.000106858	0.541246	2.49266	0.000120498	0.594243
AT1G76650	AT1G76650|CML38	CML38 [Source:UniProtKB/TrEMBL;Acc:A0A178WMC5]	2.10748	0.0252518	4.12049	1.58061e-06	0.0120496	4.53467	3.36251e-07	0.00242537
AT2G29500	AT2G29500|HSP17.6B	17.6 kDa class I heat shock protein 2 [Source:UniProtKB/Swiss-Prot;Acc:Q9ZW31]	2.08097	0.0495211	3.61221	2.46295e-05	0.0722646	3.91597	7.51409e-06	0.0273403
AT4G27860	AT4G27860	vacuolar iron transporter (VIT) family protein [Source:TAIR;Acc:AT4G27860]	2.0604	0.00149389	1.99496	9.84031e-05	0.92054	2.40546	9.56974e-06	0.522706
AT1G28390	AT1G28390	Protein kinase superfamily protein [Source:UniProtKB/TrEMBL;Acc:F4HWL9]	2.06021	0.000231731	2.21141	4.56749e-06	0.771972	1.48661	0.000309874	0.189441
AT4G01870	AT4G01870	tolB protein-related [Source:TAIR;Acc:AT4G01870]	2.04147	0.00873889	5.46519	2.93631e-09	6.97706e-05	5.88478	7.45044e-10	1.1698e-05
AT3G25770	AT3G25770|AOC2	AOC2 [Source:UniProtKB/TrEMBL;Acc:A0A178VKE4]	2.03801	1.42022e-07	2.58781	1.98242e-10	0.0335852	2.75963	5.09383e-11	0.00516442
AT1G27920	AT1G27920|MAP65-8	65-kDa microtubule-associated protein 8 [Source:UniProtKB/Swiss-Prot;Acc:Q9C7G0]	2.03445	0.000194829	2.21884	3.16233e-06	0.708422	2.29484	1.57682e-06	0.56171
AT3G20860	AT3G20860|NEK6	Serine/threonine-protein kinase Nek6 [Source:UniProtKB/Swiss-Prot;Acc:Q9LT35]	2.02244	0.00409504	2.95014	3.08729e-06	0.111176	3.15023	1.02457e-06	0.0460842
AT5G25810	AT5G25810|TINY	Tny [Source:UniProtKB/TrEMBL;Acc:A0A178URN2]	1.99441	0.0158525	0.992838	0.0762799	0.141551	1.07042	0.0538474	0.16168
AT1G22900	AT1G22900|DIR11	Dirigent protein 11 [Source:UniProtKB/Swiss-Prot;Acc:Q67YM6]	1.99375	0.0131871	3.79327	7.13073e-07	0.00983714	4.18432	1.41171e-07	0.00173043
AT1G80120	AT1G80120	Protein LURP-one-related 5 [Source:UniProtKB/Swiss-Prot;Acc:Q9SSC7]	1.99241	0.00270642	1.87793	0.000244685	0.862342	2.14863	4.91134e-05	0.792541
AT1G61890	AT1G61890|DTX37	Protein DETOXIFICATION 37 [Source:UniProtKB/Swiss-Prot;Acc:O80695]	1.99124	0.00168669	2.8254	1.35812e-06	0.109931	2.95073	5.73374e-07	0.0577261
AT3G05890	AT3G05890|RCI2B	RCI2B [Source:UniProtKB/TrEMBL;Acc:A0A178VG66]	1.98104	0.0258565	3.13204	2.07638e-05	0.113069	3.1043	1.83281e-05	0.109552
AT5G42650	AT5G42650|CYP74A	Allene oxide synthase, chloroplastic [Source:UniProtKB/Swiss-Prot;Acc:Q96242]	1.97798	0.00463196	1.6933	0.00104179	0.654899	1.75988	0.000646417	0.72182
AT4G21440	AT4G21440|ATMYB102	Transcription factor MYB102 [Source:UniProtKB/Swiss-Prot;Acc:Q9LDR8]	1.96857	0.000322422	3.03379	6.34388e-08	0.0192484	3.29625	1.48966e-08	0.00347387
AT3G11570	AT3G11570|TBL8	Protein trichome birefringence-like 8 [Source:UniProtKB/Swiss-Prot;Acc:Q9CAX1]	1.96339	0.00046615	3.06523	8.16386e-08	0.0188257	3.25273	2.66921e-08	0.00520023
AT5G36220	AT5G36220|CYP81D1	Cytochrome P450 81D1 [Source:UniProtKB/Swiss-Prot;Acc:Q9FG65]	1.96152	4.69998e-05	2.29128	2.97637e-07	0.393635	2.40518	1.15675e-07	0.224005
AT4G23060	AT4G23060|IQD22	Calmodulin binding protein IQD22 [Source:UniProtKB/TrEMBL;Acc:Q2NNE0]	1.961	6.91914e-05	3.0167	1.0314e-08	0.00938141	3.37099	1.48889e-09	0.000755911
AT1G80130	AT1G80130	F18B13.21 protein [Source:UniProtKB/TrEMBL;Acc:Q9SSC6]	1.95418	0.00665201	1.84009	0.000651192	0.873234	1.97956	0.000279986	0.971634
AT5G54510	AT5G54510|GH3.6	GH3.6 [Source:UniProtKB/TrEMBL;Acc:A0A178UBG0]	1.95183	0.0278621	2.99413	3.31204e-05	0.148979	3.53075	3.68876e-06	0.0257528
AT4G37530	AT4G37530|PER51	Peroxidase 51 [Source:UniProtKB/Swiss-Prot;Acc:Q9SZE7]	1.94114	0.0105241	4.20982	8.39763e-08	0.00134608	4.78636	1.05996e-08	0.000122979
AT3G04620	AT3G04620	Alba DNA/RNA-binding protein [Source:UniProtKB/TrEMBL;Acc:Q9SR12]	1.93387	0.0158525	3.29069	3.80037e-06	0.0425606	4.20453	1.26987e-07	0.00124243
AT1G06000	AT1G06000|UGT89C1	Glycosyltransferase (Fragment) [Source:UniProtKB/TrEMBL;Acc:W8PVE7]	1.92609	0.0112003	2.32773	0.000108332	0.548267	2.1496	0.000208016	0.737888
AT5G26220	AT5G26220|GGCT2;1	Gamma-glutamylcyclotransferase 2-1 [Source:UniProtKB/Swiss-Prot;Acc:Q8GY54]	1.92035	0.00992913	1.67594	0.0019897	0.725183	1.5499	0.0033642	0.556477
AT2G43530	AT2G43530|ATTI3	Defensin-like protein 194 [Source:UniProtKB/Swiss-Prot;Acc:O22867]	1.91676	0.000200024	2.42583	5.06927e-07	0.220163	2.38137	4.68969e-07	0.249204
AT1G62710	AT1G62710|bVPE	Vacuolar-processing enzyme beta-isozyme [Source:UniProtKB/Swiss-Prot;Acc:Q39044]	1.91523	0.00690006	2.26824	6.81009e-05	0.574805	2.30234	4.77018e-05	0.513665
AT4G36380	AT4G36380|ROT3	ROT3 [Source:UniProtKB/TrEMBL;Acc:A0A178V4B0]	1.91227	0.00331933	2.24775	2.95449e-05	0.559458	2.13674	4.19518e-05	0.691273
AT1G62660	AT1G62660|BFRUCT3	Acid beta-fructofuranosidase 3, vacuolar [Source:UniProtKB/Swiss-Prot;Acc:Q43348]	1.91007	1.01485e-05	2.3502	2.96804e-08	0.174579	2.10417	9.70769e-08	0.558381
AT5G06870	AT5G06870|PGIP2	PGIP2 [Source:UniProtKB/TrEMBL;Acc:A0A178UDM1]	1.90696	8.07356e-06	2.45258	1.24706e-08	0.0873352	2.40806	1.23794e-08	0.104116
AT1G30960	AT1G30960|ERG	GTP-binding protein ERG [Source:UniProtKB/Swiss-Prot;Acc:O82653]	1.89661	0.000484124	2.36061	1.63141e-06	0.300006	2.18146	3.23158e-06	0.525228
AT1G06520	AT1G06520|GPAT1	Glycerol-3-phosphate acyltransferase 1 [Source:UniProtKB/Swiss-Prot;Acc:Q9SHJ5]	1.89361	0.0418935	1.45768	0.0200624	0.590494	2.61272	0.000177249	0.330443
AT3G55060	AT3G55060	CAP-gly domain linker [Source:UniProtKB/TrEMBL;Acc:Q9M2W0]	1.89265	0.00754332	2.03979	0.000206183	0.830475	2.21246	7.41647e-05	0.59526
AT5G01100	AT5G01100|FRB1	FRB1 [Source:UniProtKB/TrEMBL;Acc:A0A178U817]	1.88961	0.00336861	3.47695	1.19834e-07	0.00538136	3.53983	7.03488e-08	0.00273465
AT5G49560	AT5G49560	Putative methyltransferase family protein [Source:UniProtKB/TrEMBL;Acc:Q9FGZ0]	1.88818	0.01	2.82144	8.53228e-06	0.123805	2.76414	8.50057e-06	0.135068
AT1G51620	AT1G51620	Protein kinase superfamily protein [Source:UniProtKB/TrEMBL;Acc:Q9C8H4]	1.88622	0.00877113	3.22265	1.37443e-06	0.0278137	2.9366	3.25396e-06	0.0687039
AT5G02940	AT5G02940	Protein of unknown function (DUF1012) [Source:TAIR;Acc:AT5G02940]	1.88499	7.95683e-07	1.50277	8.58326e-07	0.151974	1.34016	2.6586e-06	0.0363165
AT1G14890	AT1G14890	Plant invertase/pectin methylesterase inhibitor superfamily protein [Source:UniProtKB/TrEMBL;Acc:F4HXW0]	1.88127	2.80659e-06	2.80079	4.6929e-10	0.00374196	2.85483	2.79096e-10	0.00161421
AT4G34590	AT4G34590|BZIP11	bZIP transcription factor 11 [Source:UniProtKB/Swiss-Prot;Acc:O65683]	1.86896	0.000240614	2.84227	5.5169e-08	0.0208943	3.26472	5.97927e-09	0.00135435
AT4G00430	AT4G00430|PIP1.4	TMP-C [Source:UniProtKB/TrEMBL;Acc:A0A178USZ7]	1.86524	0.00643517	3.46668	2.78428e-07	0.00750209	3.60061	1.23079e-07	0.00293741
AT3G10110	AT3G10110|TIM22-1	Mitochondrial import inner membrane translocase subunit TIM22-1 [Source:UniProtKB/Swiss-Prot;Acc:A2RVP7]	1.86384	0.00594665	2.4953	1.39193e-05	0.261967	2.26431	3.43861e-05	0.476025
AT5G06550	AT5G06550	F-box protein At5g06550 [Source:UniProtKB/Swiss-Prot;Acc:Q67XX3]	1.85577	0.000911722	2.34462	2.72864e-06	0.291203	2.29173	2.74785e-06	0.334338
AT1G19380	AT1G19380	At1g19380 [Source:UniProtKB/TrEMBL;Acc:Q9LN60]	1.85234	0.0124049	3.65268	3.95081e-07	0.00592849	3.85598	1.41356e-07	0.00184031
AT4G06744	AT4G06744	Uncharacterized protein At4g06744 [Source:UniProtKB/Swiss-Prot;Acc:Q8W3M4]	1.84833	0.000101059	3.85168	1.83174e-10	6.97706e-05	3.94961	8.12605e-11	2.09839e-05
AT2G34490	AT2G34490|CYP710A2	Cytochrome P450 710A2 [Source:UniProtKB/Swiss-Prot;Acc:O64698]	1.84793	0.0193571	2.12034	0.000389336	0.708734	1.96282	0.000703176	0.87534
AT4G21390	AT4G21390|B120	B120 [Source:UniProtKB/TrEMBL;Acc:A0A178USE7]	1.83696	0.00262701	3.07018	2.97375e-07	0.0175517	3.21269	1.20301e-07	0.00661376
AT5G24280	AT5G24280|GMI1	Gamma-irradiation and mitomycin c induced 1 [Source:UniProtKB/TrEMBL;Acc:F4KFS5]	1.8342	0.00751537	1.39117	0.00443039	0.453616	1.24881	0.0087041	0.291148
AT4G09030	AT4G09030|AGP10	Classical arabinogalactan protein 10 [Source:UniProtKB/Swiss-Prot;Acc:Q9M0S4]	1.83303	0.0336409	3.83087	1.163e-06	0.00705065	2.96646	1.98049e-05	0.0930971
AT5G16930	AT5G16930	AAA-type ATPase family protein [Source:UniProtKB/TrEMBL;Acc:Q8RXI0]	1.82871	5.16128e-05	2.81711	7.43724e-09	0.00806246	2.57888	1.98013e-08	0.0295475
AT5G14580	AT5G14580|PNP2	Polyribonucleotide nucleotidyltransferase 2, mitochondrial [Source:UniProtKB/Swiss-Prot;Acc:Q9S7G6]	1.82603	0.000424104	2.0793	4.11094e-06	0.575348	1.83992	1.39563e-05	0.977734
AT1G19180	AT1G19180|TIFY10A	TIFY10A [Source:UniProtKB/TrEMBL;Acc:A0A178W7G1]	1.82504	0.00837799	3.19959	9.2885e-07	0.0194423	3.32634	4.02192e-07	0.00874468
AT2G32487	AT2G32487	unknown protein; FUNCTIONS IN: molecular_function unknown; INVOLVED IN: biological_process unknown; LOCATED IN: endomembrane system; Has 1 Blast hits to 1 proteins in 1 species: Archae - 0; Bacteria - 0; Metazoa - 0; Fungi - 0; Plants - 1; Viruses - /.../her Eukaryotes - 0 (source: NCBI BLink). [Source:TAIR;Acc:AT2G32487]	1.82467	0.000418474	0.746412	0.0318434	0.0133881	0.703293	0.0403067	0.00774907
AT3G23810	AT3G23810|SAHH2	Adenosylhomocysteinase [Source:UniProtKB/TrEMBL;Acc:A0A178VEP9]	1.82183	0.0419869	1.63359	0.0078766	0.824926	1.41749	0.0178704	0.585124
AT2G39980	AT2G39980	At2g39980/T28M21.14 [Source:UniProtKB/TrEMBL;Acc:O04201]	1.81901	0.00215278	2.44273	3.58094e-06	0.201969	2.80029	4.80234e-07	0.0389005
AT1G23550	AT1G23550|SRO2	Probable inactive poly [ADP-ribose] polymerase SRO2 [Source:UniProtKB/Swiss-Prot;Acc:Q9ZUD9]	1.81289	0.0122719	1.9968	0.000318625	0.790359	2.21639	9.27587e-05	0.504823
AT5G17700	AT5G17700|DTX25	Protein DETOXIFICATION [Source:UniProtKB/TrEMBL;Acc:A0A178UJQ3]	1.81264	0.00702206	3.35636	3.36801e-07	0.00841855	3.0285	9.25003e-07	0.0253687
AT3G61430	AT3G61430|PIP1-1	PIP1A [Source:UniProtKB/TrEMBL;Acc:A0A178VIZ0]	1.81073	0.0281597	3.16412	7.34968e-06	0.0460825	3.4067	2.32988e-06	0.0162221
AT2G38750	AT2G38750|ANN4	Annexin D4 [Source:UniProtKB/Swiss-Prot;Acc:Q9ZVJ6]	1.80829	0.0137023	2.39631	5.47537e-05	0.340725	2.31859	6.48807e-05	0.396981
AT4G27950	AT4G27950|CRF4	Ethylene-responsive transcription factor CRF4 [Source:UniProtKB/Swiss-Prot;Acc:Q9SUE3]	1.80371	0.040366	2.70275	8.2053e-05	0.206025	2.76811	5.22374e-05	0.160333
AT3G27960	AT3G27960|KLCR2	Protein KINESIN LIGHT CHAIN-RELATED 2 [Source:UniProtKB/Swiss-Prot;Acc:Q9LII8]	1.80306	0.000118192	3.29569	1.48351e-09	0.000641171	3.66913	2.33514e-10	5.03164e-05
AT1G30320	AT1G30320	Putative uncharacterized protein At1g30320 [Source:UniProtKB/TrEMBL;Acc:Q9C8G3]	1.79824	1.56398e-05	3.12111	2.7915e-10	0.000455576	3.44091	5.03901e-11	3.71337e-05
AT5G13820	AT5G13820|TRP4	Telomere repeat-binding protein 4 [Source:UniProtKB/Swiss-Prot;Acc:Q9FFY9]	1.7961	0.0256852	3.773	6.66856e-07	0.00511243	4.08994	1.63619e-07	0.0010826
AT3G03990	AT3G03990|D14	Strigolactone esterase D14 [Source:UniProtKB/Swiss-Prot;Acc:Q9SQR3]	1.78861	3.09204e-06	1.93097	5.78062e-08	0.643827	2.10555	1.30211e-08	0.244573
AT1G22400	AT1G22400|UGT85A1	UDP-glycosyltransferase 85A1 [Source:UniProtKB/Swiss-Prot;Acc:Q9SK82]	1.78753	0.0363318	4.92808	3.61381e-08	0.000237052	5.50056	5.85676e-09	2.82537e-05
AT5G02490	AT5G02490|MED37D	Probable mediator of RNA polymerase II transcription subunit 37c [Source:UniProtKB/Swiss-Prot;Acc:P22954]	1.78615	0.0342524	3.57984	2.03231e-06	0.0117926	3.32431	3.82425e-06	0.0218702
AT5G64310	AT5G64310|AGP1	Classical arabinogalactan protein 1 [Source:UniProtKB/Swiss-Prot;Acc:Q8LCN5]	1.7832	0.0139729	4.11631	6.18092e-08	0.000789332	3.82934	1.1903e-07	0.00130651
AT1G80450	AT1G80450|VQ11	VQ motif-containing protein 11 [Source:UniProtKB/Swiss-Prot;Acc:Q9M8L3]	1.78287	0.00849612	1.90008	0.000270754	0.862145	2.56767	7.96425e-06	0.147645
AT1G68795	AT1G68795|CLE12	CLAVATA3/ESR (CLE)-related protein 12 [Source:UniProtKB/Swiss-Prot;Acc:Q29PU4]	1.78267	0.027853	1.71221	0.00291225	0.931355	2.2943	0.00018054	0.438669
AT5G10300	AT5G10300|HNL	Alpha-hydroxynitrile lyase [Source:UniProtKB/Swiss-Prot;Acc:Q9LFT6]	1.7813	0.00218494	2.8891	3.47502e-07	0.0238238	2.97465	1.67523e-07	0.012215
AT4G20460	AT4G20460	Probable UDP-arabinose 4-epimerase 3 [Source:UniProtKB/Swiss-Prot;Acc:Q9SUN3]	1.77574	0.00402728	1.68463	0.00035315	0.88182	2.50329	3.49448e-06	0.140564
AT1G01010	AT1G01010|NAC001	NAC domain-containing protein 1 [Source:UniProtKB/Swiss-Prot;Acc:Q0WV96]	1.77379	0.00272375	2.96792	3.09914e-07	0.017676	3.5254	2.28658e-08	0.000856017
AT5G66960	AT5G66960	Prolyl oligopeptidase family protein [Source:UniProtKB/TrEMBL;Acc:Q9FGD4]	1.76973	0.00105142	2.07184	8.03087e-06	0.519068	1.92518	1.50646e-05	0.742585
AT1G51760	AT1G51760|ILL4	JR3 [Source:UniProtKB/TrEMBL;Acc:A0A178W8I8]	1.76829	0.00180666	3.39411	2.777e-08	0.0017812	3.81047	4.12361e-09	0.000160675
AT1G29195	AT1G29195	At1g29190/F28N24_12 [Source:UniProtKB/TrEMBL;Acc:Q9LP48]	1.76387	0.0421432	3.71425	1.76915e-06	0.00833866	4.33907	1.73221e-07	0.000706878
AT2G01610	AT2G01610	At2g01610 [Source:UniProtKB/TrEMBL;Acc:Q9ZNU5]	1.76222	0.016571	3.45902	7.13073e-07	0.00806429	3.89578	1.09095e-07	0.00099813
AT3G18610	AT3G18610|NUCL2	Nucleolin 2 [Source:UniProtKB/Swiss-Prot;Acc:Q1PEP5]	1.76098	0.0122483	2.34492	4.41509e-05	0.322079	2.46865	1.97998e-05	0.209156
AT3G47380	AT3G47380|PMEI11	Pectinesterase inhibitor 11 [Source:UniProtKB/Swiss-Prot;Acc:Q9STY5]	1.75859	0.0439128	0.697568	0.229253	0.130953	1.16852	0.0419075	0.399206
AT3G49410	AT3G49410	Transcription factor IIIC, subunit 5 [Source:UniProtKB/TrEMBL;Acc:F4IXX4]	1.75689	0.0177208	2.87972	7.17924e-06	0.0669091	2.64546	1.54753e-05	0.131933
AT2G22860	AT2G22860|PSK2	Phytosulfokines 2 [Source:UniProtKB/Swiss-Prot;Acc:O81003]	1.75588	0.02196	2.32737	0.000109356	0.374428	2.28307	0.000112431	0.398636
AT2G47260	AT2G47260|WRKY23	Probable WRKY transcription factor 23 [Source:UniProtKB/Swiss-Prot;Acc:O22900]	1.74932	0.00824893	2.13639	6.2638e-05	0.501951	1.91161	0.000170616	0.784054
AT1G73210	AT1G73210	At1g73210 [Source:UniProtKB/TrEMBL;Acc:Q9CAT5]	1.74503	0.00251663	2.43117	2.78622e-06	0.149162	2.56011	1.11259e-06	0.0772307
AT2G36380	AT2G36380|ABCG34	ABC transporter G family member 34 [Source:UniProtKB/Swiss-Prot;Acc:Q7PC87]	1.73142	0.000140096	3.01414	3.95101e-09	0.00156677	3.70524	1.26616e-10	2.52165e-05
AT3G30775	AT3G30775|POX1	Proline dehydrogenase 1, mitochondrial [Source:UniProtKB/Swiss-Prot;Acc:P92983]	1.72736	0.0428219	3.5445	2.51316e-06	0.0114203	3.54302	1.91449e-06	0.00840335
AT3G59710	AT3G59710	NAD(P)-binding Rossmann-fold superfamily protein [Source:UniProtKB/TrEMBL;Acc:A0A1I9LQ55]	1.72496	0.0353372	2.38494	0.000151153	0.327454	2.01724	0.000669104	0.674815
AT4G30450	AT4G30450	At4g30450 [Source:UniProtKB/TrEMBL;Acc:Q9M0B5]	1.7235	0.0210268	1.61301	0.00258377	0.880445	1.66802	0.00176519	0.938631
AT1G64380	AT1G64380|ERF061	Ethylene-responsive transcription factor ERF061 [Source:UniProtKB/Swiss-Prot;Acc:Q9C7W2]	1.71345	0.0171353	0.852679	0.079424	0.1454	1.35796	0.00661334	0.55706
AT1G70700	AT1G70700|JAZ9	TIFY domain/Divergent CCT motif family protein [Source:UniProtKB/TrEMBL;Acc:A0A1P8API7]	1.71033	0.0332148	1.58021	0.00477903	0.867446	1.72189	0.00223743	0.988474
AT4G25630	AT4G25630|MED36A	Mediator of RNA polymerase II transcription subunit 36a [Source:UniProtKB/Swiss-Prot;Acc:Q94AH9]	1.70384	0.0175392	2.51876	2.38633e-05	0.167175	2.1741	9.93767e-05	0.426283
AT1G51380	AT1G51380|RH34	DEAD-box ATP-dependent RNA helicase 34 [Source:UniProtKB/Swiss-Prot;Acc:Q9C8J1]	1.69943	0.00604986	2.67818	2.04288e-06	0.0572415	2.37712	6.74083e-06	0.170969
AT3G13520	AT3G13520|AGP12	Arabinogalactan peptide 12 [Source:UniProtKB/Swiss-Prot;Acc:Q9LJD9]	1.68035	0.00187558	3.42808	1.22995e-08	0.000742945	3.31489	1.48888e-08	0.000711328
AT5G05440	AT5G05440|PYL5	Abscisic acid receptor PYL5 [Source:UniProtKB/Swiss-Prot;Acc:Q9FLB1]	1.67779	0.00643517	3.1881	2.06807e-07	0.00552761	3.81487	1.33388e-08	0.000229895
AT1G52720	AT1G52720	At1g52720 [Source:UniProtKB/TrEMBL;Acc:Q9SSS6]	1.67663	1.73943e-05	1.90178	1.57321e-07	0.468507	2.14894	2.21803e-08	0.0998355
AT5G16970	AT5G16970|AER	NADPH-dependent oxidoreductase 2-alkenal reductase [Source:UniProtKB/Swiss-Prot;Acc:Q39172]	1.66718	0.00063493	3.03334	1.38785e-08	0.00196576	3.62715	7.64249e-10	6.07084e-05
AT5G12010	AT5G12010	AT5g12010/F14F18_180 [Source:UniProtKB/TrEMBL;Acc:Q9LYH2]	1.66661	0.00245967	2.37965	2.01755e-06	0.116169	2.70292	2.88183e-07	0.020181
AT1G76680	AT1G76680|OPR1	12-oxophytodienoate reductase 1 [Source:UniProtKB/TrEMBL;Acc:F4I403]	1.66372	0.00209362	3.5231	8.56895e-09	0.00045884	4.0275	8.31409e-10	3.02306e-05
AT5G04340	AT5G04340|ZAT6	Zinc finger protein ZAT6 [Source:UniProtKB/Swiss-Prot;Acc:O22533]	1.66306	0.00705679	3.34634	1.12969e-07	0.00263215	3.61053	2.99305e-08	0.000508914
AT3G57760	AT3G57760	AT3g57760/F15B8_50 [Source:UniProtKB/TrEMBL;Acc:Q9SVZ0]	1.66294	7.44644e-05	2.66731	6.22979e-09	0.00471437	3.00711	7.69234e-10	0.000297839
AT3G23370	AT3G23370	RNA-binding (RRM/RBD/RNP motifs) family protein [Source:UniProtKB/TrEMBL;Acc:Q9LW59]	1.65981	0.0420547	2.05849	0.000593544	0.573249	1.77844	0.00189782	0.873097
AT5G43745	AT5G43745	Putative ion channel POLLUX-like 2 [Source:UniProtKB/Swiss-Prot;Acc:Q940Y9]	1.65651	0.00149389	2.24579	2.02123e-06	0.168127	1.99726	6.48209e-06	0.426294
AT1G45145	AT1G45145|TRX5	Thioredoxin H5 [Source:UniProtKB/Swiss-Prot;Acc:Q39241]	1.65313	0.0206523	2.93551	3.51346e-06	0.0314055	3.17892	9.8139e-07	0.00920461
AT5G46730	AT5G46730	Glycine-rich protein [Source:UniProtKB/TrEMBL;Acc:Q7Y218]	1.65228	0.000934486	1.8141	1.50597e-05	0.72619	2.24465	8.58181e-07	0.13444
AT1G50420	AT1G50420|SCL3	Scarecrow-like protein 3 [Source:UniProtKB/Swiss-Prot;Acc:Q9LPR8]	1.64971	0.000483696	2.41372	2.0393e-07	0.0487996	2.38718	1.67258e-07	0.048082
AT2G23150	AT2G23150|NRAMP3	Metal transporter Nramp3 [Source:UniProtKB/Swiss-Prot;Acc:Q9SNV9]	1.64921	0.000842968	3.61818	1.31093e-09	0.000133749	3.63962	8.88005e-10	6.15673e-05
AT4G15490	AT4G15490|UGT84A3	UDP-glycosyltransferase 84A3 [Source:UniProtKB/Swiss-Prot;Acc:O23401]	1.64799	0.000872548	2.79678	5.70122e-08	0.00747401	3.04556	1.30211e-08	0.00119127
AT4G24130	AT4G24130	Putative uncharacterized protein AT4g24130 [Source:UniProtKB/TrEMBL;Acc:O22978]	1.64741	0.0199629	2.70511	8.44662e-06	0.0695116	3.44169	3.1159e-07	0.00281031
AT4G04940	AT4G04940	Putative WD-repeat membrane protein [Source:UniProtKB/TrEMBL;Acc:Q93YS7]	1.63516	0.0197067	2.17035	9.15909e-05	0.363724	2.14651	8.60055e-05	0.369305
AT1G69870	AT1G69870|NPF2.13	Protein NRT1/ PTR FAMILY 2.13 [Source:UniProtKB/Swiss-Prot;Acc:Q8RX77]	1.63168	0.0373618	3.11609	4.36199e-06	0.0221838	3.47247	8.616e-07	0.0043252
AT4G08950	AT4G08950|EXO	Protein EXORDIUM [Source:UniProtKB/Swiss-Prot;Acc:Q9ZPE7]	1.62991	0.0364904	6.48816	1.76698e-10	2.35131e-06	5.9064	5.0312e-10	3.99267e-06
AT5G01850	AT5G01850	Protein kinase superfamily protein [Source:TAIR;Acc:AT5G01850]	1.62207	9.72382e-07	1.97635	3.207e-09	0.13001	1.89538	4.75681e-09	0.229537
AT3G50910	AT3G50910	AT3g50910/F18B3_190 [Source:UniProtKB/TrEMBL;Acc:Q94BX2]	1.61915	0.00249353	2.72115	2.60395e-07	0.0157653	3.06414	3.97931e-08	0.00183103
AT5G65660	AT5G65660	Uncharacterized protein At5g65660 [Source:UniProtKB/Swiss-Prot;Acc:Q9LSK9]	1.61354	0.00338874	3.28505	3.0498e-08	0.00119455	3.75296	3.46084e-09	8.87609e-05
AT5G09420	AT5G09420|OM64	Outer envelope protein 64, mitochondrial [Source:UniProtKB/Swiss-Prot;Acc:F4KCL7]	1.60824	0.00276427	2.21081	3.71847e-06	0.173728	2.21716	2.74292e-06	0.155625
AT1G64600	AT1G64600	At1g64600 [Source:UniProtKB/TrEMBL;Acc:Q8GW63]	1.60042	0.00334709	2.12846	7.04898e-06	0.243141	1.61437	0.000131256	0.97923
AT1G61610	AT1G61610	Serine/threonine-protein kinase [Source:UniProtKB/TrEMBL;Acc:A0A178W8X6]	1.59894	0.0394139	2.17752	0.000211095	0.366997	1.98033	0.000461667	0.550548
AT5G61820	AT5G61820	Putative uncharacterized protein At5g61820 [Source:UniProtKB/TrEMBL;Acc:Q8VZ21]	1.59891	0.00207975	3.80054	1.45735e-09	8.28745e-05	4.17255	2.79096e-10	1.12603e-05
AT5G54240	AT5G54240	Membrane lipoprotein lipid attachment site-like protein, putative (DUF1223) [Source:UniProtKB/TrEMBL;Acc:Q9FL72]	1.5986	0.0135747	2.70078	3.20429e-06	0.0418315	2.62787	3.41343e-06	0.0473834
AT1G62540	AT1G62540|FMO_GS-OX2	flavin-monooxygenase glucosinolate S-oxygenase 2 [Source:TAIR;Acc:AT1G62540]	1.59209	0.0291945	2.86775	5.47112e-06	0.0343463	2.02249	0.00022216	0.470393
AT2G38760	AT2G38760|ANN3	Annexin [Source:UniProtKB/TrEMBL;Acc:A0A178W040]	1.59197	0.00880506	2.60094	2.41219e-06	0.0468402	2.62257	1.64549e-06	0.0355427
AT4G06746	AT4G06746|RAP2-9	Ethylene-responsive transcription factor RAP2-9 [Source:UniProtKB/Swiss-Prot;Acc:Q8W3M3]	1.58479	0.00131514	1.99227	4.28879e-06	0.320825	2.54832	1.40184e-07	0.0159587
AT3G49320	AT3G49320	Metal-dependent protein hydrolase [Source:UniProtKB/TrEMBL;Acc:Q9SG17]	1.5799	0.0148535	2.3118	2.0437e-05	0.170971	1.9295	0.00012363	0.519269
AT1G71110	AT1G71110	unknown protein; FUNCTIONS IN: molecular_function unknown; INVOLVED IN: biological_process unknown; LOCATED IN: endomembrane system; BEST Arabidopsis thaliana protein match is: unknown protein (TAIR:AT2G12400.1); Has 173 Blast hits to 169 proteins i /.../pecies: Archae - 0; Bacteria - 0; Metazoa - 3; Fungi - 0; Plants - 165; Viruses - 0; Other Eukaryotes - 5 (source: NCBI BLink). [Source:TAIR;Acc…	1.57552	0.00369867	2.20515	4.45532e-06	0.160479	2.40541	1.16046e-06	0.0564613
AT3G03060	AT3G03060	P-loop containing nucleoside triphosphate hydrolases superfamily protein [Source:UniProtKB/TrEMBL;Acc:Q0WVF7]	1.57296	0.00690006	2.23475	8.68373e-06	0.168246	2.13246	1.18893e-05	0.230924
AT5G61880	AT5G61880|PAM16L1	Mitochondrial import inner membrane translocase subunit PAM16 like 1 [Source:UniProtKB/Swiss-Prot;Acc:Q93W66]	1.56832	0.000305011	2.46446	4.6309e-08	0.0139015	2.42294	4.3267e-08	0.0141333
AT4G24510	AT4G24510|CER2	VC2 [Source:UniProtKB/TrEMBL;Acc:A0A178V1H6]	1.56722	0.0077484	1.429	0.00103387	0.806984	2.23528	7.72322e-06	0.155625
AT5G52450	AT5G52450|DTX16	Protein DETOXIFICATION [Source:UniProtKB/TrEMBL;Acc:A0A178UMN3]	1.56642	8.90353e-06	2.8414	8.82456e-11	0.000143887	3.05884	2.15825e-11	1.89418e-05
AT3G14870	AT3G14870	AT3G14870 protein [Source:UniProtKB/TrEMBL;Acc:Q9LKB7]	1.56415	0.00617369	2.37499	3.32367e-06	0.0859736	2.24317	5.08353e-06	0.136641
AT5G63790	AT5G63790|ANAC102	NAC domain containing protein 102 [Source:TAIR;Acc:AT5G63790]	1.56163	0.0033894	2.98754	7.23981e-08	0.00302784	3.2152	1.98013e-08	0.000587021
AT1G62300	AT1G62300|WRKY6	Putative uncharacterized protein At1g62300 (Fragment) [Source:UniProtKB/TrEMBL;Acc:C0SV11]	1.56133	0.0248922	2.54854	1.32106e-05	0.0830272	2.82538	2.98329e-06	0.0234344
AT1G31550	AT1G31550	GDSL esterase/lipase At1g31550 [Source:UniProtKB/Swiss-Prot;Acc:Q9C857]	1.56048	1.10439e-06	0.969147	2.38694e-05	0.0124417	0.854888	7.85906e-05	0.00272471
AT4G27830	AT4G27830|BGLU10	Beta-glucosidase 10 [Source:UniProtKB/Swiss-Prot;Acc:Q93ZI4]	1.5543	0.00293504	2.22531	2.44101e-06	0.119705	2.41484	6.47888e-07	0.0401472
AT4G26800	AT4G26800	Pentatricopeptide repeat-containing protein At4g26800 [Source:UniProtKB/Swiss-Prot;Acc:Q9SZ20]	1.55146	0.0244058	1.38486	0.00440723	0.799114	1.12382	0.0163092	0.448853
AT1G49450	AT1G49450	F13F21.11 protein [Source:UniProtKB/TrEMBL;Acc:Q9XIB2]	1.54776	0.0370687	2.11266	0.00018614	0.357117	2.45341	3.07161e-05	0.118983
AT3G12510	AT3G12510	At3g12510 [Source:UniProtKB/TrEMBL;Acc:Q9LHF8]	1.54586	0.0471029	2.76223	1.57066e-05	0.0537196	3.23004	1.84867e-06	0.00734456
AT4G18290	AT4G18290|KAT2	potassium channel in Arabidopsis thaliana 2 [Source:TAIR;Acc:AT4G18290]	1.53848	0.000188281	2.83422	2.55093e-09	0.000753352	3.04698	6.5473e-10	0.000117388
AT3G28007	AT3G28007|SWEET4	Bidirectional sugar transporter SWEET4 [Source:UniProtKB/Swiss-Prot;Acc:Q944M5]	1.53205	0.00215884	3.79355	8.16728e-10	5.29301e-05	3.85271	5.0657e-10	1.9612e-05
AT3G14850	AT3G14850|TBL41	Protein trichome birefringence-like 41 [Source:UniProtKB/Swiss-Prot;Acc:F4IWA8]	1.52817	0.0425055	3.14382	2.40319e-06	0.0109684	3.33685	8.44738e-07	0.00366022
AT3G55290	AT3G55290	NAD(P)-binding Rossmann-fold superfamily protein [Source:UniProtKB/TrEMBL;Acc:Q94AL3]	1.52811	0.0222195	2.07758	8.5589e-05	0.322769	1.8259	0.000274848	0.597462
AT4G24960	AT4G24960|HVA22D	HVA22-like protein [Source:UniProtKB/TrEMBL;Acc:A0A178V2U5]	1.5195	0.000700528	2.01458	1.11566e-06	0.175863	1.89917	1.74338e-06	0.289029
AT3G01800	AT3G01800	At3g01800 [Source:UniProtKB/TrEMBL;Acc:Q6NQM0]	1.51658	0.000228906	2.1376	1.43119e-07	0.0625792	1.95893	3.2752e-07	0.168601
AT3G53230	AT3G53230|CDC48D	Cell division control protein 48 homolog D [Source:UniProtKB/Swiss-Prot;Acc:Q9SCN8]	1.51491	0.0363553	3.68041	1.99722e-07	0.00114698	3.79187	9.87234e-08	0.000442606
AT3G60160	AT3G60160|ABCC9	ABC transporter C family member 9 [Source:UniProtKB/Swiss-Prot;Acc:Q9M1C7]	1.51147	0.000488447	1.17731	0.000317344	0.353662	1.56792	1.15036e-05	0.88775
AT4G34990	AT4G34990|MYB32	Transcription factor MYB32 [Source:UniProtKB/Swiss-Prot;Acc:O49608]	1.50765	0.0128308	1.60838	0.000458323	0.866852	1.96099	4.99088e-05	0.359766
AT3G54640	AT3G54640|TSA1	Tryptophan synthase alpha chain, chloroplastic [Source:UniProtKB/Swiss-Prot;Acc:Q42529]	1.49952	0.00220516	2.8518	4.21785e-08	0.00238765	3.14388	8.00037e-09	0.000297839
AT1G16830	AT1G16830	Putative pentatricopeptide repeat-containing protein At1g16830 [Source:UniProtKB/Swiss-Prot;Acc:Q3EDA9]	1.4967	0.00613549	1.72495	7.87907e-05	0.64568	1.74142	5.89653e-05	0.598577
AT5G27330	AT5G27330	Prefoldin chaperone subunit family protein [Source:UniProtKB/TrEMBL;Acc:F4K498]	1.48181	0.0258322	2.38677	1.6648e-05	0.0960526	1.95966	0.000122221	0.374327
AT3G47960	AT3G47960|NPF2.10	GTR1 [Source:UniProtKB/TrEMBL;Acc:A0A178V6P7]	1.47935	0.000948917	1.43601	6.15444e-05	0.923748	1.60958	1.35911e-05	0.739114
AT1G08800	AT1G08800|MYOB1	Myosin-binding protein 1 [Source:UniProtKB/Swiss-Prot;Acc:F4HXQ7]	1.47832	7.32195e-08	1.78367	2.00447e-10	0.0832307	1.98129	3.31517e-11	0.00486275
AT1G75290	AT1G75290	NAD(P)-binding Rossmann-fold superfamily protein [Source:TAIR;Acc:AT1G75290]	1.47793	0.00944899	1.36927	0.00114013	0.845915	1.92294	3.13068e-05	0.337799
AT4G15770	AT4G15770	60S ribosome subunit biogenesis protein NIP7 homolog [Source:UniProtKB/TrEMBL;Acc:Q6NM52]	1.47642	0.00613549	2.07562	8.28869e-06	0.177758	2.22427	2.75057e-06	0.0821974
AT5G17490	AT5G17490|RGL3	DELLA protein RGL3 [Source:UniProtKB/Swiss-Prot;Acc:Q9LF53]	1.47523	0.0177208	1.86294	0.000134356	0.469358	2.28824	1.08546e-05	0.100786
AT1G69760	AT1G69760	At1g69760 [Source:UniProtKB/TrEMBL;Acc:Q9C9L7]	1.4726	0.00754332	2.38778	2.0319e-06	0.0465456	2.78435	2.09517e-07	0.00460169
AT5G57800	AT5G57800|CER3	Protein ECERIFERUM 3 [Source:UniProtKB/Swiss-Prot;Acc:Q8H1Z0]	1.46956	0.0299606	2.06749	9.51023e-05	0.281525	3.29063	2.75996e-07	0.00167989
AT4G36648	AT4G36648	other RNA [Source:TAIR;Acc:AT4G36648]	1.45696	0.000944651	1.80464	3.65223e-06	0.345426	1.98825	8.19428e-07	0.128265
AT5G64260	AT5G64260|EXL2	Protein EXORDIUM-like 2 [Source:UniProtKB/Swiss-Prot;Acc:Q9FE06]	1.45562	0.00754332	2.78198	2.54031e-07	0.00583462	2.80957	1.56474e-07	0.00340216
AT3G48830	AT3G48830	tRNA nucleotidyltransferase/polyA polymerase family protein [Source:UniProtKB/TrEMBL;Acc:F4JF58]	1.45021	0.00156532	1.62104	2.14292e-05	0.684024	1.31631	0.00017144	0.738676
AT4G01540	AT4G01540|NAC68	NAC domain-containing protein 68 [Source:UniProtKB/Swiss-Prot;Acc:A8MQY1]	1.44479	0.0130185	2.28205	6.66402e-06	0.0819619	2.66078	7.57182e-07	0.0111049
AT5G58700	AT5G58700|PLC4	Phosphoinositide phospholipase C 4 [Source:UniProtKB/Swiss-Prot;Acc:Q944C1]	1.44092	0.00445224	1.65971	5.32e-05	0.632829	1.63985	4.95505e-05	0.64771
AT5G11230	AT5G11230	UDP-Arabinofuranose Transporter 2 (Fragment) [Source:UniProtKB/TrEMBL;Acc:A0A1W6AJY6]	1.44085	0.00646032	2.64344	3.31504e-07	0.0089013	2.52558	4.35486e-07	0.0124629
AT2G43550	AT2G43550|ATTI6	Defensin-like protein 197 [Source:UniProtKB/Swiss-Prot;Acc:O22869]	1.43949	0.0480845	0.678837	0.157491	0.193504	0.384987	0.424066	0.0625123
AT3G19100	AT3G19100|CRK2	CDPK-related kinase 2 [Source:UniProtKB/Swiss-Prot;Acc:Q9LJL9]	1.42986	0.0180854	2.05184	3.47287e-05	0.212309	1.89969	6.67736e-05	0.33813
AT5G15510	AT5G15510	TPX2 (Targeting protein for Xklp2) protein family [Source:UniProtKB/TrEMBL;Acc:F4K9U0]	1.42952	0.0319728	1.93467	0.000157069	0.360852	1.86246	0.000195977	0.422764
AT2G39050	AT2G39050|EULS3	Ricin B-like lectin EULS3 [Source:UniProtKB/Swiss-Prot;Acc:Q945P1]	1.42389	0.00171657	2.34271	2.07023e-07	0.0172123	2.50398	6.36555e-08	0.00448829
AT3G27550	AT3G27550	RNA-binding CRS1 / YhbY (CRM) domain protein [Source:UniProtKB/TrEMBL;Acc:A0A1I9LTS8]	1.41875	0.033337	2.11024	6.20044e-05	0.200755	2.20203	3.14889e-05	0.133446
AT4G17090	AT4G17090|BAM3	Beta-amylase 3, chloroplastic [Source:UniProtKB/Swiss-Prot;Acc:O23553]	1.41671	0.000692547	1.29045	8.72536e-05	0.744823	1.5613	7.98189e-06	0.686942
AT1G74950	AT1G74950|TIFY10B	TIFY10B [Source:UniProtKB/TrEMBL;Acc:A0A178WA69]	1.41061	0.000144942	1.51594	2.70646e-06	0.756192	1.63712	7.69329e-07	0.44479
AT2G37620	AT2G37620|ACT1	Actin-3 [Source:UniProtKB/Swiss-Prot;Acc:P0CJ47]	1.40868	0.000222018	1.07484	0.000199381	0.281732	1.17388	6.61929e-05	0.445368
AT4G36580	AT4G36580	AAA-type ATPase family protein [Source:UniProtKB/TrEMBL;Acc:F4JQE9]	1.40865	0.000287381	1.8381	5.06395e-07	0.170696	1.77249	5.84355e-07	0.232801
AT5G64572	AT5G64572	other RNA [Source:TAIR;Acc:AT5G64572]	1.40824	0.00369867	1.88376	7.64451e-06	0.238107	1.96533	3.53885e-06	0.151387
AT4G13750	AT4G13750|NOV	Histidine kinase-, DNA gyrase B-, and HSP90-like ATPase family protein [Source:UniProtKB/TrEMBL;Acc:F4JTS8]	1.40796	0.00299944	1.70834	1.80688e-05	0.462993	1.69483	1.56738e-05	0.464833
AT3G53940	AT3G53940	Mitochondrial substrate carrier family protein [Source:UniProtKB/TrEMBL;Acc:Q8W4M2]	1.4057	0.0405342	2.0163	0.000132205	0.274198	1.90985	0.000194874	0.356721
AT3G44750	AT3G44750|HDT1	Histone deacetylase HDT1 [Source:UniProtKB/Swiss-Prot;Acc:Q9FVE6]	1.40353	0.0396622	2.09763	8.15285e-05	0.207932	1.94622	0.000150908	0.315335
AT1G29980	AT1G29980	Putative uncharacterized protein T1P2.9 [Source:UniProtKB/TrEMBL;Acc:Q9C8S1]	1.4017	0.0107579	2.43149	1.58061e-06	0.0264091	1.92081	2.08687e-05	0.240043
AT4G04180	AT4G04180	P-loop containing nucleoside triphosphate hydrolases superfamily protein [Source:TAIR;Acc:AT4G04180]	1.40076	0.00912188	1.75664	5.52534e-05	0.441495	1.56224	0.000160757	0.733191
AT3G12270	AT3G12270|PRMT3	Probable protein arginine N-methyltransferase 3 [Source:UniProtKB/Swiss-Prot;Acc:Q0WVD6]	1.39093	0.0196044	2.08079	2.44664e-05	0.157957	2.07201	2.05246e-05	0.150426
AT1G79470	AT1G79470|IMPDH	Inosine-5'-monophosphate dehydrogenase 1 [Source:UniProtKB/Swiss-Prot;Acc:P47996]	1.38691	0.00162678	1.59737	1.57066e-05	0.589752	1.4744	3.17694e-05	0.826678
AT5G03030	AT5G03030	Chaperone DnaJ-domain superfamily protein [Source:TAIR;Acc:AT5G03030]	1.38663	0.000805741	2.0803	2.6761e-07	0.0426744	2.37639	3.33912e-08	0.00412014
AT5G05590	AT5G05590|PAI2	N-(5'-phosphoribosyl)anthranilate isomerase 2, chloroplastic [Source:UniProtKB/Swiss-Prot;Acc:Q42527]	1.38655	7.90285e-05	2.0554	2.01645e-08	0.0188782	2.2188	5.47497e-09	0.00340735
AT2G32240	AT2G32240	FUNCTIONS IN: molecular_function unknown; INVOLVED IN: response to cadmium ion; LOCATED IN: plasma membrane; EXPRESSED IN: 25 plant structures; EXPRESSED DURING: 13 growth stages; CONTAINS InterPro DOMAIN/s: Prefoldin (InterPro:IPR009053); BEST Arab /.../s thaliana protein match is: unknown protein (TAIR:AT1G05320.3); Has 470429 Blast hits to 168274 proteins in 4282 species: Archae - 6896; Bacter…	1.38252	0.00830378	1.95933	1.18258e-05	0.182544	2.45576	5.53369e-07	0.0125726
AT3G54820	AT3G54820|PIP2-5	Probable aquaporin PIP2-5 [Source:UniProtKB/Swiss-Prot;Acc:Q9SV31]	1.38184	0.00163775	2.13253	4.43422e-07	0.0400278	2.1984	2.18521e-07	0.0212773
AT1G08230	AT1G08230|GAT1	GABA transporter 1 [Source:UniProtKB/Swiss-Prot;Acc:F4HW02]	1.38102	0.00063493	2.54003	1.21965e-08	0.00164473	2.5958	6.69111e-09	0.000688208
AT3G02230	AT3G02230|RGP1	RGP1 [Source:UniProtKB/TrEMBL;Acc:A0A178VK37]	1.3807	0.0410927	2.0199	0.000109919	0.243122	2.01549	9.40589e-05	0.230391
AT4G15765	AT4G15765	FAD/NAD(P)-binding oxidoreductase family protein [Source:UniProtKB/TrEMBL;Acc:F4JK86]	1.38051	0.000650772	2.51586	1.39395e-08	0.0019495	2.64056	5.47706e-09	0.00051016
AT3G56770	AT3G56770|BHLH107	Putative transcription factor bHLH107 [Source:UniProtKB/Swiss-Prot;Acc:Q9LET0]	1.37766	0.0344126	2.10299	5.03518e-05	0.168428	2.28834	1.5321e-05	0.0746301
AT4G35110	AT4G35110	Phospholipase-like protein (PEARLI 4) family protein [Source:UniProtKB/TrEMBL;Acc:A8MQE1]	1.37245	0.0436912	2.75336	3.42668e-06	0.0150098	3.30073	2.55809e-07	0.00100766
AT2G27510	AT2G27510|FD3	Ferredoxin [Source:UniProtKB/TrEMBL;Acc:A0A178VWS0]	1.37137	0.000269223	2.51077	4.42222e-09	0.00103418	2.81289	6.07218e-10	8.25979e-05
AT1G54100	AT1G54100|ALDH7B4	ALDH7B4 [Source:UniProtKB/TrEMBL;Acc:A0A178W3F2]	1.37101	0.00048151	2.89236	1.05474e-09	0.000165097	2.97378	5.47863e-10	5.03164e-05
AT2G27500	AT2G27500	Glucan endo-1,3-beta-glucosidase 14 [Source:UniProtKB/Swiss-Prot;Acc:Q9ZQG9]	1.36451	0.00872086	2.71981	1.8394e-07	0.00366733	3.09927	2.36146e-08	0.000322443
AT1G30040	AT1G30040|GA2OX2	Gibberellin 2-beta-dioxygenase 2 [Source:UniProtKB/Swiss-Prot;Acc:Q9XFR9]	1.36335	0.0135186	1.73198	8.43037e-05	0.436335	0.999538	0.00898761	0.424743
AT2G06050	AT2G06050|OPR3	12-oxophytodienoate reductase 3 [Source:UniProtKB/Swiss-Prot;Acc:Q9FUP0]	1.36187	0.00330623	1.69957	1.45779e-05	0.390553	1.81915	5.06028e-06	0.218096
AT4G32800	AT4G32800|ERF043	Ethylene-responsive transcription factor ERF043 [Source:UniProtKB/Swiss-Prot;Acc:Q9M080]	1.35899	0.00604378	1.95323	6.17774e-06	0.145132	1.98959	3.79632e-06	0.110433
AT5G27120	AT5G27120|NOP5-1	Probable nucleolar protein 5-1 [Source:UniProtKB/Swiss-Prot;Acc:O04658]	1.35738	0.0136435	2.51522	1.0574e-06	0.0139889	2.27017	2.77596e-06	0.0390465
AT1G66580	AT1G66580|RPL10C	60S ribosomal protein L10-3 [Source:UniProtKB/Swiss-Prot;Acc:Q93W22]	1.35619	0.0124049	3.22846	3.19677e-08	0.00045884	3.57468	5.81549e-09	5.93989e-05
AT3G22310	AT3G22310|RH9	DEAD-box ATP-dependent RNA helicase 9 [Source:UniProtKB/Swiss-Prot;Acc:Q9LUW6]	1.35176	0.0033894	2.07425	1.2708e-06	0.059497	1.92536	2.44055e-06	0.119978
AT3G01930	AT3G01930	F1C9.29 protein [Source:UniProtKB/TrEMBL;Acc:Q9S7R2]	1.34805	0.000150971	1.08927	7.65117e-05	0.374233	0.837016	0.000894665	0.0631462
AT4G16760	AT4G16760|ACX1	Peroxisomal acyl-coenzyme A oxidase 1 [Source:UniProtKB/Swiss-Prot;Acc:O65202]	1.34685	0.0121703	3.08525	5.25318e-08	0.00075518	3.53184	5.94498e-09	6.1722e-05
AT2G45290	AT2G45290|TKL-2	Transketolase-2, chloroplastic [Source:UniProtKB/Swiss-Prot;Acc:F4IW47]	1.34647	2.3232e-05	3.52448	6.29533e-13	6.05372e-07	3.80543	1.25194e-13	5.6781e-08
AT2G39020	AT2G39020	Probable acetyltransferase NATA1-like [Source:UniProtKB/Swiss-Prot;Acc:Q9ZV06]	1.34444	0.000650772	2.07911	1.37049e-07	0.0253577	2.03007	1.37899e-07	0.0290593
AT2G19670	AT2G19670|PRMT12	Probable protein arginine N-methyltransferase 1.2 [Source:UniProtKB/Swiss-Prot;Acc:O82210]	1.3428	0.0240392	1.95897	4.54149e-05	0.206418	1.44176	0.000852323	0.855903
AT3G49220	AT3G49220	Pectinesterase [Source:UniProtKB/TrEMBL;Acc:A0A1I9LRM8]	1.34146	0.0152245	1.04131	0.00736299	0.535496	0.922929	0.0149166	0.352318
AT1G09970	AT1G09970|LRR_XI-23	Leucine-rich receptor-like protein kinase family protein [Source:UniProtKB/TrEMBL;Acc:F4I2N7]	1.33474	0.000896513	3.13029	4.99507e-10	5.78986e-05	3.51067	6.1763e-11	4.8225e-06
AT2G46370	AT2G46370|JAR1	Auxin-responsive GH3 family protein [Source:UniProtKB/TrEMBL;Acc:F4II77]	1.33457	0.00856139	2.53922	3.31769e-07	0.00688451	2.75147	8.48256e-08	0.00143349
AT4G21910	AT4G21910	MATE efflux family protein [Source:TAIR;Acc:AT4G21910]	1.33391	0.000754592	1.06144	0.000371735	0.414306	0.955021	0.000874635	0.227524
AT3G15790	AT3G15790|MBD11	Methyl-CpG-binding domain-containing protein 11 [Source:UniProtKB/Swiss-Prot;Acc:Q9LW00]	1.33306	0.0138331	0.4998	0.174112	0.06379	0.441833	0.223398	0.0405095
AT5G58070	AT5G58070|TIL	TIL [Source:UniProtKB/TrEMBL;Acc:A0A178US04]	1.33057	7.03786e-05	0.823026	0.000585152	0.055404	1.08894	2.65639e-05	0.351896
AT5G17450	AT5G17450|HIPP21	Heavy metal-associated isoprenylated plant protein 21 [Source:UniProtKB/Swiss-Prot;Acc:Q9LF57]	1.32989	0.0181039	1.79194	6.89969e-05	0.32587	1.92222	2.58479e-05	0.186714
AT1G80270	AT1G80270|PPR596	PPR596 [Source:UniProtKB/TrEMBL;Acc:A0A178W3Z6]	1.32061	0.0167184	1.79024	5.76517e-05	0.308564	1.58388	0.000176404	0.571806
AT4G18010	AT4G18010|IP5P2	Type I inositol polyphosphate 5-phosphatase 2 [Source:UniProtKB/Swiss-Prot;Acc:Q9FUR2]	1.30912	0.0418657	2.85943	1.09856e-06	0.00531806	3.25834	1.45135e-07	0.000584729
AT3G21750	AT3G21750|UGT71B1	Glycosyltransferase (Fragment) [Source:UniProtKB/TrEMBL;Acc:W8PUT5]	1.3055	0.0136435	1.54756	0.000175209	0.61011	1.4409	0.000307553	0.773844
AT3G52470	AT3G52470	Late embryogenesis abundant (LEA) hydroxyproline-rich glycoprotein family [Source:UniProtKB/TrEMBL;Acc:Q9SVC8]	1.30177	0.0113463	1.42401	0.000306668	0.80451	1.42781	0.000255624	0.784215
AT5G16010	AT5G16010	3-oxo-5-alpha-steroid 4-dehydrogenase family protein [Source:UniProtKB/TrEMBL;Acc:Q9LFS3]	1.299	0.00133506	2.47299	1.94765e-08	0.00158722	2.7107	4.16002e-09	0.000210682
AT1G74020	AT1G74020|SSL12	Protein STRICTOSIDINE SYNTHASE-LIKE 12 [Source:UniProtKB/Swiss-Prot;Acc:P94111]	1.29353	0.0388636	2.69634	1.65667e-06	0.0084979	3.44967	5.00089e-08	0.000203769
AT2G41312	AT2G41312	other RNA [Source:TAIR;Acc:AT2G41312]	1.29309	0.0418476	1.29627	0.00352345	0.995526	1.81372	0.000149355	0.299513
AT5G40760	AT5G40760|ACG12	Glucose-6-phosphate 1-dehydrogenase [Source:UniProtKB/TrEMBL;Acc:A0A178UA94]	1.2923	0.000174115	2.80677	1.93095e-10	5.29301e-05	2.99971	5.03901e-11	8.64468e-06
AT3G06530	AT3G06530	ARM repeat superfamily protein [Source:UniProtKB/TrEMBL;Acc:A0A1I9LP28]	1.28974	0.0212145	1.75003	8.07434e-05	0.3228	1.66906	0.000112129	0.406964
AT1G29940	AT1G29940|NRPA2	DNA-directed RNA polymerase subunit beta [Source:UniProtKB/TrEMBL;Acc:A0A178W5B4]	1.28642	0.00355464	2.0348	9.54933e-07	0.042585	2.05338	6.06933e-07	0.0311944
AT5G02460	AT5G02460|DOF5.1	Dof zinc finger protein DOF5.1 [Source:UniProtKB/Swiss-Prot;Acc:Q9LZ56]	1.28484	0.0187454	1.40555	0.000590221	0.819048	1.37765	0.000620569	0.853687
AT2G30140	AT2G30140|UGT87A2	UDP-glycosyltransferase 87A2 [Source:UniProtKB/Swiss-Prot;Acc:O64733]	1.28138	0.0202492	3.18168	4.57347e-08	0.000450645	3.31974	1.88539e-08	0.000131683
AT5G19300	AT5G19300	At5g19300 [Source:UniProtKB/TrEMBL;Acc:Q6NLH7]	1.28081	0.00869709	1.88235	8.30888e-06	0.135667	1.72218	1.87364e-05	0.261528
AT1G04945	AT1G04945	HIT-type Zinc finger family protein [Source:UniProtKB/TrEMBL;Acc:F4I765]	1.28063	0.0152373	1.93557	1.45167e-05	0.132107	2.01998	6.91857e-06	0.0793334
AT4G27350	AT4G27350	Membrane lipoprotein lipid attachment site-like protein, putative (DUF1223) [Source:UniProtKB/TrEMBL;Acc:O81838]	1.27954	0.00715351	2.25039	6.79072e-07	0.01673	2.37339	2.45537e-07	0.0058395
AT1G54030	AT1G54030|MVP1	Inactive GDSL esterase/lipase-like protein 25 [Source:UniProtKB/Swiss-Prot;Acc:Q7XA74]	1.27862	2.50262e-05	1.91555	4.77189e-09	0.00937698	2.0173	1.70521e-09	0.00235956
AT1G55040	AT1G55040	Putative uncharacterized protein F14C21.55 [Source:UniProtKB/TrEMBL;Acc:Q9C7M2]	1.27379	0.00736206	1.54788	5.68273e-05	0.508493	1.61206	2.9292e-05	0.385309
AT1G62570	AT1G62570|FMOGS-OX4	Flavin-containing monooxygenase FMO GS-OX4 [Source:UniProtKB/Swiss-Prot;Acc:Q93Y23]	1.26983	0.0486081	3.03767	4.8495e-07	0.00204143	3.44195	6.9543e-08	0.000230863
AT5G67360	AT5G67360|SBT1.7	Subtilisin-like protease SBT1.7 [Source:UniProtKB/Swiss-Prot;Acc:O65351]	1.2688	0.0166246	1.85148	2.526e-05	0.181892	1.62002	9.12406e-05	0.420861
AT5G26860	AT5G26860|LON_ARA_ARA	lon protease 1 [Source:TAIR;Acc:AT5G26860]	1.26778	0.000103641	1.87457	2.96804e-08	0.0221385	1.66845	1.05722e-07	0.109282
AT2G15000	AT2G15000	unknown protein; FUNCTIONS IN: molecular_function unknown; INVOLVED IN: biological_process unknown; LOCATED IN: chloroplast; EXPRESSED IN: 22 plant structures; EXPRESSED DURING: 13 growth stages; BEST Arabidopsis thaliana protein match is: unknown p /.../ (TAIR:AT4G34265.2); Has 70 Blast hits to 70 proteins in 9 species: Archae - 0; Bacteria - 0; Metazoa - 0; Fungi - 0; Plants - 70; Viruses - 0; …	1.26361	0.0214507	1.7169	8.10178e-05	0.321352	1.37428	0.000644586	0.823701
AT1G15440	AT1G15440|PWP2	Periodic tryptophan protein 2 [Source:UniProtKB/Swiss-Prot;Acc:Q8VYZ5]	1.26168	0.0393186	1.74878	0.000175182	0.33219	1.6883	0.000213483	0.383914
AT1G71880	AT1G71880|SUC1	Sucrose transport protein SUC1 [Source:UniProtKB/Swiss-Prot;Acc:Q39232]	1.25607	0.00293839	1.37336	5.66891e-05	0.770708	2.00198	4.68969e-07	0.0284958
AT2G42280	AT2G42280	basic helix-loop-helix (bHLH) DNA-binding superfamily protein [Source:TAIR;Acc:AT2G42280]	1.25601	0.000143958	2.07625	8.93775e-09	0.00400292	2.41155	7.34739e-10	0.000158512
AT1G06720	AT1G06720	P-loop containing nucleoside triphosphate hydrolases superfamily protein [Source:TAIR;Acc:AT1G06720]	1.25092	0.0047177	1.61306	1.58109e-05	0.329638	1.43025	5.03193e-05	0.637227
AT5G53420	AT5G53420	CCT motif family protein [Source:UniProtKB/TrEMBL;Acc:Q8L602]	1.24967	0.000188127	0.90951	0.000275319	0.206179	0.995509	9.19925e-05	0.336916
AT3G44310	AT3G44310|NIT1	Putative uncharacterized protein At3g44310 (Fragment) [Source:UniProtKB/TrEMBL;Acc:C0SVD5]	1.24946	0.020998	2.06646	8.4522e-06	0.0667787	1.99036	1.0322e-05	0.0842933
AT1G77920	AT1G77920|TGA7	Transcription factor TGA7 [Source:UniProtKB/Swiss-Prot;Acc:Q93ZE2]	1.23869	0.0345358	1.81564	7.80643e-05	0.22489	2.32721	3.48558e-06	0.0197721
AT2G29420	AT2G29420|GSTU7	Glutathione S-transferase U7 [Source:UniProtKB/Swiss-Prot;Acc:Q9ZW24]	1.23736	0.00417568	3.28956	8.17502e-10	4.49904e-05	3.83384	5.72602e-11	2.4825e-06
AT2G42650	AT2G42650	Putative uncharacterized protein [Source:UniProtKB/TrEMBL;Acc:Q8S8D2]	1.22969	0.0498895	1.62846	0.000423501	0.446338	1.63908	0.000344261	0.414731
AT3G10985	AT3G10985|SAG20	Senescence associated gene 20 [Source:UniProtKB/Swiss-Prot;Acc:Q94AK6]	1.22867	0.00210189	2.23537	7.08441e-08	0.00451829	2.02169	1.93939e-07	0.0149134
AT2G18900	AT2G18900	Transducin/WD40 repeat-like superfamily protein [Source:UniProtKB/TrEMBL;Acc:F4IRI1]	1.22596	0.0356395	1.76302	0.00010219	0.258067	1.75047	9.19933e-05	0.254079
AT1G75670	AT1G75670	DNA-directed RNA polymerase [Source:UniProtKB/TrEMBL;Acc:Q8H1F8]	1.22546	0.0311467	1.5906	0.000231663	0.447712	1.65068	0.000134388	0.350489
AT3G19150	AT3G19150|KRP6	At3g19150 [Source:UniProtKB/TrEMBL;Acc:A6QRA0]	1.22444	0.00665201	1.79613	5.6103e-06	0.124941	1.81633	3.76304e-06	0.100442
AT4G04790	AT4G04790	Pentatricopeptide repeat-containing protein At4g04790, mitochondrial [Source:UniProtKB/Swiss-Prot;Acc:Q6NQ81]	1.22023	9.49309e-05	1.32447	1.5621e-06	0.707168	1.33102	1.08622e-06	0.668652
AT4G26600	AT4G26600	S-adenosyl-L-methionine-dependent methyltransferases superfamily protein [Source:TAIR;Acc:AT4G26600]	1.21945	0.0108517	1.66504	2.75452e-05	0.263356	1.48493	8.0497e-05	0.506814
AT4G15640	AT4G15640	Adenylyl cyclase [Source:UniProtKB/TrEMBL;Acc:Q1JPP0]	1.21182	0.00334709	1.47342	2.02994e-05	0.463182	1.11506	0.000333456	0.793769
AT4G27560	AT4G27560|UGT79B2	Glycosyltransferase [Source:UniProtKB/TrEMBL;Acc:A0A178UV98]	1.21084	0.00593183	1.35005	0.000106589	0.735245	1.29381	0.000139939	0.836804
AT4G39230	AT4G39230	NAD(P)H oxidoreductase, isoflavone reductase-like protein [Source:UniProtKB/TrEMBL;Acc:Q9T030]	1.20591	0.0238492	2.4094	1.08479e-06	0.00881996	2.80293	1.10367e-07	0.000733018
AT1G63250	AT1G63250|RH48	Probable DEAD-box ATP-dependent RNA helicase 48 [Source:UniProtKB/Swiss-Prot;Acc:Q9C8S9]	1.20426	0.000324538	1.56845	5.97062e-07	0.178858	1.31894	3.82425e-06	0.687817
AT1G72120	AT1G72120|NPF5.14	Protein NRT1/ PTR FAMILY 5.14 [Source:UniProtKB/Swiss-Prot;Acc:Q8VZE2]	1.20251	0.027853	2.67881	3.60671e-07	0.00256142	3.1457	3.11735e-08	0.000166513
AT3G14990	AT3G14990|DJ1A	Protein DJ-1 homolog A [Source:UniProtKB/Swiss-Prot;Acc:Q9FPF0]	1.20109	0.0243566	3.033	5.22725e-08	0.000448664	2.93108	6.11706e-08	0.000375345
AT2G39660	AT2G39660|BIK1	BIK1 [Source:UniProtKB/TrEMBL;Acc:A0A178VYW0]	1.19483	0.000101059	1.35843	9.44338e-07	0.525908	1.49554	1.93939e-07	0.202354
AT2G27230	AT2G27230|LHW	LHW [Source:UniProtKB/TrEMBL;Acc:A0A178VXD3]	1.1915	0.00131514	1.15009	8.87749e-05	0.911563	1.10682	0.000111815	0.798091
AT4G34240	AT4G34240|ALDH3I1	Aldehyde dehydrogenase [Source:UniProtKB/TrEMBL;Acc:A0A178UV01]	1.19007	0.0294562	2.37486	1.61878e-06	0.0108095	2.50629	5.93869e-07	0.00380206
AT1G66920	AT1G66920|LRK10L-2.4	LEAF RUST 10 DISEASE-RESISTANCE LOCUS RECEPTOR-LIKE PROTEIN KINASE-like 2.4 [Source:UniProtKB/Swiss-Prot;Acc:F4HQ22]	1.1845	0.0212438	1.74022	3.40802e-05	0.187391	2.36224	6.46072e-07	0.00568043
AT1G77420	AT1G77420	Alpha/beta-Hydrolases superfamily protein [Source:UniProtKB/TrEMBL;Acc:Q9FVW6]	1.18333	2.08522e-05	1.47378	5.32952e-08	0.170971	1.61103	1.1654e-08	0.0386392
AT1G78930	AT1G78930	Mitochondrial transcription termination factor family protein [Source:UniProtKB/TrEMBL;Acc:Q0WRV2]	1.18326	0.0414809	1.48983	0.000500501	0.537933	1.50997	0.000380713	0.488707
AT2G40390	AT2G40390	Neuronal PAS domain protein [Source:UniProtKB/TrEMBL;Acc:Q6DR18]	1.18323	0.00270642	1.19694	0.000118491	0.973153	1.04453	0.000397628	0.685627
AT1G62790	AT1G62790	At1g62790 [Source:UniProtKB/TrEMBL;Acc:Q6NLF7]	1.18149	0.0282829	2.70968	2.54496e-07	0.00178412	2.65457	2.41364e-07	0.00150393
AT4G27730	AT4G27730|OPT6	Oligopeptide transporter 6 [Source:UniProtKB/Swiss-Prot;Acc:Q9T095]	1.17469	0.0425814	1.3989	0.000881065	0.665749	1.60456	0.000205076	0.35158
AT4G02930	AT4G02930|TUFA	Elongation factor Tu, mitochondrial [Source:UniProtKB/Swiss-Prot;Acc:Q9ZT91]	1.17203	0.00767153	1.9061	2.01938e-06	0.0454803	1.71355	5.62775e-06	0.123275
AT4G05410	AT4G05410|YAO	U3 snoRNP-associated protein-like YAO [Source:UniProtKB/Swiss-Prot;Acc:Q9M0V4]	1.16659	0.0231344	1.51184	0.000150537	0.428094	1.49934	0.000138377	0.428659
AT1G23040	AT1G23040	At1g23040 [Source:UniProtKB/TrEMBL;Acc:O23120]	1.16368	0.033105	2.77976	2.00987e-07	0.00124936	3.08156	3.78472e-08	0.000174301
AT5G59790	AT5G59790	At5g59790 [Source:UniProtKB/TrEMBL;Acc:Q9FJF5]	1.15862	0.0343788	1.64953	0.000105694	0.272432	1.62387	0.000104253	0.282869
AT3G57660	AT3G57660|NRPA1	DNA-directed RNA polymerase I subunit 1 [Source:UniProtKB/Swiss-Prot;Acc:Q9SVY0]	1.15453	0.0175213	1.626	4.0846e-05	0.240971	1.62328	3.37039e-05	0.227716
AT1G72040	AT1G72040	At1g72040 [Source:UniProtKB/TrEMBL;Acc:Q501D4]	1.15439	0.0125263	1.38673	0.000136877	0.571557	1.12609	0.000892878	0.95071
AT3G16810	AT3G16810|APUM24	Pumilio homolog 24 [Source:UniProtKB/Swiss-Prot;Acc:Q9LRZ3]	1.1472	0.0425264	1.70064	0.000103993	0.226219	1.76961	5.60015e-05	0.158746
AT4G25340	AT4G25340|FKBP53	Peptidyl-prolyl cis-trans isomerase FKBP53 [Source:UniProtKB/Swiss-Prot;Acc:Q93ZG9]	1.1471	0.00736206	2.07035	5.07443e-07	0.0121826	1.95709	7.61139e-07	0.0199493
AT1G15430	AT1G15430	Putative uncharacterized protein At1g15430 [Source:UniProtKB/TrEMBL;Acc:Q9C5E6]	1.14598	0.00924233	2.25504	2.49977e-07	0.0047118	2.23573	1.99068e-07	0.00354411
AT5G50720	AT5G50720|HVA22E	HVA22-like protein [Source:UniProtKB/TrEMBL;Acc:A0A178UDD7]	1.14465	0.0168403	2.46524	2.1829e-07	0.00239894	2.37186	2.60498e-07	0.00269666
AT2G46600	AT2G46600|KIC	Calcium-binding protein KIC [Source:UniProtKB/Swiss-Prot;Acc:Q9ZPX9]	1.14289	0.00717409	0.685782	0.0194251	0.193253	0.616891	0.0321759	0.121493
AT3G18600	AT3G18600|RH51	DEAD-box ATP-dependent RNA helicase 51 [Source:UniProtKB/Swiss-Prot;Acc:Q9LIH9]	1.1423	0.0397073	1.83728	3.69327e-05	0.121135	1.74205	5.45101e-05	0.167025
AT3G07750	AT3G07750	3'-5'-exoribonuclease family protein [Source:UniProtKB/TrEMBL;Acc:Q9FPI0]	1.14202	0.0329837	1.69242	6.31614e-05	0.205203	1.47318	0.000227845	0.445541
AT4G31810	AT4G31810	3-hydroxyisobutyryl-CoA hydrolase-like protein 2, mitochondrial [Source:UniProtKB/Swiss-Prot;Acc:Q8RXN4]	1.13667	0.0145754	1.53629	4.87672e-05	0.304766	1.22739	0.000418207	0.830857
AT1G71100	AT1G71100|RPI1	Probable ribose-5-phosphate isomerase 1 [Source:UniProtKB/Swiss-Prot;Acc:Q9C998]	1.13505	0.00784452	1.73206	4.47987e-06	0.0910354	1.92082	9.44429e-07	0.0232083
AT5G58690	AT5G58690|PLC5	Phosphoinositide phospholipase C 5 [Source:UniProtKB/Swiss-Prot;Acc:Q944C2]	1.13114	0.0255815	0.986219	0.00550038	0.760318	1.00663	0.00434178	0.780941
AT1G68990	AT1G68990|MGP3	DNA-directed RNA polymerase [Source:UniProtKB/TrEMBL;Acc:F4I0I3]	1.12997	0.00294013	1.54818	4.16476e-06	0.182043	1.5479	3.21387e-06	0.168608
AT2G22170	AT2G22170|PLAT2	PLAT domain-containing protein 2 [Source:UniProtKB/Swiss-Prot;Acc:Q9SIE7]	1.1273	0.0393186	0.28161	0.450534	0.0570045	-0.0473245	0.90401	0.00793923
AT4G25730	AT4G25730	Putative rRNA methyltransferase [Source:UniProtKB/TrEMBL;Acc:F4JTD2]	1.12119	0.0299556	1.6663	5.2717e-05	0.194292	1.6293	5.53566e-05	0.21197
AT1G18850	AT1G18850	F6A14.6 protein [Source:UniProtKB/TrEMBL;Acc:Q9M9V4]	1.11644	0.0349359	1.67419	6.24852e-05	0.193463	1.67682	5.04303e-05	0.176868
AT4G30150	AT4G30150	CONTAINS InterPro DOMAIN/s: Nucleolar 27S pre-rRNA processing, Urb2/Npa2 (InterPro:IPR018849); Has 58 Blast hits to 49 proteins in 21 species: Archae - 0; Bacteria - 2; Metazoa - 2; Fungi - 0; Plants - 44; Viruses - 3; Other Eukaryotes - 7 (source: /.../Link). [Source:TAIR;Acc:AT4G30150]	1.11355	0.0155299	1.35503	0.00016212	0.550994	1.5235	3.81176e-05	0.268046
AT4G37910	AT4G37910|HSP70-9	Heat shock 70 kDa protein 9, mitochondrial [Source:UniProtKB/Swiss-Prot;Acc:Q8GUM2]	1.11312	0.00549792	1.81599	1.16477e-06	0.0364032	1.69156	2.12941e-06	0.0714275
AT5G15750	AT5G15750	Alpha-L RNA-binding motif/Ribosomal protein S4 family protein [Source:UniProtKB/TrEMBL;Acc:Q683D4]	1.11247	0.00777663	1.86805	1.37979e-06	0.0315146	1.73555	2.60732e-06	0.0624437
AT3G45010	AT3G45010|SCPL48	Serine carboxypeptidase-like 48 [Source:UniProtKB/Swiss-Prot;Acc:Q56WF8]	1.10877	6.34331e-05	1.72826	7.86167e-09	0.00720638	1.67679	9.08052e-09	0.00896047
AT1G58270	AT1G58270|ZW9	At1g58270/F19C14_8 [Source:UniProtKB/TrEMBL;Acc:Q9SLV3]	1.1083	0.0115268	2.0809	6.66856e-07	0.0103885	1.8776	1.79856e-06	0.0298797
AT2G40700	AT2G40700	P-loop containing nucleoside triphosphate hydrolases superfamily protein [Source:TAIR;Acc:AT2G40700]	1.10685	0.00752315	1.63625	6.14614e-06	0.12201	1.42231	2.53701e-05	0.350119
AT1G44790	AT1G44790|GGCT2;3	Gamma-glutamylcyclotransferase 2-3 [Source:UniProtKB/Swiss-Prot;Acc:Q84QC1]	1.10629	3.91716e-06	1.1895	7.66949e-08	0.670337	1.111	1.38613e-07	0.982397
AT1G58360	AT1G58360|AAP1	NAT2 [Source:UniProtKB/TrEMBL;Acc:A0A178WEG7]	1.10612	0.00877113	1.22508	0.000192534	0.768023	1.25147	0.000131597	0.692537
AT3G09720	AT3G09720|RH57	DEAD-box ATP-dependent RNA helicase 57 [Source:UniProtKB/Swiss-Prot;Acc:Q84TG1]	1.10477	0.0107579	1.86762	2.1581e-06	0.0356697	1.72307	4.3917e-06	0.0746494
AT5G56760	AT5G56760|SAT5	Serine acetyltransferase 5 [Source:UniProtKB/Swiss-Prot;Acc:Q42538]	1.10323	0.000334171	1.41797	7.29933e-07	0.206752	1.57461	1.35885e-07	0.0509128
AT1G71140	AT1G71140|DTX14	Protein DETOXIFICATION 14 [Source:UniProtKB/Swiss-Prot;Acc:Q9C994]	1.10202	0.0368128	2.03236	6.46136e-06	0.0320816	1.66616	5.18106e-05	0.172252
AT5G18310	AT5G18310	AT5G18310 protein [Source:UniProtKB/TrEMBL;Acc:B9DGJ0]	1.10135	0.00219373	1.87149	1.87519e-07	0.012503	2.10206	2.93433e-08	0.00143349
AT1G20490	AT1G20490	AMP-dependent synthetase and ligase family protein [Source:TAIR;Acc:AT1G20490]	1.1003	0.049189	0.460842	0.212868	0.153674	0.804115	0.0292205	0.514529
AT2G41670	AT2G41670|SIN2	Short integuments 2, mitochondrial [Source:UniProtKB/Swiss-Prot;Acc:Q8L607]	1.09963	0.000700528	1.5024	7.72105e-07	0.128035	1.22296	7.32952e-06	0.655056
AT3G55940	AT3G55940|PLC7	Phosphoinositide phospholipase C 7 [Source:UniProtKB/Swiss-Prot;Acc:Q9LY51]	1.09874	0.039661	0.246034	0.502167	0.0496491	0.323857	0.358183	0.0631462
AT1G28210	AT1G28210|ATJ1	DNAJ heat shock family protein [Source:UniProtKB/TrEMBL;Acc:F4HWI4]	1.09874	0.0142648	1.97112	1.70645e-06	0.0216553	2.12083	4.92087e-07	0.00620622
AT1G68340	AT1G68340	Protein of unknown function (DUF1639) [Source:TAIR;Acc:AT1G68340]	1.09645	0.0250229	1.76612	1.5656e-05	0.0942493	1.83548	7.84111e-06	0.0564317
AT2G25355	AT2G25355	At2g25350/F13B15.1 [Source:UniProtKB/TrEMBL;Acc:Q94AW9]	1.09234	0.0183985	1.73262	1.12257e-05	0.0933391	1.52623	3.89746e-05	0.241885
AT3G27280	AT3G27280|PHB4	Prohibitin-4, mitochondrial [Source:UniProtKB/Swiss-Prot;Acc:Q9LK25]	1.09216	0.00645571	1.7785	1.51191e-06	0.0406499	1.49282	9.74878e-06	0.212098
AT5G08790	AT5G08790|NAC081	Protein ATAF2 [Source:UniProtKB/Swiss-Prot;Acc:Q9C598]	1.09094	0.00907732	2.93998	2.91608e-09	6.90464e-05	3.14788	7.74592e-10	1.20723e-05
AT5G55530	AT5G55530	At5g55530 [Source:UniProtKB/TrEMBL;Acc:Q5HZ03]	1.08604	0.00093169	2.15874	6.9106e-09	0.000666788	2.32307	1.715e-09	0.000107316
AT4G22330	AT4G22330|ATCES1	ATCES1 [Source:UniProtKB/TrEMBL;Acc:A0A178UXI2]	1.08374	5.57351e-07	1.35718	9.57621e-10	0.0672893	1.51648	1.33427e-10	0.00430729
AT1G45332	AT1G45332|MEFG1	Elongation factor G-1, mitochondrial [Source:UniProtKB/Swiss-Prot;Acc:Q9C641]	1.082	0.000193975	1.43725	2.61493e-07	0.127436	1.31386	6.02163e-07	0.311074
AT4G37190	AT4G37190	At4g37190 [Source:UniProtKB/TrEMBL;Acc:O23167]	1.0811	0.00543895	1.31108	3.85503e-05	0.495893	1.11663	0.000178845	0.923496
AT4G30990	AT4G30990	ARM repeat superfamily protein [Source:TAIR;Acc:AT4G30990]	1.07221	0.00528923	1.41048	1.4461e-05	0.291232	1.23046	5.56762e-05	0.630846
AT5G42150	AT5G42150	Glutathione S-transferase family protein [Source:UniProtKB/TrEMBL;Acc:Q9FHX0]	1.07073	0.00792789	1.97404	4.33092e-07	0.00980014	2.14997	1.05262e-07	0.00199282
AT1G27980	AT1G27980|DPL1	Sphingosine-1-phosphate lyase [Source:UniProtKB/Swiss-Prot;Acc:Q9C509]	1.07065	0.00720777	2.33936	3.78855e-08	0.000854352	2.53567	9.28529e-09	0.000144089
AT3G55605	AT3G55605	At3g55605 [Source:UniProtKB/TrEMBL;Acc:Q8LCT2]	1.06714	0.0148595	1.43465	5.30683e-05	0.316879	1.27962	0.00014995	0.565492
AT5G06860	AT5G06860|PGIP1	PGIP1 [Source:UniProtKB/TrEMBL;Acc:A0A178UBN4]	1.06557	0.00156532	2.97715	8.89202e-11	7.74408e-06	3.25449	1.7537e-11	1.18351e-06
AT5G14050	AT5G14050	U3 small nucleolar RNA-associated protein 18 homolog [Source:UniProtKB/Swiss-Prot;Acc:Q9FMU5]	1.06539	0.0421133	1.59973	8.85364e-05	0.207129	1.37327	0.000357567	0.468246
AT2G37690	AT2G37690	Phosphoribosylaminoimidazole carboxylase like protein [Source:UniProtKB/TrEMBL;Acc:Q84TI2]	1.06503	0.00724836	1.84838	8.31014e-07	0.0199211	1.53955	5.92576e-06	0.134203
AT5G61030	AT5G61030|RBG3	GR-RBP3 [Source:UniProtKB/TrEMBL;Acc:A0A178UBT5]	1.06442	0.0095006	1.65658	4.83556e-06	0.0817521	1.30205	6.36674e-05	0.48756
AT5G27760	AT5G27760	Hypoxia-responsive family protein [Source:UniProtKB/TrEMBL;Acc:Q8LG60]	1.06073	0.00103499	2.58203	3.63417e-10	4.49904e-05	2.88021	5.08463e-11	3.99267e-06
AT2G15310	AT2G15310|ATARFB1A	Probable ADP-ribosylation factor At2g15310 [Source:UniProtKB/Swiss-Prot;Acc:Q9SHU5]	1.05815	0.0363671	1.42913	0.000200097	0.37623	1.78453	1.43295e-05	0.0666468
AT3G20390	AT3G20390	Endoribonuclease L-PSP family protein [Source:UniProtKB/TrEMBL;Acc:A0A1I9LS34]	1.05603	1.94644e-05	0.912307	5.2878e-06	0.465782	0.891735	5.378e-06	0.378954
AT2G43110	AT2G43110	At2g43110 [Source:UniProtKB/TrEMBL;Acc:Q8GWB4]	1.05533	0.0424256	1.95196	8.53307e-06	0.0351335	1.85307	1.24087e-05	0.050006
AT1G60640	AT1G60640	unknown protein; Has 42416 Blast hits to 22533 proteins in 1340 species: Archae - 32; Bacteria - 6461; Metazoa - 16431; Fungi - 3749; Plants - 1747; Viruses - 284; Other Eukaryotes - 13712 (source: NCBI BLink). [Source:TAIR;Acc:AT1G60640]	1.05491	0.0374719	1.41741	0.00022338	0.3897	1.57608	6.1481e-05	0.189321
AT2G44510	AT2G44510	Protein BCCIP homolog [Source:UniProtKB/TrEMBL;Acc:A0A178VXZ2]	1.05232	0.0349992	1.45503	0.0001487	0.32654	0.992454	0.00403991	0.896387
AT3G02880	AT3G02880	Probable inactive receptor kinase At3g02880 [Source:UniProtKB/Swiss-Prot;Acc:Q9M8T0]	1.05008	0.0185274	2.08192	7.62501e-07	0.00782948	2.16089	3.35848e-07	0.00323938
AT1G08300	AT1G08300|NVL	No vein-like protein [Source:UniProtKB/TrEMBL;Acc:F4HW09]	1.04531	0.0304807	1.07498	0.00188204	0.951338	1.04247	0.00217682	0.995471
AT3G56990	AT3G56990|EDA7	AT3g56990/F24I3_70 [Source:UniProtKB/TrEMBL;Acc:Q9M1J9]	1.04062	0.0361324	1.67631	3.02602e-05	0.113556	1.65257	2.85236e-05	0.115128
AT5G66540	AT5G66540	U3 small nucleolar ribonucleoprotein protein MPP10 [Source:UniProtKB/TrEMBL;Acc:Q9FJY5]	1.04005	0.0424941	1.63804	5.3972e-05	0.147628	1.585	6.39115e-05	0.173599
AT1G77030	AT1G77030|RH29	Putative DEAD-box ATP-dependent RNA helicase 29 [Source:UniProtKB/Swiss-Prot;Acc:O49289]	1.03747	0.0231344	1.53648	3.58952e-05	0.181724	1.48219	4.32456e-05	0.220449
AT5G15700	AT5G15700	DNA-directed RNA polymerase [Source:UniProtKB/TrEMBL;Acc:F4KB75]	1.03548	0.00752229	1.32953	3.17691e-05	0.36971	1.29638	3.40841e-05	0.413909
AT5G55200	AT5G55200|Mge1	GrpE protein homolog 1, mitochondrial [Source:UniProtKB/Swiss-Prot;Acc:Q9FLP3]	1.02826	0.0407395	1.72428	2.444e-05	0.0862333	2.14731	1.34104e-06	0.00618895
AT2G34260	AT2G34260|WDR55	WD repeat-containing protein 55 [Source:UniProtKB/Swiss-Prot;Acc:O80775]	1.02821	0.0353372	1.71201	1.99572e-05	0.0843032	1.59678	3.54259e-05	0.137096
AT5G56460	AT5G56460|PBL16	Probable serine/threonine-protein kinase PBL16 [Source:UniProtKB/Swiss-Prot;Acc:Q9FM85]	1.02795	0.000700528	1.41606	6.95552e-07	0.117418	1.22167	3.23158e-06	0.434011
AT5G27395	AT5G27395	Mitochondrial inner membrane translocase complex, subunit Tim44-related protein [Source:UniProtKB/TrEMBL;Acc:Q8GXP7]	1.02507	0.000259919	1.54322	6.83016e-08	0.0252492	1.51496	6.50766e-08	0.0270989
AT4G16630	AT4G16630|RH28	DEAD-box ATP-dependent RNA helicase 28 [Source:UniProtKB/Swiss-Prot;Acc:Q9ZRZ8]	1.02297	0.0347574	1.553	5.41356e-05	0.176295	1.47872	7.65396e-05	0.231611
AT5G43980	AT5G43980|CRRSP56	Cysteine-rich repeat secretory protein 56 [Source:UniProtKB/Swiss-Prot;Acc:Q8GXV7]	1.02168	0.04668	1.44266	0.000200661	0.314957	1.21495	0.000903265	0.653103
AT5G15650	AT5G15650|RGP2	RGP2 [Source:UniProtKB/TrEMBL;Acc:A0A178UG61]	1.02132	0.0125595	2.02008	3.91503e-07	0.00574329	2.0311	2.63292e-07	0.0035868
AT2G30870	AT2G30870|GSTF10	Glutathione S-transferase F10 [Source:UniProtKB/Swiss-Prot;Acc:P42761]	1.02108	0.000743689	1.77904	3.19971e-08	0.00446686	1.80458	1.98013e-08	0.00233939
AT5G02050	AT5G02050	At5g02050 [Source:UniProtKB/TrEMBL;Acc:Q9LZM6]	1.02097	0.0132485	1.52583	1.31889e-05	0.137795	1.41819	2.48181e-05	0.229537
AT2G31060	AT2G31060	Elongation factor family protein [Source:UniProtKB/TrEMBL;Acc:F4IPW5]	1.02081	0.0104209	1.52607	8.98236e-06	0.124914	1.31051	4.16939e-05	0.374472
AT3G28100	AT3G28100	WAT1-related protein At3g28100 [Source:UniProtKB/Swiss-Prot;Acc:Q9LRS5]	1.01976	0.00986696	1.75818	1.48383e-06	0.026925	1.87812	4.70355e-07	0.00870042
AT4G21570	AT4G21570	Protein of unknown function (DUF300) [Source:TAIR;Acc:AT4G21570]	1.01719	0.000188127	1.37697	1.94759e-07	0.100167	1.54308	3.14338e-08	0.0150802
AT5G04895	AT5G04895	ATP-dependent RNA helicase A-like protein [Source:UniProtKB/TrEMBL;Acc:Q9FF84]	1.01385	0.00463716	1.24051	2.85896e-05	0.463708	1.07559	0.000112431	0.852032
AT1G67120	AT1G67120|MDN1	ATPases;nucleotide binding;ATP binding;nucleoside-triphosphatases;transcription factor binding [Source:TAIR;Acc:AT1G67120]	1.01276	0.000883265	1.52628	2.85529e-07	0.0418779	1.22298	3.47394e-06	0.396332
AT1G49740	AT1G49740	F14J22.5 protein [Source:UniProtKB/TrEMBL;Acc:Q9FXA0]	1.01148	8.00413e-05	1.54709	1.3452e-08	0.0112059	1.54252	1.06235e-08	0.00870807
AT2G29200	AT2G29200|APUM1	Pumilio homolog 1 [Source:UniProtKB/Swiss-Prot;Acc:Q9ZW07]	1.00753	0.00682463	1.84197	3.77786e-07	0.00973124	1.76982	4.62244e-07	0.0126033
AT3G55510	AT3G55510|RBL	Noc2p family [Source:UniProtKB/TrEMBL;Acc:Q0WVH0]	1.00661	0.0404302	1.37136	0.000221252	0.368738	1.21167	0.000633375	0.616327
AT3G59630	AT3G59630	AT3g59630/T16L24_180 [Source:UniProtKB/TrEMBL;Acc:Q9M1A5]	1.00631	7.64746e-05	1.33793	8.89789e-08	0.0981406	1.5303	1.04892e-08	0.00889488
AT1G56110	AT1G56110|NOP56	At1g56110/T6H22_9 [Source:UniProtKB/TrEMBL;Acc:Q9SGT7]	1.00576	0.0486081	1.70373	3.12578e-05	0.0886189	1.51467	9.36523e-05	0.199592
AT1G18800	AT1G18800|NRP2	NRP2 [Source:UniProtKB/TrEMBL;Acc:A0A178W8U0]	1.00492	0.00281685	1.84006	9.93552e-08	0.00508575	1.67058	2.56419e-07	0.0153625
AT5G45140	AT5G45140|NRPC2	DNA-directed RNA polymerase III subunit 2 [Source:UniProtKB/Swiss-Prot;Acc:F4KD38]	1.00418	0.000485888	1.12033	6.13072e-06	0.653061	0.642638	0.0016622	0.11038
AT5G60300	AT5G60300|LECRK19	L-type lectin-domain containing receptor kinase I.9 [Source:UniProtKB/Swiss-Prot;Acc:Q9LSR8]	1.00297	0.00244554	0.558497	0.0147721	0.103361	0.783087	0.00112269	0.419598
AT5G35370	AT5G35370	G-type lectin S-receptor-like serine/threonine-protein kinase At5g35370 [Source:UniProtKB/Swiss-Prot;Acc:O65238]	1.00261	0.000116227	1.57473	1.39395e-08	0.00856809	1.54756	1.34807e-08	0.00839338
AT4G27010	AT4G27010	CONTAINS InterPro DOMAIN/s: Ribosome 60S biogenesis N-terminal (InterPro:IPR021714); BEST Arabidopsis thaliana protein match is: unknown protein (TAIR:AT1G72270.1); Has 30201 Blast hits to 17322 proteins in 780 species: Archae - 12; Bacteria - 1396; /.../oa - 17338; Fungi - 3422; Plants - 5037; Viruses - 0; Other Eukaryotes - 2996 (source: NCBI BLink). [Source:TAIR;Acc:AT4G27010]	1.00228	0.0480815	1.44642	0.000168603	0.279353	1.30771	0.000395037	0.454245
AT3G49570	AT3G49570|LSU3	Protein RESPONSE TO LOW SULFUR 3 [Source:UniProtKB/Swiss-Prot;Acc:Q9SCK2]	1.00142	0.0447377	0.726454	0.0293104	0.517666	0.930394	0.00617854	0.875418
AT1G23090	AT1G23090|SULTR3;3	Probable sulfate transporter 3.3 [Source:UniProtKB/Swiss-Prot;Acc:Q9SXS2]	1.37637	0.0500298	3.44336	2.89707e-07	0.00121013	3.56086	1.36614e-07	0.000450432
AT4G21680	AT4G21680|NPF7.2	Protein NRT1/ PTR FAMILY 7.2 [Source:UniProtKB/Swiss-Prot;Acc:Q8GXN2]	2.51876	0.0504062	7.96809	1.20604e-08	7.20647e-05	8.65807	2.73246e-09	1.20723e-05
AT3G57150	AT3G57150|CBF5	Putative uncharacterized protein At3g57150 (Fragment) [Source:UniProtKB/TrEMBL;Acc:C0SVF3]	1.05524	0.0507031	1.6143	0.000103084	0.196998	1.5008	0.000184474	0.292963
AT1G29330	AT1G29330|ERD2A	ER lumen protein-retaining receptor A [Source:UniProtKB/Swiss-Prot;Acc:P35402]	1.13964	0.0511445	2.21927	6.77572e-06	0.0241805	2.43115	1.72249e-06	0.00620818
AT5G62500	AT5G62500|EB1B	Microtubule-associated protein RP/EB family member 1B [Source:UniProtKB/Swiss-Prot;Acc:Q9FJJ5]	1.00725	0.0512016	1.40631	0.000266055	0.344462	1.2518	0.000701513	0.563162
AT1G19670	AT1G19670|CLH1	Chlorophyllase-1 [Source:UniProtKB/Swiss-Prot;Acc:O22527]	1.91297	0.0512644	2.38633	0.000776137	0.575603	2.56847	0.000338037	0.402663
AT4G23550	AT4G23550|WRKY29	WRKY29 [Source:UniProtKB/TrEMBL;Acc:A0A178V2E9]	2.81103	0.05144	2.10168	0.0285656	0.567818	1.18934	0.204454	0.147372
AT3G59670	AT3G59670	Elongation factor [Source:UniProtKB/TrEMBL;Acc:Q56XZ5]	1.10308	0.05144	2.12651	7.8612e-06	0.0271731	2.08134	7.9536e-06	0.0275537
AT1G02370	AT1G02370	Pentatricopeptide repeat-containing protein At1g02370, mitochondrial [Source:UniProtKB/Swiss-Prot;Acc:Q9FZ24]	1.0206	0.0518893	0.973322	0.00674198	0.92715	0.913767	0.00955254	0.817169
AT3G21540	AT3G21540	Transducin family protein / WD-40 repeat family protein [Source:UniProtKB/TrEMBL;Acc:Q9LVF2]	1.09934	0.0520148	1.81747	4.71948e-05	0.113188	1.84299	3.26871e-05	0.0896406
AT1G61640	AT1G61640	Protein kinase superfamily protein [Source:UniProtKB/TrEMBL;Acc:Q8L6Y8]	1.12529	0.052418	1.90529	3.67914e-05	0.0935067	2.07393	1.08909e-05	0.0360749
AT2G47990	AT2G47990|SWA1	Protein SLOW WALKER 1 [Source:UniProtKB/Swiss-Prot;Acc:O82266]	1.14908	0.0527339	1.59135	0.00030573	0.36292	1.51663	0.000419551	0.439278
AT2G45220	AT2G45220|PME17	Probable pectinesterase/pectinesterase inhibitor 17 [Source:UniProtKB/Swiss-Prot;Acc:O22149]	3.00352	0.0527339	7.39905	3.97696e-07	0.00671385	7.98359	1.08752e-07	0.000338033
AT1G22480	AT1G22480	At1g22480 [Source:UniProtKB/TrEMBL;Acc:Q9SK90]	2.51894	0.0527703	2.79908	0.00220182	0.818784	2.82757	0.00181495	0.784263
AT1G32960	AT1G32960|SBT3.3	Subtilisin-like protease SBT3.3 [Source:UniProtKB/Swiss-Prot;Acc:Q9MAP5]	2.25224	0.0530824	6.54963	4.58872e-08	0.000217241	6.68789	2.52515e-08	8.08725e-05
AT1G15420	AT1G15420	Putative uncharacterized protein [Source:UniProtKB/TrEMBL;Acc:Q8L403]	1.15206	0.0530824	1.64875	0.000225058	0.304451	1.79097	8.00849e-05	0.166694
AT1G10270	AT1G10270|GRP23	Pentatricopeptide repeat-containing protein At1g10270 [Source:UniProtKB/Swiss-Prot;Acc:Q9SY69]	1.28299	0.0532013	1.27197	0.00533762	0.985904	1.56382	0.000905784	0.608879
AT5G64700	AT5G64700	WAT1-related protein At5g64700 [Source:UniProtKB/Swiss-Prot;Acc:Q9FGG3]	1.36314	0.0546093	4.30164	1.50849e-08	8.03008e-05	4.71609	3.17979e-09	1.21438e-05
AT5G56795	AT5G56795|MT1B	MT1B [Source:UniProtKB/TrEMBL;Acc:A0A178UJC4]	2.67872	0.0547906	2.09057	0.0243677	0.629606	2.72951	0.00417033	0.969535
AT1G61255	AT1G61255	At1g61255 [Source:UniProtKB/TrEMBL;Acc:O22721]	3.04394	0.0549481	0.553355	0.614238	0.0515945	3.38561	0.00209788	0.805466
AT5G67488	AT5G67488	other RNA [Source:TAIR;Acc:AT5G67488]	1.3376	0.0549762	3.33993	3.77786e-07	0.00143894	3.6956	7.38163e-08	0.000219148
AT1G03990	AT1G03990|FAO1	Long-chain-alcohol oxidase FAO1 [Source:UniProtKB/Swiss-Prot;Acc:Q9ZWB9]	2.90568	0.0549798	3.40688	0.00152293	0.713031	3.87664	0.000412583	0.422764
AT1G32640	AT1G32640|MYC2	ZBF1 [Source:UniProtKB/TrEMBL;Acc:A0A178W7C3]	1.42157	0.0553797	1.04523	0.0334048	0.55236	1.0952	0.0250628	0.592837
AT1G21980	AT1G21980|PIP5K1	Phosphatidylinositol 4-phosphate 5-kinase 1 [Source:UniProtKB/Swiss-Prot;Acc:Q56YP2]	1.09851	0.0553797	2.1459	8.01903e-06	0.0254625	2.50867	8.90167e-07	0.00292146
AT3G12860	AT3G12860	NOP56-like pre RNA processing ribonucleoprotein [Source:UniProtKB/TrEMBL;Acc:Q9LTV0]	1.44241	0.0562117	3.04161	3.28963e-06	0.0112002	2.70386	1.05035e-05	0.0322063
AT3G06490	AT3G06490|MYB108	Transcription factor MYB108 [Source:UniProtKB/Swiss-Prot;Acc:Q9LDE1]	2.62728	0.0572992	4.01475	0.000132205	0.20876	4.65222	2.1425e-05	0.0580816
AT4G30290	AT4G30290|XTH19	Xyloglucan endotransglucosylase/hydrolase [Source:UniProtKB/TrEMBL;Acc:A0A178UU22]	2.77463	0.057597	3.87821	0.000326327	0.353926	4.03973	0.000184942	0.265221
AT1G29290	AT1G29290|CEP14	Precursor of CEP14 [Source:UniProtKB/Swiss-Prot;Acc:Q52K95]	2.56531	0.057597	3.01234	0.00160063	0.711984	3.06789	0.00121187	0.654498
AT2G21510	AT2G21510	DNAJ heat shock N-terminal domain-containing protein [Source:TAIR;Acc:AT2G21510]	4.01662	0.0576354	5.31635	0.000551927	0.461271	6.53051	5.74009e-05	0.123483
AT3G09260	AT3G09260|BGLU23	PYK10 [Source:UniProtKB/TrEMBL;Acc:A0A178VCN3]	2.64836	0.0585934	5.38152	5.58306e-06	0.0175971	4.3325	5.53677e-05	0.119004
AT1G02900	AT1G02900|RALF1	RALFL1 [Source:UniProtKB/TrEMBL;Acc:A0A178WER1]	1.7747	0.0585934	3.09036	3.39444e-05	0.0791302	3.03382	3.37039e-05	0.0818721
AT1G65390	AT1G65390|PP2A5	Protein PHLOEM PROTEIN 2-LIKE A5 [Source:UniProtKB/Swiss-Prot;Acc:Q9C5Q9]	3.21408	0.0586685	4.10946	0.000780054	0.533819	4.86525	0.000129186	0.208865
AT4G01080	AT4G01080|TBL26	Protein trichome birefringence-like 26 [Source:UniProtKB/Swiss-Prot;Acc:O04621]	2.93874	0.0591602	1.54636	0.128895	0.26513	1.35793	0.176494	0.188576
AT3G02140	AT3G02140|AFP4	TMAC2 [Source:UniProtKB/TrEMBL;Acc:A0A178VMX2]	2.37913	0.0593585	5.02494	3.6273e-06	0.0116482	5.68122	5.79073e-07	0.00178023
AT5G55930	AT5G55930|OPT1	Oligopeptide transporter 1 [Source:UniProtKB/Swiss-Prot;Acc:Q9FG72]	1.8441	0.059683	3.88336	3.78665e-06	0.0120669	4.71032	2.46597e-07	0.000709619
AT3G02840	AT3G02840	ARM repeat superfamily protein [Source:UniProtKB/TrEMBL;Acc:Q9M8S5]	3.19621	0.0597427	4.99197	0.000114181	0.184271	4.83939	0.000133496	0.21021
AT1G63840	AT1G63840	At1g63840/T12P18_14 [Source:UniProtKB/TrEMBL;Acc:Q9CAJ8]	1.85301	0.0598332	4.43596	7.99984e-07	0.00266693	4.89121	1.57472e-07	0.000454719
AT1G75300	AT1G75300	At1g75300 [Source:UniProtKB/TrEMBL;Acc:Q9FRM1]	1.50384	0.0606836	1.55615	0.00463309	0.947058	1.66047	0.00256384	0.823916
AT5G37300	AT5G37300|WSD1	O-acyltransferase (WSD1-like) family protein [Source:TAIR;Acc:AT5G37300]	3.10152	0.0608518	2.3117	0.0339302	0.577336	3.5447	0.00195268	0.753367
AT4G27530	AT4G27530	At4g27530 [Source:UniProtKB/TrEMBL;Acc:Q9T077]	2.69463	0.0608518	2.74143	0.00529885	0.973943	3.48763	0.00065319	0.492132
AT5G05365	AT5G05365	Heavy metal transport/detoxification superfamily protein [Source:UniProtKB/TrEMBL;Acc:Q56ZM7]	1.8346	0.0608518	1.9214	0.00429574	0.927918	1.80829	0.00608902	0.977378
AT5G54170	AT5G54170	Polyketide cyclase/dehydrase and lipid transport superfamily protein [Source:UniProtKB/TrEMBL;Acc:F4JYV3]	1.01267	0.0608518	2.55204	4.22281e-07	0.00146123	2.90876	5.6264e-08	0.000152103
AT1G52040	AT1G52040|MBP1	Myrosinase-binding protein 1 [Source:UniProtKB/Swiss-Prot;Acc:Q9SAV0]	2.94881	0.0608582	3.33033	0.00241673	0.792446	3.58137	0.00117347	0.62646
AT4G36990	AT4G36990|HSFB1	Heat stress transcription factor B-1 [Source:UniProtKB/Swiss-Prot;Acc:Q96320]	1.61008	0.0608582	2.91534	2.39669e-05	0.0580914	3.2027	6.20898e-06	0.0182568
AT1G76070	AT1G76070	Uncharacterized protein At1g76070 [Source:UniProtKB/Swiss-Prot;Acc:Q9SGS5]	1.03625	0.0608582	1.9105	1.93988e-05	0.048969	2.33546	1.32295e-06	0.00389891
AT2G04400	AT2G04400|IGPS	Indole-3-glycerol phosphate synthase, chloroplastic [Source:UniProtKB/Swiss-Prot;Acc:P49572]	1.02496	0.0610972	2.27231	2.18689e-06	0.00705065	2.51933	4.37339e-07	0.00126233
AT4G21200	AT4G21200|GA2OX8	Gibberellin 2-beta-dioxygenase 8 [Source:UniProtKB/Swiss-Prot;Acc:O49561]	2.87224	0.0611795	1.01295	0.319081	0.127958	1.76982	0.0743728	0.361532
AT2G08650	AT2G08650		3.62556	0.0611899	5.31522	0.00023282	0.277736	6.15011	4.10702e-05	0.090567
AT5G03700	AT5G03700	PAN domain-containing protein At5g03700 [Source:UniProtKB/Swiss-Prot;Acc:Q9LZR8]	1.39332	0.0619655	1.81127	0.000743727	0.504945	2.98008	2.66592e-06	0.00777342
AT1G52080	AT1G52080|AR791	Actin binding protein family [Source:UniProtKB/TrEMBL;Acc:Q9SAU9]	1.02703	0.0621328	2.14764	4.5692e-06	0.0137204	2.71647	1.71961e-07	0.000470403
AT4G12490	AT4G12490	pEARLI1-like lipid transfer protein 2 [Source:UniProtKB/Swiss-Prot;Acc:Q9SU34]	3.64958	0.062535	1.63916	0.202022	0.197988	3.52344	0.007341	0.945158
AT3G13650	AT3G13650|DIR7	Dirigent protein 7 [Source:UniProtKB/Swiss-Prot;Acc:Q9LID5]	1.96654	0.0625805	1.70532	0.0156315	0.788387	1.27531	0.0620374	0.409582
AT1G71120	AT1G71120|GLIP6	GLIP6 [Source:UniProtKB/TrEMBL;Acc:A0A178WCW6]	2.13581	0.0627581	0.658145	0.389988	0.106024	2.13844	0.00571433	0.99825
AT2G41480	AT2G41480|PER25	Peroxidase 25 [Source:UniProtKB/Swiss-Prot;Acc:O80822]	1.34071	0.0628962	1.35205	0.00594518	0.986479	1.54009	0.00199577	0.7449
AT3G20660	AT3G20660|OCT4	Organic cation/carnitine transporter 4 [Source:UniProtKB/Swiss-Prot;Acc:Q9LHQ6]	1.29978	0.0628962	2.63124	6.96644e-06	0.0197992	2.72682	3.50086e-06	0.0101769
AT1G68350	AT1G68350	At1g68350 [Source:UniProtKB/TrEMBL;Acc:Q9C9H0]	2.37433	0.0631085	2.40076	0.00586246	0.98246	3.10742	0.000636896	0.472792
AT2G36780	AT2G36780|UGT73C3	UDP-glycosyltransferase 73C3 [Source:UniProtKB/Swiss-Prot;Acc:Q9ZQ96]	2.60201	0.0638215	6.34869	7.45357e-07	0.00234203	7.28698	8.93842e-08	0.000231689
AT3G27415	AT3G27415	Putative uncharacterized protein [Source:UniProtKB/TrEMBL;Acc:Q9LTY8]	2.35035	0.0639898	2.10309	0.0132678	0.835719	3.28012	0.000353926	0.350427
AT1G17020	AT1G17020|SRG1	Protein SRG1 [Source:UniProtKB/Swiss-Prot;Acc:Q39224]	1.75649	0.0639898	4.51964	3.77011e-07	0.00122153	4.63017	1.9689e-07	0.000516581
AT4G34360	AT4G34360	At4g34360 [Source:UniProtKB/TrEMBL;Acc:Q6ID86]	1.0193	0.0639898	0.997288	0.00747535	0.967945	0.749841	0.0363347	0.545574
AT5G53750	AT5G53750	CBS domain-containing protein [Source:UniProtKB/TrEMBL;Acc:F4JXB6]	1.44969	0.0640698	2.74216	1.62844e-05	0.0404926	2.99194	4.48444e-06	0.0126496
AT5G01900	AT5G01900|WRKY62	WRKY62 [Source:UniProtKB/TrEMBL;Acc:A0A178U8T9]	3.67015	0.06437	4.17415	0.00249976	0.781697	4.54334	0.00109574	0.589812
AT1G53540	AT1G53540|HSP17.6C	17.6 kDa class I heat shock protein 3 [Source:UniProtKB/Swiss-Prot;Acc:P13853]	2.65134	0.0644926	5.01944	1.63095e-05	0.0403769	4.40202	5.88672e-05	0.112313
AT5G22100	AT5G22100	RNA 3'-terminal phosphate cyclase-like protein [Source:UniProtKB/TrEMBL;Acc:Q67XN9]	1.09027	0.0652289	1.46555	0.000603858	0.442628	1.53174	0.000343125	0.340203
AT5G23950	AT5G23950	Calcium-dependent lipid-binding (CaLB domain) family protein [Source:UniProtKB/TrEMBL;Acc:Q9FF85]	2.25023	0.0652667	2.82972	0.00110186	0.57887	3.24619	0.000264733	0.294157
AT1G07400	AT1G07400|HSP17.8	17.8 kDa class I heat shock protein [Source:UniProtKB/Swiss-Prot;Acc:Q9LNW0]	3.2739	0.0656968	5.61979	5.18079e-05	0.00126128	5.83384	2.75261e-05	0.061337
AT1G55205	AT1G55205	unknown protein; FUNCTIONS IN: molecular_function unknown; INVOLVED IN: biological_process unknown; LOCATED IN: chloroplast; BEST Arabidopsis thaliana protein match is: unknown protein (TAIR:AT3G13674.1); Has 137 Blast hits to 137 proteins in 11 spe /.../Archae - 0; Bacteria - 0; Metazoa - 0; Fungi - 0; Plants - 137; Viruses - 0; Other Eukaryotes - 0 (source: NCBI BLink). [Source:TAIR;Acc:AT1G552…	1.13272	0.0660338	1.51267	0.000657467	0.457045	1.3566	0.00152648	0.661232
AT5G23810	AT5G23810|AAP7	Probable amino acid permease 7 [Source:UniProtKB/Swiss-Prot;Acc:Q9FF99]	1.02228	0.0660338	0.700473	0.054	0.487627	0.191758	0.606378	0.052434
AT5G41315	AT5G41315|GL3	Basic helix-loop-helix (BHLH) DNA-binding superfamily protein [Source:UniProtKB/TrEMBL;Acc:A0A1R7T3F7]	2.43153	0.0663622	1.87805	0.0312438	0.63021	3.08646	0.000927279	0.54052
AT5G51950	AT5G51950	AT5g51950/MSG15_3 [Source:UniProtKB/TrEMBL;Acc:Q94KD2]	3.19824	0.0673181	-0.106403	0.936051	0.0203365	1.49271	0.183943	0.204951
AT1G61570	AT1G61570|TIM13	Mitochondrial import inner membrane translocase subunit TIM13 [Source:UniProtKB/Swiss-Prot;Acc:Q9XH48]	1.00874	0.0673181	1.64904	9.23771e-05	0.143038	1.65344	7.45986e-05	0.127634
AT5G36160	AT5G36160|TAT	Tyrosine aminotransferase [Source:UniProtKB/Swiss-Prot;Acc:Q9LVY1]	1.02565	0.0679544	1.09094	0.00454219	0.904226	1.08211	0.00441545	0.9119
AT5G54950	AT5G54950	Aconitase family protein [Source:UniProtKB/TrEMBL;Acc:Q9FFT5]	2.61037	0.0680544	2.76949	0.00464133	0.908609	3.4722	0.000634808	0.448679
AT1G77120	AT1G77120|ADH1	Alcohol dehydrogenase class-P [Source:UniProtKB/Swiss-Prot;Acc:P06525]	1.66729	0.0680544	3.23275	1.40452e-05	0.0335852	3.33732	7.63935e-06	0.0193819
AT3G14900	AT3G14900	Putative uncharacterized protein At3g14900 [Source:UniProtKB/TrEMBL;Acc:Q9LKB4]	1.22209	0.0684328	1.60931	0.000800474	0.488366	1.10185	0.0130093	0.838735
AT4G24380	AT4G24380	INVOLVED IN: 10-formyltetrahydrofolate biosynthetic process, folic acid and derivative biosynthetic process; EXPRESSED IN: 24 plant structures; EXPRESSED DURING: 15 growth stages; CONTAINS InterPro DOMAIN/s: Serine hydrolase (InterPro:IPR005645); BE /.../bidopsis thaliana protein match is: alpha/beta-Hydrolases superfamily protein (TAIR:AT5G65400.1); Has 30201 Blast hits to 17322 proteins in 780 …	1.2421	0.0686141	2.4147	1.3954e-05	0.0330596	2.31652	1.81225e-05	0.0411927
AT2G34500	AT2G34500|CYP710A1	CYP710A1 [Source:UniProtKB/TrEMBL;Acc:A0A178VRK5]	3.37586	0.0689183	7.61041	2.44794e-06	0.00720638	7.92319	1.11316e-06	0.00284347
AT5G38710	AT5G38710|POX2	Proline dehydrogenase 2, mitochondrial [Source:UniProtKB/Swiss-Prot;Acc:Q6NKX1]	1.91758	0.0689183	3.05161	0.000130921	0.17532	3.58576	1.79699e-05	0.0405077
AT4G05020	AT4G05020|NDB2	NAD(P)H dehydrogenase B2 [Source:UniProtKB/TrEMBL;Acc:F4JGL5]	1.5131	0.0689183	2.9231	1.53685e-05	0.0353819	3.31407	2.6586e-06	0.00673782
AT3G10530	AT3G10530	F18K10.11 protein [Source:UniProtKB/TrEMBL;Acc:Q9LPP3]	1.1687	0.0689183	1.60995	0.00054123	0.400841	1.58676	0.000538056	0.410925
AT4G24350	AT4G24350	Phosphorylase superfamily protein [Source:UniProtKB/TrEMBL;Acc:Q94K59]	1.35591	0.0692139	2.46056	3.1966e-05	0.0635525	2.66209	1.01456e-05	0.0244677
AT5G58660	AT5G58660	2-oxoglutarate (2OG) and Fe(II)-dependent oxygenase superfamily protein [Source:UniProtKB/TrEMBL;Acc:Q9LUZ1]	1.98967	0.0692527	3.42755	5.68516e-05	0.0986428	3.58373	2.80325e-05	0.0584871
AT3G14395	AT3G14395	At3g14395 [Source:UniProtKB/TrEMBL;Acc:Q8L923]	2.49723	0.0697595	3.63318	0.000330613	0.305299	3.30382	0.000708667	0.462023
AT5G67300	AT5G67300|MYB44	MYBR1 [Source:UniProtKB/TrEMBL;Acc:A0A178UQ74]	1.13268	0.0705499	2.60019	2.07846e-06	0.00573696	2.7324	8.30551e-07	0.00208172
AT1G66100	AT1G66100	Probable thionin-2.4 [Source:UniProtKB/Swiss-Prot;Acc:Q9C8D6]	2.26134	0.0706815	2.13876	0.0107836	0.920096	1.78949	0.0282644	0.64771
AT1G70300	AT1G70300|POT6	Potassium transporter 6 [Source:UniProtKB/Swiss-Prot;Acc:Q8W4I4]	1.05784	0.0706993	2.19221	7.175e-06	0.0178243	2.35597	2.32133e-06	0.00567715
AT2G34140	AT2G34140|CDF4	Cyclic dof factor 4 [Source:UniProtKB/Swiss-Prot;Acc:O22967]	2.29957	0.0722892	3.82404	9.13962e-05	0.132258	3.53925	0.000172285	0.207417
AT4G39670	AT4G39670	ACD11 homolog protein [Source:UniProtKB/Swiss-Prot;Acc:Q8L7U7]	2.31463	0.0730324	4.64888	1.1186e-05	0.0254522	4.95484	4.0183e-06	0.00972761
AT2G41410	AT2G41410|CML35	Probable calcium-binding protein CML35 [Source:UniProtKB/Swiss-Prot;Acc:P30188]	1.35979	0.0731591	2.32839	6.78386e-05	0.107185	2.24934	8.23366e-05	0.125815
AT2G42150	AT2G42150	DNA-binding bromodomain-containing protein [Source:UniProtKB/TrEMBL;Acc:O48523]	3.30991	0.0740064	3.40979	0.00651631	0.956794	3.95711	0.00190264	0.673943
AT2G40240	AT2G40240	Pentatricopeptide repeat-containing protein At2g40240, mitochondrial [Source:UniProtKB/Swiss-Prot;Acc:Q9S733]	1.01625	0.0745187	1.35893	0.000824809	0.46771	1.45844	0.000370541	0.318244
AT1G14540	AT1G14540|PER4	Peroxidase [Source:UniProtKB/TrEMBL;Acc:A0A178WND9]	2.25664	0.0747828	4.70516	7.61863e-06	0.0177641	4.18067	2.43471e-05	0.0478722
AT1G15670	AT1G15670	F-box/kelch-repeat protein At1g15670 [Source:UniProtKB/Swiss-Prot;Acc:Q9LMR5]	2.06619	0.0752722	5.85836	1.6353e-07	0.00050331	6.10494	7.07633e-08	0.000154997
AT5G59320	AT5G59320|LTP3	Non-specific lipid-transfer protein 3 [Source:UniProtKB/Swiss-Prot;Acc:Q9LLR7]	2.16403	0.0754949	3.4935	0.000136792	0.166621	4.19591	1.45216e-05	0.0306001
AT5G44390	AT5G44390	Berberine bridge enzyme-like 25 [Source:UniProtKB/Swiss-Prot;Acc:Q9FKU9]	1.91987	0.0763682	3.11038	0.000135137	0.163755	3.612	2.1404e-05	0.0419518
AT1G45201	AT1G45201|ATTLL1	triacylglycerol lipase-like 1 [Source:TAIR;Acc:AT1G45201]	1.58598	0.0769433	0.58104	0.324125	0.155207	0.278598	0.641677	0.0567191
AT5G53820	AT5G53820	ABA-inducible protein-like [Source:UniProtKB/TrEMBL;Acc:Q9FHZ4]	2.16188	0.0772482	5.78766	3.77786e-07	0.00103017	6.39087	7.58824e-08	0.000160675
AT2G25130	AT2G25130	ARM repeat superfamily protein [Source:UniProtKB/TrEMBL;Acc:Q8H1N2]	2.62901	0.0773995	1.68266	0.0811911	0.438822	1.65004	0.08348	0.403055
AT5G16980	AT5G16980	Zinc-binding dehydrogenase family protein [Source:UniProtKB/TrEMBL;Acc:F4KFK3]	1.45346	0.0774185	3.71226	7.11202e-07	0.00181678	4.42769	5.11661e-08	0.000113989
AT5G59820	AT5G59820|ZAT12	Zinc finger protein ZAT12 [Source:UniProtKB/Swiss-Prot;Acc:Q42410]	1.84679	0.0779747	4.98669	3.47502e-07	0.00094397	4.90478	3.07731e-07	0.000673424
AT1G28360	AT1G28360|ERF12	Ethylene-responsive transcription factor 12 [Source:UniProtKB/Swiss-Prot;Acc:Q94ID6]	2.46495	0.0783673	3.76304	0.00026009	0.242282	3.31499	0.00075601	0.441977
AT1G47960	AT1G47960|C/VIF1	Cell wall / vacuolar inhibitor of fructosidase 1 [Source:UniProtKB/Swiss-Prot;Acc:F4HWQ8]	1.13346	0.0789101	1.67852	0.000354123	0.288915	1.24945	0.00403977	0.837082
AT5G20230	AT5G20230|BCB	SAG14 [Source:UniProtKB/TrEMBL;Acc:A0A178UM84]	1.71801	0.0789741	5.3583	5.25318e-08	0.0001837	5.18536	6.11706e-08	0.000132895
AT2G37170	AT2G37170|PIP2B	plasma membrane intrinsic protein 2 [Source:TAIR;Acc:AT2G37170]	1.67539	0.0789741	2.47436	0.000364728	0.293582	2.7143	0.00012258	0.1536
AT5G63850	AT5G63850|AAP4	AAP4 [Source:UniProtKB/TrEMBL;Acc:A0A178UDW1]	1.42647	0.079649	1.91674	0.000892377	0.465083	2.03069	0.000457847	0.339153
AT5G38890	AT5G38890	AT5G38890 protein [Source:UniProtKB/TrEMBL;Acc:A2RVT9]	1.02995	0.0802546	1.55838	0.00029959	0.257504	1.37571	0.000845984	0.457329
AT4G38810	AT4G38810	Calcium-binding EF-hand family protein [Source:UniProtKB/TrEMBL;Acc:Q9T0I9]	1.22103	0.0804982	1.60024	0.00114095	0.514372	2.1394	5.48727e-05	0.0847272
AT2G28650	AT2G28650|ATEXO70H8	At2g28650 [Source:UniProtKB/TrEMBL;Acc:Q9SIB0]	2.50674	0.0810569	4.13403	0.000129072	0.150314	4.36091	6.07754e-05	0.0903923
AT4G36950	AT4G36950|MAPKKK21	Mitogen-activated protein kinase kinase kinase 21 [Source:UniProtKB/TrEMBL;Acc:Q6K1M3]	2.43248	0.0811192	4.1219	9.78069e-05	0.124521	4.52312	2.86169e-05	0.0500865
AT2G36770	AT2G36770|UGT73C4	Glycosyltransferase (Fragment) [Source:UniProtKB/TrEMBL;Acc:W8QNU5]	1.38168	0.0813058	4.06452	1.28024e-07	0.000382641	4.39127	3.33129e-08	7.32756e-05
AT5G03204	AT5G03204	unknown protein; Has 30201 Blast hits to 17322 proteins in 780 species: Archae - 12; Bacteria - 1396; Metazoa - 17338; Fungi - 3422; Plants - 5037; Viruses - 0; Other Eukaryotes - 2996 (source: NCBI BLink). [Source:TAIR;Acc:AT5G03204]	2.96959	0.0815213	3.1936	0.00560926	0.890249	4.2588	0.000452114	0.329744
AT5G51440	AT5G51440|HSP23.5	23.5 kDa heat shock protein, mitochondrial [Source:UniProtKB/Swiss-Prot;Acc:Q9FGM9]	2.50406	0.0815213	4.32	8.11692e-05	0.109204	4.37763	5.84249e-05	0.0873407
AT4G15670	AT4G15670|GRXS7	Monothiol glutaredoxin-S7 [Source:UniProtKB/Swiss-Prot;Acc:Q6NLU2]	1.16622	0.08314	0.587393	0.177592	0.278896	0.706965	0.0997069	0.382284
AT5G60730	AT5G60730	Anion-transporting ATPase [Source:UniProtKB/TrEMBL;Acc:Q5XF80]	1.65554	0.0833487	2.60842	0.00021835	0.206316	2.07766	0.00158053	0.584139
AT1G71520	AT1G71520|ERF020	Ethylene-responsive transcription factor ERF020 [Source:UniProtKB/Swiss-Prot;Acc:Q9C9I8]	2.64542	0.0850083	6.52286	1.39981e-06	0.00321903	7.49552	1.67523e-07	0.000334804
AT3G09940	AT3G09940|MDAR3	Monodehydroascorbate reductase 3 [Source:UniProtKB/Swiss-Prot;Acc:Q9SR59]	3.98859	0.0851417	6.36912	0.000199524	0.00247102	7.14736	4.88622e-05	0.0734424
AT2G34190	AT2G34190|NAT2	Nucleobase-ascorbate transporter 2 [Source:UniProtKB/Swiss-Prot;Acc:Q94C70]	1.1667	0.086416	0.999566	0.0245747	0.786907	0.743111	0.0863981	0.427971
AT1G22220	AT1G22220	AUF2 [Source:UniProtKB/TrEMBL;Acc:A0A178W7K5]	2.52622	0.0864936	1.05654	0.270038	0.205029	2.87258	0.00373948	0.782068
AT5G64710	AT5G64710	Emb [Source:UniProtKB/TrEMBL;Acc:Q9FGG2]	1.31692	0.0866218	2.28134	8.9574e-05	0.11032	2.66475	1.25561e-05	0.0229314
AT5G37550	AT5G37550	At5g37550 [Source:UniProtKB/TrEMBL;Acc:Q9FGI2]	2.77496	0.0875054	3.86243	0.000785731	0.408364	4.03903	0.000452972	0.312289
AT2G37750	AT2G37750	Expressed protein [Source:UniProtKB/TrEMBL;Acc:O80943]	2.23868	0.0877215	5.02943	4.71484e-06	0.00974745	5.90402	4.79696e-07	0.000906319
AT5G65300	AT5G65300	Putative uncharacterized protein [Source:UniProtKB/TrEMBL;Acc:Q9FKQ7]	2.47434	0.0877673	4.79891	2.67919e-05	0.0433921	4.68384	2.83619e-05	0.0455023
AT1G68570	AT1G68570|NPF3.1	Protein NRT1/ PTR FAMILY 3.1 [Source:UniProtKB/Swiss-Prot;Acc:Q9SX20]	1.01062	0.0877673	1.93799	3.04297e-05	0.0478887	1.86073	3.89239e-05	0.0589485
AT5G44050	AT5G44050|DTX28	Protein DETOXIFICATION 28 [Source:UniProtKB/Swiss-Prot;Acc:Q9FNC1]	2.53134	0.0882159	2.1051	0.0294924	0.748419	2.19686	0.0223433	0.791469
AT4G13180	AT4G13180	AT4g13180/F17N18_70 [Source:UniProtKB/TrEMBL;Acc:Q9SVQ9]	1.21116	0.0891072	3.1764	7.57566e-07	0.00166752	3.95247	3.07836e-08	6.37201e-05
AT4G34135	AT4G34135|UGT73B2	UDP-glucosyl transferase 73B2 [Source:UniProtKB/Swiss-Prot;Acc:Q94C57]	1.51493	0.0905119	4.36858	2.29212e-07	0.00057473	5.12168	1.98115e-08	4.11424e-05
AT3G45130	AT3G45130|LAS1	Terpene cyclase/mutase family member [Source:UniProtKB/TrEMBL;Acc:A0A1I9LTE4]	2.80822	0.0910423	4.6409	0.000164599	0.158948	4.71388	0.000118832	0.130353
AT2G33380	AT2G33380|PXG3	Probable peroxygenase 3 [Source:UniProtKB/Swiss-Prot;Acc:O22788]	2.54714	0.0912334	4.4233	0.000100458	0.112902	4.58946	5.56371e-05	0.0746733
AT4G24010	AT4G24010|CSLG1	Glycosyltransferase (Fragment) [Source:UniProtKB/TrEMBL;Acc:W8QNF0]	1.20779	0.0912334	1.21303	0.0105378	0.993974	0.630993	0.16453	0.293565
AT4G36830	AT4G36830|HOS3-1	GNS1/SUR4 membrane protein family [Source:UniProtKB/TrEMBL;Acc:A0A1P8B6V8]	1.47187	0.0915397	2.50482	0.000125101	0.130706	2.56736	8.04796e-05	0.0975035
AT2G06255	AT2G06255|EFL3	Protein ELF4-LIKE 3 [Source:UniProtKB/Swiss-Prot;Acc:Q8S8F5]	1.402	0.0915569	2.0801	0.000487555	0.304681	2.90818	1.09687e-05	0.0189953
AT1G61340	AT1G61340	F-box protein At1g61340 [Source:UniProtKB/Swiss-Prot;Acc:Q8GX77]	1.76714	0.0922099	3.59908	1.76359e-05	0.0290035	3.57552	1.50688e-05	0.0248644
AT5G11160	AT5G11160|APT5	Adenine phosphoribosyltransferase 5 [Source:UniProtKB/Swiss-Prot;Acc:Q9LFP0]	1.66048	0.0922708	1.57719	0.0151441	0.930711	1.23958	0.0492547	0.597295
AT4G12410	AT4G12410	Putative uncharacterized protein AT4g12410 [Source:UniProtKB/TrEMBL;Acc:Q9STH0]	2.52452	0.0928646	3.29178	0.00159732	0.54018	3.21823	0.00171799	0.564508
AT1G10530	AT1G10530	At1g10530 [Source:UniProtKB/TrEMBL;Acc:Q7XJ59]	2.11427	0.0932406	3.98572	4.38299e-05	0.0595476	3.70024	8.14143e-05	0.0964086
AT5G44565	AT5G44565	unknown protein; FUNCTIONS IN: molecular_function unknown; INVOLVED IN: biological_process unknown; LOCATED IN: endomembrane system; Has 35333 Blast hits to 34131 proteins in 2444 species: Archae - 798; Bacteria - 22429; Metazoa - 974; Fungi - 991; /.../ - 531; Viruses - 0; Other Eukaryotes - 9610 (source: NCBI BLink). [Source:TAIR;Acc:AT5G44565]	1.22225	0.0947468	1.44735	0.00354647	0.727848	1.69191	0.000869211	0.410654
AT1G31770	AT1G31770|ABCG14	ABC transporter G family member 14 [Source:UniProtKB/Swiss-Prot;Acc:Q9C6W5]	1.19794	0.0952636	1.2054	0.0110608	0.991192	1.49287	0.00216761	0.611079
AT4G01360	AT4G01360	BPS1-like protein [Source:UniProtKB/TrEMBL;Acc:F4JI15]	2.65685	0.0964984	4.68049	9.80664e-05	0.105551	4.48012	0.000130437	0.131062
AT1G12110	AT1G12110|NPF6.3	NRT1.1 [Source:UniProtKB/TrEMBL;Acc:A0A178W8F7]	1.30025	0.0964984	1.58013	0.00298216	0.680926	1.74051	0.00120876	0.473332
AT2G34600	AT2G34600|TIFY_5B	Protein TIFY 5B [Source:UniProtKB/Swiss-Prot;Acc:O64687]	2.04586	0.0969767	3.8685	4.61595e-05	0.0597863	4.14723	1.66969e-05	0.0257785
AT1G61120	AT1G61120|GES	(E,E)-geranyllinalool synthase [Source:UniProtKB/Swiss-Prot;Acc:Q93YV0]	3.59817	0.0973898	7.39866	1.8124e-05	2.35131e-06	8.57792	2.39992e-06	0.00402421
AT1G30730	AT1G30730	Berberine bridge enzyme-like 11 [Source:UniProtKB/Swiss-Prot;Acc:Q9SA88]	1.90122	0.0975011	4.43802	4.04177e-06	0.00756343	5.03414	6.27355e-07	0.00106345
AT5G48540	AT5G48540|CRRSP55	Cysteine-rich repeat secretory protein 55 [Source:UniProtKB/Swiss-Prot;Acc:Q9LV60]	2.1043	0.0987886	3.69381	0.000108057	0.11032	4.28244	1.69174e-05	0.0253944
AT4G19460	AT4G19460	Glycosyltransferase [Source:UniProtKB/TrEMBL;Acc:F4JT73]	2.24161	0.0991008	3.85406	0.000135066	0.128057	3.90049	9.99969e-05	0.105688
AT3G09340	AT3G09340|AVT1F	Amino acid transporter AVT1F [Source:UniProtKB/Swiss-Prot;Acc:F4IZW8]	2.06477	0.0991876	4.05993	3.17691e-05	0.0435363	3.43852	0.000158492	0.1463
AT1G57630	AT1G57630	Disease resistance protein RPP1-WsB, putative [Source:UniProtKB/TrEMBL;Acc:Q9FVT9]	2.37012	0.0992177	4.00218	0.000162421	0.145058	4.15182	9.32266e-05	0.100442
AT4G35060	AT4G35060|HIPP25	HIPP25 [Source:UniProtKB/TrEMBL;Acc:A0A178V323]	1.17508	0.100488	2.56974	9.49435e-06	0.0155752	2.78391	2.7797e-06	0.00453612
AT5G62370	AT5G62370	Pentatricopeptide repeat-containing protein At5g62370 [Source:UniProtKB/Swiss-Prot;Acc:Q9LVA2]	1.51016	0.100567	2.1676	0.000796886	0.370451	1.83905	0.00287451	0.659935
AT2G30770	AT2G30770|CYP71A13	Indoleacetaldoxime dehydratase [Source:UniProtKB/Swiss-Prot;Acc:O49342]	3.98743	0.101078	5.61787	0.000949874	0.403597	6.82914	0.000123195	0.121069
AT1G03905	AT1G03905|ABCI19	ABC transporter I family member 19 [Source:UniProtKB/Swiss-Prot;Acc:Q3EDJ0]	1.34968	0.101508	2.2297	0.000212994	0.169804	2.55258	4.18465e-05	0.0531231
AT1G79180	AT1G79180|ATMYB63	myb domain protein 63 [Source:TAIR;Acc:AT1G79180]	2.11214	0.102228	0.115632	0.902985	0.0491487	0.817206	0.32028	0.184212
AT1G77885	AT1G77885	Putative uncharacterized protein [Source:UniProtKB/TrEMBL;Acc:Q3E7C8]	1.1477	0.103337	1.27733	0.00645869	0.841427	1.59105	0.00103053	0.418211
AT5G48180	AT5G48180|NSP5	Nitrile-specifier protein 5 [Source:UniProtKB/Swiss-Prot;Acc:Q93XW5]	1.14419	0.103337	2.62069	5.96794e-06	0.0100026	3.11457	5.24283e-07	0.00082537
AT1G08290	AT1G08290|WIP3	Zinc finger protein WIP3 [Source:UniProtKB/Swiss-Prot;Acc:Q9SGD1]	1.89874	0.104391	3.51883	6.90479e-05	0.0754253	2.87085	0.000469802	0.273305
AT4G29780	AT4G29780	Nuclease [Source:UniProtKB/TrEMBL;Acc:Q84J48]	1.4135	0.104391	3.07877	1.11905e-05	0.0172033	2.5315	8.36362e-05	0.0877448
AT5G54300	AT5G54300	Cotton fiber expressed protein 1-like protein [Source:UniProtKB/TrEMBL;Acc:Q9FL70]	1.62988	0.10491	2.64231	0.000280052	0.195516	2.98083	6.71556e-05	0.074357
AT4G27970	AT4G27970|SLAH2	S-type anion channel SLAH2 [Source:UniProtKB/Swiss-Prot;Acc:Q9ASQ7]	1.88898	0.105009	3.3827	0.000102106	0.0994244	3.14077	0.000184625	0.153418
AT2G22770	AT2G22770|NAI1	NAI1 [Source:UniProtKB/TrEMBL;Acc:A0A178VWP9]	1.67541	0.105292	3.47499	2.02994e-05	0.0282581	3.47047	1.63328e-05	0.0229314
AT1G15870	AT1G15870	At1g15870/F7H2_19 [Source:UniProtKB/TrEMBL;Acc:Q9LMP8]	1.66621	0.105292	2.66169	0.000325621	0.214028	2.16469	0.00185923	0.539921
AT2G39420	AT2G39420	Alpha/beta-Hydrolases superfamily protein [Source:UniProtKB/TrEMBL;Acc:Q8RXN7]	1.15627	0.105528	0.737272	0.105577	0.47055	1.02128	0.0254539	0.825634
AT5G58620	AT5G58620	Zinc finger CCCH domain-containing protein 66 [Source:UniProtKB/Swiss-Prot;Acc:Q9LUZ4]	1.05916	0.106007	2.63084	2.42073e-06	0.00427673	2.7731	9.39559e-07	0.00146481
AT5G49480	AT5G49480|ATCP1	AT5g49480 [Source:UniProtKB/TrEMBL;Acc:Q9FDX6]	2.78472	0.106304	4.5242	0.000282366	0.194292	5.32131	4.23503e-05	0.0509157
AT4G32780	AT4G32780	phosphoinositide binding [Source:TAIR;Acc:AT4G32780]	1.64096	0.107169	1.43188	0.0290915	0.82227	1.33011	0.0395816	0.710334
AT1G32860	AT1G32860	Glucan endo-1,3-beta-glucosidase 11 [Source:UniProtKB/Swiss-Prot;Acc:Q8L868]	1.56158	0.109118	1.95955	0.00291945	0.629916	2.05998	0.00176017	0.51476
AT5G67160	AT5G67160|EPS1	Protein ENHANCED PSEUDOMONAS SUSCEPTIBILTY 1 [Source:UniProtKB/Swiss-Prot;Acc:Q9FH97]	1.30873	0.109649	2.42051	8.07871e-05	0.0802808	2.34293	9.5573e-05	0.0917075
AT1G28190	AT1G28190	F3H9.15 protein [Source:UniProtKB/TrEMBL;Acc:Q9FZ93]	1.1413	0.110627	2.64596	6.28165e-06	0.00971264	2.94601	1.28872e-06	0.00191384
AT2G02150	AT2G02150	Putative pentatricopeptide repeat-containing protein At2g02150 [Source:UniProtKB/Swiss-Prot;Acc:P0C894]	1.15608	0.110931	0.901573	0.0513994	0.684144	1.30035	0.00621715	0.815467
AT3G48850	AT3G48850|MPT2	Mitochondrial phosphate carrier protein 2, mitochondrial [Source:UniProtKB/Swiss-Prot;Acc:Q9M2Z8]	2.63315	0.11118	5.51935	2.09989e-05	0.0272647	6.27737	3.51675e-06	0.00501296
AT3G48350	AT3G48350|CEP3	KDEL-tailed cysteine endopeptidase CEP3 [Source:UniProtKB/Swiss-Prot;Acc:Q9STL5]	1.39054	0.112635	2.83556	2.9705e-05	0.035669	3.09444	8.42157e-06	0.0115797
AT1G14860	AT1G14860|NUDT18	Nudix hydrolase 18, mitochondrial [Source:UniProtKB/Swiss-Prot;Acc:Q9LQU5]	2.21909	0.112637	3.89698	0.000148834	0.121357	3.76473	0.00017899	0.139863
AT1G62840	AT1G62840	Ankyrin repeat/KH domain protein (DUF1442) [Source:UniProtKB/TrEMBL;Acc:Q9SI67]	1.19525	0.112675	1.83317	0.000562877	0.278206	1.86349	0.000417712	0.23867
AT2G42760	AT2G42760	At2g42760 [Source:UniProtKB/TrEMBL;Acc:Q9SJI0]	1.34393	0.112721	0.985572	0.0676851	0.615942	1.28639	0.0179499	0.940615
AT4G37430	AT4G37430|CYP81F1	CYP91A2 [Source:UniProtKB/TrEMBL;Acc:A0A178UXA9]	1.6178	0.112731	2.91095	0.000116887	0.102094	3.5348	1.06326e-05	0.0143774
AT4G27260	AT4G27260|GH3.5	Indole-3-acetic acid-amido synthetase GH3.5 [Source:UniProtKB/Swiss-Prot;Acc:O81829]	1.22905	0.113006	2.60392	1.9599e-05	0.0251177	2.78146	7.07067e-06	0.00966699
AT4G35165	AT4G35165	Egg cell-secreted-like protein (DUF1278) [Source:UniProtKB/TrEMBL;Acc:Q5BPK0]	2.03347	0.113465	4.57003	9.82176e-06	0.0139093	4.55871	7.96425e-06	0.0108604
AT2G39300	AT2G39300	unknown protein; INVOLVED IN: biological_process unknown; LOCATED IN: vacuole; EXPRESSED IN: 8 plant structures; EXPRESSED DURING: 4 anthesis, petal differentiation and expansion stage; BEST Arabidopsis thaliana protein match is: unknown protein (TA /.../G55060.1); Has 46416 Blast hits to 28308 proteins in 1743 species: Archae - 734; Bacteria - 4822; Metazoa - 24446; Fungi - 3539; Plants - 2267; …	1.07429	0.113504	1.62111	0.000668772	0.304644	1.73424	0.000304655	0.194812
AT2G15760	AT2G15760	At2g15760 [Source:UniProtKB/TrEMBL;Acc:Q9ZQD8]	1.48192	0.113961	2.59552	0.000159186	0.12492	3.10839	1.79915e-05	0.0224773
AT4G15200	AT4G15200|AFH3	formin 3 [Source:TAIR;Acc:AT4G15200]	2.79264	0.114904	3.1812	0.00660348	0.807477	3.18858	0.00596883	0.789994
AT4G37150	AT4G37150|MES9	MES9 [Source:UniProtKB/TrEMBL;Acc:A0A178V387]	2.2917	0.116656	3.51762	0.000609138	0.281732	3.75372	0.00028232	0.181166
AT3G05820	AT3G05820|INVH	Probable alkaline/neutral invertase A, chloroplastic [Source:UniProtKB/Swiss-Prot;Acc:Q84JL5]	2.1091	0.116827	3.27743	0.000545481	0.264117	3.6759	0.000150383	0.11934
AT1G14060	AT1G14060	F7A19.14 protein [Source:UniProtKB/TrEMBL;Acc:Q9XI82]	1.21087	0.116977	2.0757	0.000210707	0.14667	2.14547	0.000127242	0.105281
AT3G50970	AT3G50970|XERO2	Dehydrin Xero 2 [Source:UniProtKB/Swiss-Prot;Acc:P42758]	2.54107	0.118071	4.13706	0.000356534	0.204211	4.10478	0.000333193	0.19854
AT3G46280	AT3G46280	Kinase-like protein [Source:UniProtKB/TrEMBL;Acc:Q8GYH9]	2.86638	0.118923	3.92559	0.00173932	0.47588	7.05546	2.95457e-06	0.00389337
AT2G40170	AT2G40170|EM6	Em-like protein GEA6 [Source:UniProtKB/Swiss-Prot;Acc:Q02973]	2.35966	0.118923	2.44496	0.0129321	0.953339	4.56101	5.18106e-05	0.0519852
AT5G44568	AT5G44568	Putative uncharacterized protein [Source:UniProtKB/TrEMBL;Acc:Q570K8]	1.36556	0.119499	2.3768	0.000190513	0.134783	2.1771	0.000390664	0.216694
AT1G59740	AT1G59740|NPF4.3	Protein NRT1/ PTR FAMILY 4.3 [Source:UniProtKB/Swiss-Prot;Acc:Q93VV5]	1.09854	0.119518	1.58009	0.00115394	0.3897	1.1507	0.0114545	0.934927
AT1G80590	AT1G80590|WRKY66	Probable WRKY transcription factor 66 [Source:UniProtKB/Swiss-Prot;Acc:Q9M8M6]	2.35774	0.119743	3.79146	0.000418579	0.221073	1.59735	0.0919301	0.520974
AT2G30300	AT2G30300	Major facilitator superfamily protein [Source:UniProtKB/TrEMBL;Acc:O22926]	3.66256	0.121769	3.217	0.0330472	0.836154	4.53256	0.00368455	0.646542
AT5G09590	AT5G09590|HSP70-10	Heat shock 70 kDa protein 10, mitochondrial [Source:UniProtKB/Swiss-Prot;Acc:Q9LDZ0]	1.12083	0.121769	1.82666	0.000381712	0.206648	1.87234	0.000257708	0.164243
AT1G65890	AT1G65890|AAE12	Probable acyl-activating enzyme 12, peroxisomal [Source:UniProtKB/Swiss-Prot;Acc:Q9SS00]	2.89479	0.122034	2.53755	0.0335238	0.83326	2.26796	0.0534563	0.679035
AT4G17340	AT4G17340|TIP2-2	TIP2 [Source:UniProtKB/TrEMBL;Acc:A0A178UVY8]	1.23526	0.122093	2.03593	0.000347524	0.193781	2.07938	0.00024237	0.156587
AT2G20340	AT2G20340|ELI5	Tyrosine decarboxylase 1 [Source:UniProtKB/Swiss-Prot;Acc:Q8RY79]	1.22387	0.122567	0.369805	0.474879	0.161454	0.75529	0.126405	0.443128
AT1G66550	AT1G66550|WRKY67	Probable WRKY transcription factor 67 [Source:UniProtKB/Swiss-Prot;Acc:Q93WV7]	2.25967	0.12271	6.00178	1.70645e-06	0.00254708	6.19436	8.3969e-07	0.00108099
AT5G46710	AT5G46710	At5g46710 [Source:UniProtKB/TrEMBL;Acc:Q9FIQ4]	1.48268	0.125486	1.82259	0.0044899	0.68135	1.85604	0.00358303	0.628418
AT1G53920	AT1G53920|GLIP5	GLIP5 [Source:UniProtKB/TrEMBL;Acc:A0A178WKF5]	1.39921	0.125964	1.52302	0.0103989	0.883844	1.71805	0.00418553	0.664154
AT5G67080	AT5G67080|MAPKKK19	Mitogen-activated protein kinase kinase kinase 19 [Source:UniProtKB/TrEMBL;Acc:Q9FHA5]	2.82	0.12646	5.22924	0.000115068	0.0895958	6.37337	1.00476e-05	0.0117329
AT2G18720	AT2G18720	Translation elongation factor EF1A/initiation factor IF2gamma family protein [Source:UniProtKB/TrEMBL;Acc:F4IRF5]	2.21217	0.127041	4.213	8.80335e-05	0.0729342	4.24245	6.76789e-05	0.0596961
AT2G39230	AT2G39230|LOJ	Pentatricopeptide repeat-containing protein At2g39230, mitochondrial [Source:UniProtKB/Swiss-Prot;Acc:O80958]	1.68938	0.127476	1.99929	0.00605319	0.749414	2.03626	0.00488172	0.698878
AT2G35070	AT2G35070	At2g35070/T4C15.26 [Source:UniProtKB/TrEMBL;Acc:O82184]	1.65055	0.128783	3.85114	9.25908e-06	0.0114218	4.23198	2.28399e-06	0.00275511
AT4G22530	AT4G22530	Putative uncharacterized protein AT4g22530 [Source:UniProtKB/TrEMBL;Acc:Q9SUW6]	1.02167	0.128783	3.18591	2.54176e-07	0.000450645	3.46684	6.11706e-08	8.25979e-05
AT4G36640	AT4G36640	At4g36640 [Source:UniProtKB/TrEMBL;Acc:O23217]	1.11175	0.13194	2.36076	2.97377e-05	0.029933	2.84147	2.56871e-06	0.00299011
AT5G56880	AT5G56880	At5g56880 [Source:UniProtKB/TrEMBL;Acc:Q9LV38]	1.96334	0.133106	3.34345	0.000309202	0.166552	3.90171	5.15863e-05	0.0457115
AT4G01700	AT4G01700	At4g01700 [Source:UniProtKB/TrEMBL;Acc:Q9ZSI6]	1.09724	0.134715	1.83874	0.000370427	0.185447	2.28011	3.21656e-05	0.0304877
AT5G43170	AT5G43170|AZF3	Zinc finger protein AZF3 [Source:UniProtKB/Swiss-Prot;Acc:Q9SSW0]	1.32849	0.136716	2.68623	5.59947e-05	0.0479924	3.79771	6.82276e-07	0.0007817
AT1G11925	AT1G11925	F12F1.21 protein [Source:UniProtKB/TrEMBL;Acc:O65387]	2.2374	0.137621	3.7248	0.000415103	0.195402	3.20525	0.00143013	0.396359
AT3G23550	AT3G23550|DTX18	Protein DETOXIFICATION 18 [Source:UniProtKB/Swiss-Prot;Acc:Q9LUH3]	1.42575	0.138152	4.3083	4.76211e-07	0.000727897	5.19562	2.9168e-08	4.06587e-05
AT2G29470	AT2G29470|GSTU3	Glutathione S-transferase U3 [Source:UniProtKB/Swiss-Prot;Acc:Q9ZW28]	2.02773	0.138237	6.91185	9.80351e-08	0.000190022	7.88401	1.2004e-08	1.98488e-05
AT4G11350	AT4G11350	At4g11350 [Source:UniProtKB/TrEMBL;Acc:B6IDH2]	1.38349	0.139541	2.81923	5.4681e-05	0.0460825	2.84262	4.07212e-05	0.0356447
AT3G16240	AT3G16240|TIP2-1	Aquaporin TIP2-1 [Source:UniProtKB/Swiss-Prot;Acc:Q41951]	1.18149	0.14028	1.72431	0.00144015	0.385926	1.99934	0.000323002	0.165909
AT2G34080	AT2G34080	Cysteine proteinase [Source:UniProtKB/TrEMBL;Acc:O22961]	2.9234	0.141235	3.719	0.00433529	0.629767	4.36644	0.0010621	0.331974
AT2G30490	AT2G30490|CYP73A5	Cinnamate-4-hydroxylase [Source:UniProtKB/TrEMBL;Acc:B1GV49]	1.20204	0.142731	2.60189	2.99317e-05	0.0275455	2.77371	1.121e-05	0.0112611
AT1G27730	AT1G27730|ZAT10	Zinc finger protein ZAT10 [Source:UniProtKB/Swiss-Prot;Acc:Q96289]	1.52952	0.143238	3.58614	1.19866e-05	0.0126644	3.53841	1.10016e-05	0.0110303
AT5G13830	AT5G13830	FtsJ [Source:UniProtKB/TrEMBL;Acc:Q9SXH3]	1.18845	0.143506	2.7441	1.4394e-05	0.0148527	1.92247	0.000529151	0.220433
AT1G05730	AT1G05730	FAM136A-like protein (DUF842) [Source:UniProtKB/TrEMBL;Acc:Q5BQ23]	1.45414	0.144478	2.17798	0.00122942	0.347828	2.04834	0.00184527	0.431779
AT1G67600	AT1G67600	Acid phosphatase/vanadium-dependent haloperoxidase-related protein [Source:UniProtKB/TrEMBL;Acc:Q9FXC5]	1.7301	0.148077	2.53545	0.00154886	0.38577	2.30757	0.00299357	0.528864
AT2G40200	AT2G40200|BHLH51	Transcription factor bHLH51 [Source:UniProtKB/Swiss-Prot;Acc:Q9XEF0]	1.49052	0.149329	2.16492	0.00169731	0.401364	2.1328	0.00171748	0.409059
AT1G61800	AT1G61800|GPT2	glucose-6-phosphate/phosphate translocator 2 [Source:TAIR;Acc:AT1G61800]	2.29306	0.149859	5.10918	2.44976e-05	0.0221771	5.58956	6.70756e-06	0.00644936
AT2G30540	AT2G30540|GRXS9	Monothiol glutaredoxin-S9 [Source:UniProtKB/Swiss-Prot;Acc:O04341]	1.17667	0.150922	1.99556	0.000433264	0.184894	1.46286	0.00526985	0.656893
AT3G56030	AT3G56030	Pentatricopeptide repeat-containing protein At3g56030 [Source:UniProtKB/Swiss-Prot;Acc:Q9LY43]	1.16692	0.15223	1.41794	0.00684955	0.716851	1.62249	0.00227608	0.459313
AT2G43820	AT2G43820|UGT74F2	Glycosyltransferase [Source:UniProtKB/TrEMBL;Acc:A0A178VQS4]	1.12885	0.153237	4.06322	6.66015e-08	0.000122155	4.51548	1.16157e-08	1.78309e-05
AT1G04220	AT1G04220|KCS2	3-ketoacyl-CoA synthase 2 [Source:UniProtKB/Swiss-Prot;Acc:Q5XEP9]	1.93785	0.156439	3.32634	0.000421166	0.175846	4.18484	3.17014e-05	0.0253944
AT5G48880	AT5G48880|KAT5	PKT2 [Source:UniProtKB/TrEMBL;Acc:A0A178UEC0]	1.08277	0.156707	0.690617	0.142664	0.518236	0.652199	0.16024	0.45432
AT5G39610	AT5G39610|NAC92	NAC domain-containing protein 92 [Source:UniProtKB/Swiss-Prot;Acc:Q9FKA0]	2.2294	0.15676	4.85167	3.65026e-05	0.0294765	5.16268	1.42207e-05	0.0125173
AT2G47180	AT2G47180|GOLS1	Galactinol synthase 1 [Source:UniProtKB/Swiss-Prot;Acc:O22893]	2.49335	0.157993	1.45044	0.183292	0.449936	1.84316	0.0862295	0.637227
AT5G42380	AT5G42380|CML37	Calcium-binding protein CML37 [Source:UniProtKB/Swiss-Prot;Acc:Q9FIH9]	1.84205	0.15898	4.00836	3.80769e-05	0.0300675	3.89995	4.18098e-05	0.0314803
AT5G38120	AT5G38120|4CLL8	4-coumarate--CoA ligase-like 8 [Source:UniProtKB/Swiss-Prot;Acc:Q84P26]	1.91619	0.159044	1.75288	0.037573	0.894779	1.66388	0.0456354	0.822578
AT5G48850	AT5G48850|SDI1	ATSDI1 [Source:UniProtKB/TrEMBL;Acc:A0A178UKA2]	1.31534	0.162027	-0.530652	0.368107	0.0119411	-0.3142	0.595685	0.0188899
AT5G09470	AT5G09470|PUMP6	DIC3 [Source:UniProtKB/TrEMBL;Acc:A0A178UKG1]	1.63442	0.162542	3.93394	1.29442e-05	0.0118433	4.07071	6.8103e-06	0.00588384
AT1G07610	AT1G07610|MT1C	Metallothionein-like protein 1C [Source:UniProtKB/Swiss-Prot;Acc:Q38804]	1.50393	0.163069	2.42188	0.000857027	0.257947	2.95713	0.000103562	0.0628112
AT2G46270	AT2G46270|GBF3	G-box-binding factor 3 [Source:UniProtKB/Swiss-Prot;Acc:P42776]	1.22635	0.163757	2.57924	6.08539e-05	0.0423594	2.53874	5.98031e-05	0.0404839
AT4G29700	AT4G29700	Alkaline-phosphatase-like family protein [Source:UniProtKB/TrEMBL;Acc:Q9SU81]	1.28839	0.165385	-0.0784048	0.904468	0.0507246	0.0870503	0.887447	0.0738438
AT3G22910	AT3G22910|ACA13	Putative calcium-transporting ATPase 13, plasma membrane-type [Source:UniProtKB/Swiss-Prot;Acc:Q9LIK7]	1.88177	0.166008	3.38307	0.000319559	0.13843	2.91872	0.00110358	0.296362
AT5G22545	AT5G22545	Putative uncharacterized protein At5g22545 [Source:UniProtKB/TrEMBL;Acc:Q8GWC9]	1.74103	0.166498	1.65434	0.033353	0.940685	1.67426	0.0299706	0.952722
AT1G24470	AT1G24470|KCR2	Very-long-chain 3-oxoacyl-CoA reductase-like protein At1g24470 [Source:UniProtKB/Swiss-Prot;Acc:Q9FYL6]	1.2306	0.16762	0.258123	0.656792	0.143253	1.62732	0.00416422	0.559745
AT1G63720	AT1G63720	At1g63720/F24D7_9 [Source:UniProtKB/TrEMBL;Acc:Q93W23]	1.0372	0.16762	2.95367	1.92836e-06	0.00205009	2.7312	3.79299e-06	0.00329908
AT2G45940	AT2G45940	Protein of unknown function (DUF295) [Source:TAIR;Acc:AT2G45940]	2.55025	0.168289	3.10788	0.00809835	0.719899	3.33446	0.00456635	0.579332
AT4G16730	AT4G16730|TPS02	terpene synthase 02 [Source:TAIR;Acc:AT4G16730]	2.68925	0.169891	1.62178	0.176514	0.485658	2.78517	0.0208414	0.956792
AT4G11140	AT4G11140|CRF1	Ethylene-responsive transcription factor CRF1 [Source:UniProtKB/Swiss-Prot;Acc:O82503]	1.70465	0.16994	2.28908	0.00418266	0.55412	2.2178	0.00483115	0.588852
AT4G03320	AT4G03320|TIC20-IV	Protein TIC 20-IV, chloroplastic [Source:UniProtKB/Swiss-Prot;Acc:Q9ZQZ9]	1.16773	0.17078	4.09554	1.39731e-07	0.00021693	4.28778	5.64233e-08	6.19266e-05
AT1G78000	AT1G78000|SULTR1;2	Sulfate transporter 1.2 [Source:UniProtKB/Swiss-Prot;Acc:Q9MAX3]	1.96711	0.171467	3.19333	0.000900872	0.254209	5.21131	3.79194e-06	0.0032252
AT1G73330	AT1G73330|ATDR4	Dr4 protein [Source:UniProtKB/TrEMBL;Acc:Q39091]	2.82883	0.171807	-0.28699	0.839575	0.0451914	-0.171854	0.900563	0.0447719
AT1G49620	AT1G49620|KRP7	Cyclin-dependent kinase inhibitor family protein [Source:TAIR;Acc:AT1G49620]	1.20708	0.173421	0.571179	0.295915	0.343762	0.494264	0.359115	0.26678
AT4G23420	AT4G23420	NAD(P)-binding Rossmann-fold superfamily protein [Source:UniProtKB/TrEMBL;Acc:F4JNJ2]	1.10036	0.173465	2.21201	0.000117463	0.0654442	2.27699	7.18825e-05	0.0437641
AT2G21350	AT2G21350	RNA-binding CRS1 / YhbY (CRM) domain protein [Source:UniProtKB/TrEMBL;Acc:F4IGM0]	1.07327	0.174062	1.6709	0.00136094	0.315487	1.73939	0.000843114	0.243141
AT5G18270	AT5G18270|ANAC087	NAC domain containing protein 87 [Source:UniProtKB/TrEMBL;Acc:Q9FK44]	1.85878	0.174098	4.04419	5.13147e-05	0.0341343	3.84931	7.23236e-05	0.0437333
AT1G30720	AT1G30720	Berberine bridge enzyme-like 10 [Source:UniProtKB/Swiss-Prot;Acc:Q9SA87]	2.60849	0.174701	4.23832	0.000941595	0.256155	6.22225	1.45216e-05	0.011048
AT1G76130	AT1G76130|AMY2	Probable alpha-amylase 2 [Source:UniProtKB/Swiss-Prot;Acc:Q8LFG1]	1.14025	0.179559	1.11623	0.0320278	0.975563	1.18638	0.0221376	0.951078
AT5G07000	AT5G07000|SOT14	Cytosolic sulfotransferase 14 [Source:UniProtKB/Swiss-Prot;Acc:Q8GZ53]	1.44171	0.182979	1.92127	0.00512461	0.576571	2.24171	0.00136236	0.306778
AT5G16080	AT5G16080|CXE17	Probable carboxylesterase 17 [Source:UniProtKB/Swiss-Prot;Acc:Q9LFR7]	1.62589	0.185589	1.30571	0.0784056	0.757217	1.99835	0.00848441	0.695212
AT1G25450	AT1G25450|KCS5	3-ketoacyl-CoA synthase 5 [Source:UniProtKB/Swiss-Prot;Acc:Q9C6L5]	1.31333	0.185708	2.33341	0.000480157	0.161897	3.51936	4.29403e-06	0.00329359
AT2G43590	AT2G43590	Endochitinase At2g43590 [Source:UniProtKB/Swiss-Prot;Acc:O24658]	1.51285	0.18692	4.3392	2.51316e-06	0.0023527	5.33668	1.33481e-07	0.000122025
AT2G25460	AT2G25460	CONTAINS InterPro DOMAIN/s: C2 calcium-dependent membrane targeting (InterPro:IPR000008); BEST Arabidopsis thaliana protein match is: unknown protein (TAIR:AT5G04860.1); Has 108 Blast hits to 69 proteins in 11 species: Archae - 0; Bacteria - 0; Meta /.../0; Fungi - 0; Plants - 108; Viruses - 0; Other Eukaryotes - 0 (source: NCBI BLink). [Source:TAIR;Acc:AT2G25460]	1.62999	0.189055	4.77595	2.01938e-06	0.00189033	4.6422	2.16651e-06	0.00168198
AT5G49690	AT5G49690|UGT91C1	UDP-glycosyltransferase 91C1 [Source:UniProtKB/Swiss-Prot;Acc:Q9LTA3]	2.29187	0.18933	4.12797	0.000443749	0.151062	4.16369	0.000353024	0.130661
AT1G09460	AT1G09460	Carbohydrate-binding X8 domain superfamily protein [Source:UniProtKB/TrEMBL;Acc:F4I0Z2]	2.00713	0.18933	3.07837	0.00185257	0.349355	2.84344	0.00316716	0.457046
AT1G58420	AT1G58420	At1g58420 [Source:UniProtKB/TrEMBL;Acc:Q9C647]	1.89788	0.189384	1.50712	0.0833934	0.746292	1.11377	0.194831	0.460894
AT4G27590	AT4G27590	Heavy metal transport/detoxification superfamily protein [Source:UniProtKB/TrEMBL;Acc:F4JJN9]	1.91576	0.189571	3.2485	0.000778675	0.214127	2.34716	0.00901643	0.702893
AT5G50200	AT5G50200|NRT3.1	High-affinity nitrate transporter 3.1 [Source:UniProtKB/Swiss-Prot;Acc:Q9FGS5]	1.09911	0.19004	2.4399	5.30711e-05	0.0320806	3.62733	3.32154e-07	0.000274348
AT3G09032	AT3G09032	At3g09032 [Source:UniProtKB/TrEMBL;Acc:Q6ID69]	1.49128	0.192317	1.10212	0.109224	0.676056	1.61786	0.0196125	0.894383
AT4G36010	AT4G36010	Pathogenesis-related thaumatin superfamily protein [Source:UniProtKB/TrEMBL;Acc:O65638]	1.04579	0.192442	1.58212	0.00218899	0.373623	1.73695	0.000875827	0.226514
AT5G45720	AT5G45720	Protein STICHEL-like 4 [Source:UniProtKB/Swiss-Prot;Acc:F4KEM0]	1.09101	0.192949	2.00982	0.000382485	0.134254	2.21302	0.000123854	0.0592194
AT2G46680	AT2G46680|ATHB-7	Homeobox-leucine zipper protein ATHB-7 [Source:UniProtKB/Swiss-Prot;Acc:P46897]	1.16022	0.19455	1.67977	0.00315306	0.445758	1.61731	0.00384853	0.488344
AT1G27940	AT1G27940|ABCB13	PGP13 [Source:UniProtKB/TrEMBL;Acc:A0A178W4F4]	2.939	0.195382	1.60382	0.241776	0.439052	2.05736	0.125536	0.606967
AT3G62540	AT3G62540	Pentatricopeptide repeat-containing protein At3g62540, mitochondrial [Source:UniProtKB/Swiss-Prot;Acc:Q3EAF8]	1.80006	0.200039	1.85922	0.0285375	0.963719	0.985913	0.235175	0.4263
AT1G61810	AT1G61810|BGLU45	Beta-glucosidase 45 [Source:UniProtKB/TrEMBL;Acc:F4HVG0]	1.51455	0.202099	3.66493	2.51557e-05	0.016036	3.81948	1.23005e-05	0.00781705
AT5G23660	AT5G23660|SWEET12	Bidirectional sugar transporter SWEET12 [Source:UniProtKB/Swiss-Prot;Acc:O82587]	1.87949	0.202632	2.50046	0.00644778	0.592216	2.25457	0.0119018	0.743518
AT3G46230	AT3G46230|HSP17.4A	17.4 kDa class I heat shock protein [Source:UniProtKB/Swiss-Prot;Acc:P19036]	2.11828	0.202728	2.80214	0.00672458	0.602566	2.80423	0.00615147	0.5802
AT4G22755	AT4G22755|SMO1-3	SMO1-3 [Source:UniProtKB/TrEMBL;Acc:A0A178V2R2]	1.01023	0.202789	0.175264	0.733395	0.147764	-0.0364118	0.943915	0.0613462
AT3G28270	AT3G28270	UPF0496 protein At3g28270 [Source:UniProtKB/Swiss-Prot;Acc:Q9LHD9]	3.0123	0.205591	1.75965	0.217888	0.491138	1.96799	0.16024	0.555323
AT2G43840	AT2G43840|UGT74F1	Glycosyltransferase [Source:UniProtKB/TrEMBL;Acc:F4IS54]	1.39302	0.20579	2.08266	0.00285657	0.403653	2.24115	0.00140931	0.278367
AT5G09530	AT5G09530|PELPK1	PRP10 [Source:UniProtKB/TrEMBL;Acc:A0A178UP14]	3.24635	0.206889	2.96461	0.0540309	0.900805	2.1762	0.15033	0.576431
AT4G00220	AT4G00220|LBD30	LOB domain-containing protein 30 [Source:UniProtKB/Swiss-Prot;Acc:O81323]	1.33031	0.208538	0.593347	0.355279	0.347001	0.642673	0.305528	0.365436
AT4G30230	AT4G30230	Putative uncharacterized protein [Source:UniProtKB/TrEMBL;Acc:Q9SUM1]	1.32225	0.208609	0.331863	0.615725	0.195271	0.920816	0.136167	0.610778
AT3G01830	AT3G01830|CML40	Probable calcium-binding protein CML40 [Source:UniProtKB/Swiss-Prot;Acc:Q9SGI8]	2.13841	0.209206	4.41782	0.000160306	0.0665047	4.36963	0.000151986	0.0624182
AT1G61930	AT1G61930	At1g61930 [Source:UniProtKB/TrEMBL;Acc:O80698]	2.05355	0.211834	0.566236	0.581443	0.213113	0.584182	0.557751	0.20367
AT2G22930	AT2G22930|UGT79B8	UDP-glycosyltransferase 79B8 [Source:UniProtKB/Swiss-Prot;Acc:O81010]	1.52267	0.211963	1.15718	0.110708	0.713161	1.66394	0.0225463	0.888016
AT1G32950	AT1G32950|SBT3.4	Subtilisin-like protease SBT3.4 [Source:UniProtKB/Swiss-Prot;Acc:F4HPF1]	1.73299	0.213549	2.34478	0.00657711	0.572696	3.58112	0.000145915	0.0587521
AT1G33760	AT1G33760|ERF022	Ethylene-responsive transcription factor ERF022 [Source:UniProtKB/Swiss-Prot;Acc:Q9LQ28]	2.23006	0.213833	4.40909	0.000271584	0.0940895	3.99259	0.000609424	0.161406
AT5G15960	AT5G15960|KIN1	Stress-induced protein KIN1 [Source:UniProtKB/Swiss-Prot;Acc:P18612]	1.78276	0.215369	2.33276	0.0083573	0.628541	2.25857	0.0096599	0.661485
AT1G25560	AT1G25560|TEM1	AP2/ERF and B3 domain-containing transcription repressor TEM1 [Source:UniProtKB/Swiss-Prot;Acc:Q9C6M5]	1.10419	0.215617	2.19371	0.000266053	0.0918298	2.44781	7.17254e-05	0.0328683
AT5G52640	AT5G52640|HSP90-1	Heat shock protein 90-1 [Source:UniProtKB/Swiss-Prot;Acc:P27323]	1.93415	0.21757	3.40264	0.000858338	0.195717	3.53214	0.000531955	0.145224
AT1G52690	AT1G52690|LEA7	Late embryogenesis abundant protein 7 [Source:UniProtKB/Swiss-Prot;Acc:Q96270]	1.81741	0.218739	7.32526	6.28515e-08	8.28745e-05	6.41977	2.60498e-07	0.000185256
AT5G53870	AT5G53870|ENODL1	At5g53870 [Source:UniProtKB/TrEMBL;Acc:Q9FN39]	1.03987	0.22196	2.18357	0.000167754	0.063793	1.62348	0.00226486	0.334941
AT5G01840	AT5G01840|OFP1	Transcription repressor OFP1 [Source:UniProtKB/Swiss-Prot;Acc:Q9LZW2]	1.86751	0.22205	1.87872	0.0392059	0.993555	0.970226	0.280113	0.41529
AT1G18320	AT1G18320	Mitochondrial import inner membrane translocase subunit Tim17/Tim22/Tim23 family protein [Source:TAIR;Acc:AT1G18320]	1.9856	0.224385	1.98217	0.0413091	0.997611	2.22734	0.0218556	0.854443
AT4G36360	AT4G36360|BGAL3	Beta-galactosidase 3 [Source:UniProtKB/Swiss-Prot;Acc:Q9SCV9]	1.23551	0.227935	0.832894	0.168678	0.615412	0.248517	0.691759	0.16629
AT5G10520	AT5G10520|RBK1	RBK1 [Source:UniProtKB/TrEMBL;Acc:A0A178UTT7]	1.27085	0.228602	2.89817	7.87634e-05	0.0344218	3.04301	3.77916e-05	0.0177907
AT4G35180	AT4G35180|LHT7	Lysine histidine transporter-like 7 [Source:UniProtKB/Swiss-Prot;Acc:Q84WE9]	2.43143	0.229011	3.06267	0.0122822	0.697307	4.00828	0.00157409	0.264715
AT5G52390	AT5G52390	PAR1 protein [Source:UniProtKB/TrEMBL;Acc:Q9FHC1]	2.15838	0.229011	3.32031	0.00305482	0.379478	2.3754	0.0251415	0.881313
AT3G22160	AT3G22160|VQ22	VQ motif-containing protein 22 [Source:UniProtKB/Swiss-Prot;Acc:Q9LIE6]	1.27893	0.229908	2.63496	0.000230482	0.0764677	2.86637	8.08808e-05	0.0332127
AT2G33710	AT2G33710	Integrase-type DNA-binding superfamily protein [Source:UniProtKB/TrEMBL;Acc:F4IFX1]	2.2362	0.230132	3.03643	0.00765417	0.578085	4.49909	0.000250952	0.0803001
AT5G17390	AT5G17390	Adenine nucleotide alpha hydrolases-like superfamily protein [Source:UniProtKB/TrEMBL;Acc:Q9LF45]	2.24526	0.230418	4.34033	0.000433209	0.119152	5.55873	2.67857e-05	0.0129738
AT5G17350	AT5G17350	Putative uncharacterized protein [Source:UniProtKB/TrEMBL;Acc:Q9LF49]	2.13993	0.231867	3.8411	0.000882202	0.185209	3.46101	0.00192514	0.293306
AT1G09240	AT1G09240|NAS3	Nicotianamine synthase 3 [Source:UniProtKB/Swiss-Prot;Acc:O80483]	2.2392	0.23369	1.89641	0.0863375	0.828354	1.94924	0.0745117	0.846895
AT1G30220	AT1G30220|INT2	Probable inositol transporter 2 [Source:UniProtKB/Swiss-Prot;Acc:Q9C757]	2.19703	0.235677	3.33355	0.0036755	0.405421	2.59905	0.0178976	0.779122
AT1G33030	AT1G33030	At1g33030 [Source:UniProtKB/TrEMBL;Acc:Q9MAP0]	2.09799	0.236493	4.91159	6.75234e-05	0.0292654	5.90765	6.49074e-06	0.00339789
AT1G13800	AT1G13800	Putative pentatricopeptide repeat-containing protein At1g13800 [Source:UniProtKB/Swiss-Prot;Acc:Q9LMH5]	1.14346	0.238827	1.30355	0.0237621	0.845486	1.03494	0.0657693	0.890327
AT3G50770	AT3G50770|CML41	Probable calcium-binding protein CML41 [Source:UniProtKB/Swiss-Prot;Acc:Q8L3R2]	2.19459	0.239836	4.28345	0.000450665	0.116994	3.78205	0.00123121	0.21943
AT1G75750	AT1G75750|GASA1	GASA1 [Source:UniProtKB/TrEMBL;Acc:A0A178W4S5]	1.00781	0.239836	2.64861	1.97237e-05	0.0103308	2.14473	0.000163704	0.0550317
AT1G20070	AT1G20070	Putative uncharacterized protein At1g20070 [Source:UniProtKB/TrEMBL;Acc:Q9LNT3]	1.59867	0.239936	1.51923	0.0570075	0.947058	2.26735	0.00578105	0.494479
AT3G45680	AT3G45680|NPF2.3	Protein NRT1/ PTR FAMILY 2.3 [Source:UniProtKB/Swiss-Prot;Acc:Q9M175]	1.09888	0.239936	-1.73745	0.00280582	0.000410869	-1.51705	0.00699017	0.000411173
AT1G07500	AT1G07500|SMR5	Cyclin-dependent protein kinase inhibitor SMR5 [Source:UniProtKB/Swiss-Prot;Acc:Q9LNX4]	2.431	0.243349	2.6666	0.0299328	0.895248	3.29533	0.00814656	0.56818
AT3G02150	AT3G02150|TCP13	Transcription factor TCP13 [Source:UniProtKB/Swiss-Prot;Acc:Q9S7W5]	1.17558	0.24374	2.43592	0.000265846	0.0791361	2.94812	2.8615e-05	0.0127643
AT1G12890	AT1G12890|ERF088	Ethylene-responsive transcription factor ERF088 [Source:UniProtKB/Swiss-Prot;Acc:Q3E703]	2.12779	0.244206	2.75322	0.011914	0.664427	3.80248	0.000942756	0.183022
AT5G44420	AT5G44420|PDF1.2A	Defensin-like protein 16 [Source:UniProtKB/Swiss-Prot;Acc:Q9FI23]	2.07896	0.244484	1.8511	0.0757155	0.88103	2.42949	0.0204719	0.799722
AT4G16563	AT4G16563	Probable aspartyl protease At4g16563 [Source:UniProtKB/Swiss-Prot;Acc:Q940R4]	1.67581	0.245502	3.32762	0.000409944	0.107075	3.31639	0.00036665	0.0973613
AT2G36800	AT2G36800|UGT73C5	Glycosyltransferase (Fragment) [Source:UniProtKB/TrEMBL;Acc:W8Q3B1]	1.29939	0.245764	3.33004	2.87633e-05	0.0137273	3.74314	5.69577e-06	0.00290154
AT4G28330	AT4G28330	At4g28330 [Source:UniProtKB/TrEMBL;Acc:Q6NM81]	1.20854	0.247625	0.543563	0.380984	0.381813	1.32041	0.0299991	0.894383
AT5G24420	AT5G24420|PGL5	Probable 6-phosphogluconolactonase 3 [Source:UniProtKB/Swiss-Prot;Acc:Q8LEV7]	1.96277	0.247862	1.34426	0.174433	0.639823	1.77939	0.0687049	0.893515
AT2G25820	AT2G25820|ERF042	Ethylene-responsive transcription factor ERF042 [Source:UniProtKB/Swiss-Prot;Acc:Q52QU1]	1.66566	0.248041	0.184706	0.844642	0.14667	0.39388	0.648671	0.199042
AT1G51800	AT1G51800|IOS1	LRR receptor-like serine/threonine-protein kinase IOS1 [Source:UniProtKB/Swiss-Prot;Acc:Q9C8I6]	1.53894	0.248214	3.80517	4.49289e-05	0.0195711	5.00738	1.32959e-06	0.000711328
AT1G77520	AT1G77520	O-methyltransferase family protein [Source:UniProtKB/TrEMBL;Acc:Q9CAQ4]	1.6821	0.248388	1.10591	0.193396	0.607606	1.34238	0.108602	0.759316
AT1G56650	AT1G56650|MYB75	Transcription factor MYB75 [Source:UniProtKB/Swiss-Prot;Acc:Q9FE25]	1.46642	0.249407	1.23339	0.0955382	0.826271	0.510046	0.496128	0.277447
AT2G40230	AT2G40230	HXXXD-type acyl-transferase family protein [Source:UniProtKB/TrEMBL;Acc:Q9XEF2]	1.13034	0.249667	0.393708	0.506167	0.295249	0.954852	0.0903962	0.818542
AT1G55050	AT1G55050	unknown protein; FUNCTIONS IN: molecular_function unknown; INVOLVED IN: biological_process unknown; LOCATED IN: cellular_component unknown; EXPRESSED IN: cultured cell; BEST Arabidopsis thaliana protein match is: unknown protein (TAIR:AT1G09040.1); /.../40 Blast hits to 1999 proteins in 271 species: Archae - 0; Bacteria - 138; Metazoa - 960; Fungi - 166; Plants - 162; Viruses - 14; Other Eukaryot…	1.01731	0.254271	0.98727	0.0568867	0.969611	0.513236	0.318748	0.423599
AT5G13790	AT5G13790|AGL15	AGL15 [Source:UniProtKB/TrEMBL;Acc:A0A178UBU5]	1.14039	0.254542	1.75708	0.00403459	0.396907	1.55427	0.00883726	0.566691
ATCG00080	ATCG00080|PSBI	Photosystem II reaction center protein I [Source:UniProtKB/TrEMBL;Acc:A0A1B1W4S2]	1.0169	0.254542	-0.182013	0.746158	0.058731	0.430951	0.405445	0.34583
AT3G10930	AT3G10930	Putative uncharacterized protein At3g10930 [Source:UniProtKB/TrEMBL;Acc:Q84TK4]	1.64498	0.254772	2.88734	0.00143693	0.224263	2.51983	0.00386565	0.38772
AT4G36410	AT4G36410|UBC17	Probable ubiquitin-conjugating enzyme E2 17 [Source:UniProtKB/Swiss-Prot;Acc:O23239]	1.47278	0.256012	1.12472	0.133951	0.737258	0.829545	0.264799	0.484887
AT3G56260	AT3G56260	At3g56260 [Source:UniProtKB/TrEMBL;Acc:Q6NLT4]	1.20405	0.256535	1.63677	0.00977648	0.592322	2.00728	0.00200416	0.270883
AT4G37295	AT4G37295	At4g37295 [Source:UniProtKB/TrEMBL;Acc:Q8LCF5]	1.69057	0.258576	1.87348	0.0317802	0.885379	1.92054	0.026598	0.844215
AT3G57380	AT3G57380	Glycosyltransferase [Source:UniProtKB/TrEMBL;Acc:F4J287]	1.62014	0.258763	3.72766	0.000113907	0.0394702	4.5486	9.82706e-06	0.00437043
AT1G26560	AT1G26560|BGLU40	Beta-glucosidase 40 [Source:UniProtKB/Swiss-Prot;Acc:Q9FZE0]	1.18106	0.258901	1.39057	0.0232859	0.806624	1.73482	0.00544735	0.453043
AT3G17180	AT3G17180|SCPL33	Serine carboxypeptidase-like 33 [Source:UniProtKB/Swiss-Prot;Acc:Q9LSM9]	2.18655	0.2606	0.680441	0.561939	0.274895	2.79461	0.0140909	0.671536
AT2G40180	AT2G40180|PP2C5	PP2C-type phosphatase AP2C3 [Source:UniProtKB/TrEMBL;Acc:F6LPR7]	1.67305	0.2606	1.79797	0.0376081	0.922936	2.92709	0.00141065	0.217036
AT2G29450	AT2G29450|GSTU5	GSTU5 [Source:UniProtKB/TrEMBL;Acc:A0A178VPP0]	1.20498	0.262576	1.96426	0.00285893	0.322116	2.23803	0.000852698	0.15774
AT4G39070	AT4G39070|BBX20	B-box zinc finger protein 20 [Source:UniProtKB/Swiss-Prot;Acc:Q0IGM7]	2.13257	0.262632	2.57795	0.020934	0.773115	2.2931	0.0362476	0.917325
AT3G09440	AT3G09440|HSP70-3	Heat shock protein 70 (Hsp 70) family protein [Source:UniProtKB/TrEMBL;Acc:A0A178VI76]	1.44155	0.266007	2.34768	0.00300326	0.326327	2.49872	0.00163801	0.231002
AT4G22980	AT4G22980	Molybdenum cofactor sulfurase-like protein [Source:UniProtKB/TrEMBL;Acc:O82746]	1.17024	0.266334	2.10186	0.00137181	0.20783	2.38795	0.000372261	0.0881607
AT3G12580	AT3G12580|MED37C	Probable mediator of RNA polymerase II transcription subunit 37c [Source:UniProtKB/Swiss-Prot;Acc:Q9LHA8]	2.38335	0.266417	3.93555	0.00273149	0.30906	4.18198	0.00149066	0.218132
AT2G23560	AT2G23560|MES7	MES7 [Source:UniProtKB/TrEMBL;Acc:A0A178VX48]	1.45341	0.266706	0.855721	0.259496	0.540639	1.08087	0.145531	0.700548
AT1G07743	AT1G07743		1.11701	0.267181	-0.145102	0.822368	0.0743406	-0.296935	0.618103	0.0395845
AT4G37770	AT4G37770|ACS8	1-aminocyclopropane-1-carboxylate synthase-like protein [Source:UniProtKB/TrEMBL;Acc:Q56Y32]	1.57785	0.268922	2.8071	0.001547	0.220163	3.47072	0.000183396	0.0510833
AT3G08860	AT3G08860|PYD4	Alanine--glyoxylate aminotransferase 2 homolog 3, mitochondrial [Source:UniProtKB/Swiss-Prot;Acc:Q9SR86]	1.9334	0.271062	0.633797	0.546808	0.296078	0.821046	0.416997	0.360052
AT3G57740	AT3G57740	Protein kinase superfamily protein [Source:UniProtKB/TrEMBL;Acc:A0A178VE74]	1.00613	0.274973	1.94869	0.000786859	0.142485	1.33661	0.0127284	0.619158
AT4G27900	AT4G27900	CCT motif family protein [Source:UniProtKB/TrEMBL;Acc:Q9SUE8]	1.03103	0.277876	1.30474	0.0185075	0.713161	1.71625	0.00265271	0.290052
AT2G18196	AT2G18196|HIPP30	Heavy metal-associated isoprenylated plant protein 30 [Source:UniProtKB/Swiss-Prot;Acc:F4IQG4]	2.06458	0.278334	2.16797	0.0474201	0.949621	1.82096	0.0905194	0.870561
AT4G22620	AT4G22620	Auxin-responsive family protein [Source:UniProtKB/TrEMBL;Acc:O49643]	2.53464	0.278825	2.43396	0.0692043	0.961055	2.25389	0.0881573	0.878764
AT5G57810	AT5G57810|TET15	Tetraspanin-15 [Source:UniProtKB/Swiss-Prot;Acc:Q1PDI1]	1.97465	0.280355	-0.218005	0.85295	0.0851931	0.123484	0.913794	0.132421
AT4G01430	AT4G01430	WAT1-related protein At4g01430 [Source:UniProtKB/Swiss-Prot;Acc:Q9M131]	1.49866	0.280558	3.65687	8.80335e-05	0.0285086	3.84964	4.11683e-05	0.0141333
AT2G38490	AT2G38490|CIPK22	CBL-interacting serine/threonine-protein kinase 22 [Source:UniProtKB/Swiss-Prot;Acc:O80902]	1.59246	0.281271	2.90666	0.00144723	0.201601	3.25899	0.000450538	0.0933875
AT4G00310	AT4G00310|MEE46	AT4G00310 protein [Source:UniProtKB/TrEMBL;Acc:O23071]	1.02938	0.282775	1.28564	0.0207149	0.734392	1.32421	0.0165354	0.672836
AT5G59490	AT5G59490	At5g59490 [Source:UniProtKB/TrEMBL;Acc:Q7XJ55]	1.88797	0.284056	4.46906	0.000127981	0.0374979	4.51084	9.71902e-05	0.0283375
AT5G65140	AT5G65140|TPPJ	Probable trehalose-phosphate phosphatase J [Source:UniProtKB/Swiss-Prot;Acc:Q5HZ05]	1.15678	0.284611	2.34754	0.000588616	0.112765	2.65579	0.000149857	0.0401311
AT1G72670	AT1G72670|iqd8	At1g72670 [Source:UniProtKB/TrEMBL;Acc:Q9CAI2]	1.30047	0.286234	2.62662	0.00062978	0.117358	2.94654	0.000175937	0.0451167
AT3G09480	AT3G09480	Histone H2B [Source:UniProtKB/TrEMBL;Acc:A0A178V4X7]	1.16443	0.287043	2.46632	0.000407362	0.0863038	2.59253	0.000213583	0.0521428
AT3G52370	AT3G52370|FLA15	FASCICLIN-like arabinogalactan protein 15 [Source:UniProtKB/TrEMBL;Acc:A0A1I9LLN6]	1.15814	0.289641	0.581867	0.357974	0.467178	0.483256	0.439092	0.367704
AT5G39330	AT5G39330	Gb [Source:UniProtKB/TrEMBL;Acc:Q9FM00]	1.83009	0.290352	4.13124	0.000229995	0.0565802	4.36217	0.000111378	0.0303812
AT4G36110	AT4G36110	SAUR9 [Source:UniProtKB/TrEMBL;Acc:A0A178V0P2]	1.52406	0.290515	0.836653	0.312895	0.514283	1.30063	0.107735	0.840358
AT2G29480	AT2G29480|GSTU2	Glutathione S-transferase U2 [Source:UniProtKB/Swiss-Prot;Acc:Q9ZW29]	1.32396	0.295361	5.29514	3.20322e-07	0.000236668	6.09845	3.62379e-08	2.40722e-05
AT3G11260	AT3G11260|WOX5	WUSCHEL-related homeobox 5 [Source:UniProtKB/Swiss-Prot;Acc:Q8H1D2]	1.51063	0.298689	2.62281	0.00267219	0.269716	2.5472	0.00305119	0.289163
AT1G24020	AT1G24020|MLP423	MLP-like protein 423 [Source:UniProtKB/Swiss-Prot;Acc:Q93VR4]	1.28212	0.300115	-0.54439	0.449119	0.034355	-1.3479	0.0516849	0.00278865
AT5G44350	AT5G44350	Ethylene-regulated nuclear protein ERT2-like protein [Source:UniProtKB/TrEMBL;Acc:Q9FKV3]	1.83617	0.301774	1.85191	0.0650379	0.991437	2.15561	0.0314223	0.811593
AT5G01040	AT5G01040|LAC8	Laccase-8 [Source:UniProtKB/Swiss-Prot;Acc:Q9LFD2]	1.49242	0.302705	3.6593	0.000117968	0.0320873	3.93716	4.38958e-05	0.0132407
AT3G55110	AT3G55110|ABCG18	ABC transporter G family member 18 [Source:UniProtKB/Swiss-Prot;Acc:Q9M2V5]	1.52648	0.305273	3.88939	8.14289e-05	0.0236119	3.16772	0.000549786	0.0960364
AT5G24290	AT5G24290|MEB2	Membrane protein of ER body 2 [Source:UniProtKB/Swiss-Prot;Acc:F4KFS7]	1.0215	0.305433	1.44577	0.0120514	0.562174	1.96151	0.00112269	0.154988
AT4G36160	AT4G36160|ANAC076	NAC domain containing protein 76 [Source:TAIR;Acc:AT4G36160]	1.01655	0.306073	2.41699	0.000169019	0.0420245	2.39988	0.000154419	0.0368765
AT2G26310	AT2G26310|FAP2	FAP2 [Source:UniProtKB/TrEMBL;Acc:A0A178VYJ7]	1.29584	0.306157	1.3608	0.0565761	0.951982	2.15345	0.00372538	0.313739
AT1G77280	AT1G77280	Protein kinase protein with adenine nucleotide alpha hydrolases-like domain [Source:TAIR;Acc:AT1G77280]	1.04556	0.309279	1.8416	0.00269942	0.260359	1.50712	0.0104211	0.516427
AT2G42350	AT2G42350|ATL40	RING-H2 finger protein ATL40 [Source:UniProtKB/Swiss-Prot;Acc:Q9SLC4]	2.29046	0.310906	2.75943	0.0310732	0.792711	3.23321	0.0121282	0.549213
AT3G53420	AT3G53420|PIP2-1	PIP2A [Source:UniProtKB/TrEMBL;Acc:A0A178V8P4]	1.08833	0.314006	2.0246	0.00184155	0.204807	2.11864	0.00111422	0.148731
AT4G33930	AT4G33930	Cupredoxin superfamily protein [Source:UniProtKB/TrEMBL;Acc:O81761]	1.63139	0.315598	4.29765	6.67254e-05	0.0191677	4.40268	4.18722e-05	0.0118347
AT1G78190	AT1G78190	Multifunctional methyltransferase subunit TRM112-like protein At1g78190 [Source:UniProtKB/Swiss-Prot;Acc:Q9C9R3]	1.24641	0.316713	2.39149	0.0014752	0.176346	2.064	0.00430596	0.326987
AT4G25850	AT4G25850|ORP4B	OSBP(Oxysterol binding protein)-related protein 4B [Source:UniProtKB/TrEMBL;Acc:F4JTE8]	1.74327	0.31885	3.32212	0.00160541	0.184286	3.83203	0.000383874	0.0697863
AT3G09350	AT3G09350|Fes1A	Fes1A [Source:UniProtKB/TrEMBL;Acc:Q84J81]	1.44031	0.319583	2.66505	0.00206618	0.214062	2.89909	0.000893115	0.125307
AT2G16720	AT2G16720|MYB7	Transcription factor MYB7 [Source:UniProtKB/Swiss-Prot;Acc:Q42379]	1.19602	0.32082	3.29481	4.52553e-05	0.0135394	3.5569	1.50646e-05	0.00455121
AT5G01595	AT5G01595	other RNA [Source:TAIR;Acc:AT5G01595]	1.22497	0.321906	0.769482	0.267994	0.618277	-0.313541	0.659166	0.0584871
AT1G65620	AT1G65620|LBD6	AS2 [Source:UniProtKB/TrEMBL;Acc:A0A178WIA0]	1.43552	0.325574	1.74737	0.0328535	0.78507	1.41367	0.0779773	0.985829
AT5G07322	AT5G07322	other RNA [Source:TAIR;Acc:AT5G07322]	1.21063	0.326752	1.83978	0.00937927	0.471721	1.31331	0.0535831	0.915008
AT2G32830	AT2G32830|PHT1-5	Probable inorganic phosphate transporter 1-5 [Source:UniProtKB/Swiss-Prot;Acc:Q8GYF4]	1.20139	0.326846	1.51264	0.0280909	0.741397	1.83564	0.00847509	0.445203
AT1G02610	AT1G02610	RING/FYVE/PHD zinc finger-containing protein [Source:UniProtKB/TrEMBL;Acc:F4HXK4]	1.14225	0.327151	2.26327	0.0012879	0.154946	2.56912	0.000349993	0.061959
AT3G27970	AT3G27970	At3g27970 [Source:UniProtKB/TrEMBL;Acc:B3LFC1]	1.844	0.327434	0.514518	0.643231	0.303964	0.615063	0.564456	0.327664
AT3G07150	AT3G07150	Amino acid-ligase [Source:UniProtKB/TrEMBL;Acc:Q9SFU5]	1.79954	0.327434	-0.302396	0.787839	0.09173	2.29832	0.0249522	0.704643
AT1G07570	AT1G07570|APK1A	Protein kinase superfamily protein [Source:TAIR;Acc:AT1G07570]	1.20984	0.329781	2.28772	0.00197817	0.200312	2.66917	0.000441527	0.0730107
AT4G23700	AT4G23700|CHX17	Cation/H(+) antiporter 17 [Source:UniProtKB/Swiss-Prot;Acc:Q9SUQ7]	2.2283	0.332712	3.13922	0.0160326	0.586363	4.28122	0.00160931	0.172472
AT2G30395	AT2G30395|OFP17	Transcription repressor OFP17 [Source:UniProtKB/Swiss-Prot;Acc:Q84RF2]	1.4944	0.334489	2.87075	0.00183177	0.18767	3.46962	0.00028586	0.0512164
AT2G32530	AT2G32530|CSLB3	Cellulose synthase-like protein B3 [Source:UniProtKB/Swiss-Prot;Acc:Q8RX83]	1.43391	0.335723	0.98298	0.236045	0.68718	0.680242	0.410152	0.454317
AT2G04100	AT2G04100|DTX6	Protein DETOXIFICATION 6 [Source:UniProtKB/Swiss-Prot;Acc:Q8RWF5]	1.002	0.336185	2.29492	0.000388435	0.0667911	2.76578	4.68669e-05	0.0116066
AT1G77640	AT1G77640|ERF013	Ethylene-responsive transcription factor ERF013 [Source:UniProtKB/Swiss-Prot;Acc:Q9CAP4]	1.54477	0.33813	3.79419	0.000200496	0.040765	3.32927	0.000618179	0.08912
AT2G38640	AT2G38640	Protein LURP-one-related 8 [Source:UniProtKB/Swiss-Prot;Acc:Q9ZVI6]	1.11575	0.339587	2.27501	0.00117579	0.139568	2.63723	0.00025696	0.0460842
AT5G51380	AT5G51380	F-box protein At5g51380 [Source:UniProtKB/Swiss-Prot;Acc:Q9FGN3]	1.11272	0.339741	1.75435	0.0084048	0.429552	2.03186	0.00265012	0.227124
AT5G50360	AT5G50360	Putative uncharacterized protein [Source:UniProtKB/TrEMBL;Acc:Q9FK36]	1.94496	0.34225	3.24023	0.00592809	0.356525	4.07658	0.000841656	0.108598
AT1G28010	AT1G28010|ABCB14	ABC transporter B family member 14 [Source:UniProtKB/Swiss-Prot;Acc:Q9C7F2]	1.6158	0.343679	1.53802	0.101125	0.956825	3.17218	0.00151601	0.159728
AT1G33110	AT1G33110|DTX21	Protein DETOXIFICATION [Source:UniProtKB/TrEMBL;Acc:A0A178WPH4]	1.2364	0.343813	2.55737	0.00108872	0.130879	2.95637	0.000241973	0.0431321
AT4G28560	AT4G28560|RIC7	ROP-interactive CRIB motif-containing protein 7 [Source:UniProtKB/TrEMBL;Acc:F4JLB7]	1.36697	0.344823	-0.94883	0.23584	0.0199773	-0.398376	0.626212	0.0600284
AT5G52830	AT5G52830|WRKY27	Probable WRKY transcription factor 27 [Source:UniProtKB/Swiss-Prot;Acc:Q9FLX8]	1.07171	0.346264	1.35418	0.0318823	0.744766	2.00863	0.00231028	0.204605
AT5G06090	AT5G06090|GPAT7	GPAT7 [Source:UniProtKB/TrEMBL;Acc:A0A178URK3]	1.69121	0.346588	3.28823	0.0019112	0.184271	2.59905	0.00989926	0.451478
AT1G21100	AT1G21100|IGMT1	Indole glucosinolate O-methyltransferase 1 [Source:UniProtKB/Swiss-Prot;Acc:Q9LPU5]	1.08117	0.34734	2.53797	0.000355438	0.0598453	2.86311	8.84434e-05	0.0188153
AT4G07960	AT4G07960|CSLC12	CSLC12 [Source:UniProtKB/TrEMBL;Acc:A0A178UW53]	1.31501	0.347858	2.02636	0.0105031	0.468	1.12362	0.13799	0.854973
AT3G04060	AT3G04060|anac046	AT3g04060/T11I18_17 [Source:UniProtKB/TrEMBL;Acc:Q9SQQ6]	1.06829	0.348157	2.16133	0.00140074	0.150556	2.80801	9.68148e-05	0.0201888
AT1G68500	AT1G68500	Putative uncharacterized protein At1g68500 [Source:UniProtKB/TrEMBL;Acc:Q84K42]	1.70058	0.350076	3.05964	0.00364861	0.266648	2.60975	0.0102961	0.455476
AT1G52900	AT1G52900	Putative uncharacterized protein F14G24.17 [Source:UniProtKB/TrEMBL;Acc:Q9C931]	1.78692	0.353134	3.56137	0.00168711	0.16582	4.13075	0.000385627	0.0591572
AT2G26690	AT2G26690|NPF6.2	Protein NRT1/ PTR FAMILY 6.2 [Source:UniProtKB/Swiss-Prot;Acc:Q9SZY4]	1.10996	0.353416	1.90757	0.00533026	0.324292	2.14539	0.00194629	0.179783
AT4G16140	AT4G16140	proline-rich family protein [Source:TAIR;Acc:AT4G16140]	1.30081	0.354291	1.47996	0.0544977	0.873532	1.22835	0.10498	0.948131
AT4G26950	AT4G26950	At4g26950 [Source:UniProtKB/TrEMBL;Acc:Q9SZ34]	1.66565	0.354907	2.58403	0.0107931	0.464213	2.73796	0.00682613	0.366023
AT5G39580	AT5G39580|PER62	Peroxidase 62 [Source:UniProtKB/Swiss-Prot;Acc:Q9FKA4]	1.43465	0.355943	5.75384	9.9909e-07	0.000459434	5.63237	9.44759e-07	0.00030742
AT4G12290	AT4G12290	Amine oxidase [Source:UniProtKB/TrEMBL;Acc:Q8L742]	1.39377	0.356105	2.66227	0.00249737	0.208034	2.9506	0.000931272	0.109444
AT3G03265	AT3G03265		1.25404	0.356105	1.51193	0.0429241	0.806603	1.48995	0.0438185	0.81223
AT5G41040	AT5G41040|HHT1	Omega-hydroxypalmitate O-feruloyl transferase [Source:UniProtKB/Swiss-Prot;Acc:Q94CD1]	1.7278	0.360497	3.19735	0.00333519	0.243639	2.23195	0.0302931	0.703699
AT5G58840	AT5G58840|SBT4.9	Subtilisin-like protease SBT4.9 [Source:UniProtKB/Swiss-Prot;Acc:Q9FIM5]	1.47948	0.361047	4.96124	9.44144e-06	0.00303381	5.19801	4.15204e-06	0.00117407
AT4G39780	AT4G39780|ERF060	Ethylene-responsive transcription factor ERF060 [Source:UniProtKB/Swiss-Prot;Acc:O65665]	1.02103	0.362033	0.439329	0.486661	0.453397	0.989481	0.100713	0.97187
AT3G58380	AT3G58380	MATH domain and coiled-coil domain-containing protein At3g58380 [Source:UniProtKB/Swiss-Prot;Acc:Q9M2H8]	1.48807	0.362866	2.41142	0.00884682	0.409761	3.31058	0.000649929	0.0826145
AT2G37900	AT2G37900|NPF5.6	Protein NRT1/ PTR FAMILY 5.6 [Source:UniProtKB/Swiss-Prot;Acc:P0CI03]	1.37741	0.36321	-1.24204	0.132362	0.0123413	-1.23088	0.130456	0.00947325
AT5G56840	AT5G56840	At5g56840 [Source:UniProtKB/TrEMBL;Acc:Q9FJS9]	1.42164	0.3633	0.870647	0.312774	0.626688	1.54478	0.0669298	0.918203
AT5G12880	AT5G12880	At5g12880 [Source:UniProtKB/TrEMBL;Acc:Q9LXV1]	1.43266	0.36634	4.3674	3.15457e-05	0.00816982	3.3762	0.000394101	0.0562397
AT3G57010	AT3G57010|SSL8	Protein STRICTOSIDINE SYNTHASE-LIKE 8 [Source:UniProtKB/Swiss-Prot;Acc:Q9M1J7]	1.10354	0.36634	4.16521	2.53731e-06	0.000965996	3.78751	6.21053e-06	0.00165051
AT4G02330	AT4G02330|PME41	Probable pectinesterase/pectinesterase inhibitor 41 [Source:UniProtKB/Swiss-Prot;Acc:Q8RXK7]	1.2217	0.366671	3.676	3.68062e-05	0.00919457	2.7013	0.000726555	0.0878103
AT4G37390	AT4G37390|YDK1	Auxin-responsive GH3 family protein [Source:TAIR;Acc:AT4G37390]	2.05853	0.367143	6.73795	1.40452e-05	0.00420156	7.45308	3.25489e-06	0.000890867
AT4G13540	AT4G13540	Golgin family A protein [Source:UniProtKB/TrEMBL;Acc:Q9T0H4]	1.119	0.368236	1.93539	0.00603843	0.329167	1.14452	0.0863888	0.97923
AT4G28290	AT4G28290	At4g28290 [Source:UniProtKB/TrEMBL;Acc:Q9M0H9]	1.32972	0.368478	2.00308	0.0148584	0.514936	2.37452	0.00442931	0.274117
AT2G31180	AT2G31180|MYB14	Transcription factor MYB14 [Source:UniProtKB/Swiss-Prot;Acc:Q9SJX8]	1.34589	0.372809	5.00214	3.42668e-06	0.00121013	4.07918	3.0116e-05	0.00644543
AT5G63130	AT5G63130	At5g63130 [Source:UniProtKB/TrEMBL;Acc:Q9FML0]	1.54698	0.374317	2.38552	0.0134558	0.485999	2.77739	0.00449091	0.271447
AT3G48460	AT3G48460	GDSL esterase/lipase At3g48460 [Source:UniProtKB/Swiss-Prot;Acc:Q9STM6]	2.00783	0.374375	1.72755	0.157876	0.876116	1.79225	0.136797	0.898495
AT1G52855	AT1G52855	At1g52855 [Source:UniProtKB/TrEMBL;Acc:Q8LC41]	1.69459	0.374479	1.89323	0.0672847	0.895946	2.44143	0.0190403	0.56171
AT5G57560	AT5G57560|XTH22	Xyloglucan endotransglucosylase/hydrolase [Source:UniProtKB/TrEMBL;Acc:A0A178UQX4]	1.18671	0.374479	4.96853	8.31545e-07	0.000382641	4.21769	4.67417e-06	0.00122059
AT1G70500	AT1G70500	Pectin lyase-like superfamily protein [Source:UniProtKB/TrEMBL;Acc:Q9CAL5]	1.39849	0.374729	1.81433	0.0349357	0.723051	2.03871	0.0179534	0.545656
AT3G02480	AT3G02480	AT3g02480/F16B3_11 [Source:UniProtKB/TrEMBL;Acc:Q9M892]	1.41589	0.379057	6.92038	1.21496e-07	7.91022e-05	7.04394	7.12278e-08	3.02306e-05
AT2G41150	AT2G41150	unknown protein; FUNCTIONS IN: molecular_function unknown; INVOLVED IN: biological_process unknown; LOCATED IN: endomembrane system; EXPRESSED IN: leaf; BEST Arabidopsis thaliana protein match is: unknown protein (TAIR:AT3G56750.1); Has 57 Blast hit /.../7 proteins in 12 species: Archae - 0; Bacteria - 0; Metazoa - 0; Fungi - 0; Plants - 56; Viruses - 0; Other Eukaryotes - 1 (source: NCBI BLink).…	1.2093	0.380015	0.522104	0.498755	0.468882	0.53214	0.479049	0.45642
AT2G37040	AT2G37040|PAL1	Phenylalanine ammonia-lyase 1 [Source:UniProtKB/Swiss-Prot;Acc:P35510]	1.15599	0.380951	2.85572	0.000363962	0.0521368	2.78807	0.000396661	0.052434
AT4G15480	AT4G15480|UGT84A1	UDP-glycosyltransferase 84A1 [Source:UniProtKB/Swiss-Prot;Acc:Q5XF20]	2.13717	0.384689	3.6668	0.00759515	0.353098	3.70377	0.00654778	0.323428
AT1G69260	AT1G69260|AFP1	Ninja-family protein AFP1 [Source:UniProtKB/Swiss-Prot;Acc:Q9LQ98]	1.26518	0.387353	3.74655	6.25118e-05	0.0128042	3.6448	6.99753e-05	0.0125332
AT4G25707	AT4G25707	unknown protein; Has 30201 Blast hits to 17322 proteins in 780 species: Archae - 12; Bacteria - 1396; Metazoa - 17338; Fungi - 3422; Plants - 5037; Viruses - 0; Other Eukaryotes - 2996 (source: NCBI BLink). [Source:TAIR;Acc:AT4G25707]	1.17955	0.387815	-0.202435	0.803378	0.122703	0.93343	0.197904	0.800936
AT5G47130	AT5G47130	Bax inhibitor-1 family protein [Source:TAIR;Acc:AT5G47130]	1.16889	0.387815	1.04087	0.153034	0.905602	0.84209	0.242458	0.728897
AT1G29640	AT1G29640	At1g29640 [Source:UniProtKB/TrEMBL;Acc:Q9C7N7]	1.40947	0.38971	4.38387	3.79431e-05	0.00849802	4.49503	2.31063e-05	0.00461929
AT3G27170	AT3G27170|CLC-B	Chloride channel protein [Source:UniProtKB/TrEMBL;Acc:A0A178VKG6]	2.62299	0.392242	2.32931	0.156418	0.903963	2.47092	0.126976	0.949138
AT1G07160	AT1G07160	PP2C-type phosphatase AP2C2 [Source:UniProtKB/TrEMBL;Acc:F6LPR6]	1.84008	0.393464	3.25307	0.00674393	0.321915	4.38132	0.000529744	0.0619364
AT1G33260	AT1G33260	Probable receptor-like protein kinase At1g33260 [Source:UniProtKB/Swiss-Prot;Acc:P0DKI6]	1.53005	0.39613	2.19556	0.0245094	0.600768	2.53722	0.00986761	0.387283
AT4G28556	AT4G28556|RIC7	CRIB domain-containing protein RIC7 [Source:UniProtKB/Swiss-Prot;Acc:Q1G3K8]	1.61444	0.396506	0.100994	0.931935	0.223007	0.901569	0.374667	0.574341
AT4G16600	AT4G16600|PGSIP7	Glycosyltransferase (Fragment) [Source:UniProtKB/TrEMBL;Acc:W8Q6K0]	1.85106	0.397584	2.5561	0.030239	0.653166	3.24564	0.00684744	0.318399
AT4G33560	AT4G33560	At4g33560 [Source:UniProtKB/TrEMBL;Acc:O81873]	1.7026	0.397955	2.57204	0.0188509	0.531694	3.03818	0.00609147	0.297652
AT3G08970	AT3G08970|ERDJ3A	TMS1 [Source:UniProtKB/TrEMBL;Acc:A0A178VJB6]	1.13019	0.397955	1.74541	0.0165985	0.501799	1.90963	0.00888433	0.364375
AT4G33420	AT4G33420	Peroxidase superfamily protein [Source:TAIR;Acc:AT4G33420]	1.47832	0.398209	5.04479	1.50597e-05	0.00382514	5.22313	7.87731e-06	0.00175747
AT1G61860	AT1G61860	Protein kinase superfamily protein [Source:UniProtKB/TrEMBL;Acc:F4HX16]	1.40333	0.398517	1.75869	0.0483589	0.775335	1.68564	0.0554076	0.81198
AT4G12400	AT4G12400|HOP3	Hsp70-Hsp90 organizing protein 3 [Source:UniProtKB/Swiss-Prot;Acc:Q9STH1]	1.8832	0.399839	3.41571	0.00608776	0.297853	3.47779	0.00491942	0.260386
AT4G21850	AT4G21850|MSRB9	MSRB9 [Source:UniProtKB/TrEMBL;Acc:A0A178V287]	1.83894	0.403888	4.76478	0.000317044	0.0427509	5.42574	6.97966e-05	0.0115671
AT5G59530	AT5G59530	1-aminocyclopropane-1-carboxylate oxidase homolog 11 [Source:UniProtKB/Swiss-Prot;Acc:Q9LTH8]	1.72403	0.404211	3.8254	0.0013305	0.117038	3.82578	0.00117547	0.104585
AT2G01913	AT2G01913	At2g01913 [Source:UniProtKB/TrEMBL;Acc:Q1G3S9]	1.44064	0.407016	1.30261	0.158023	0.92054	1.64366	0.0714268	0.872493
AT1G29160	AT1G29160|DOF1.5	Putative uncharacterized protein At1g29160 (Fragment) [Source:UniProtKB/TrEMBL;Acc:C0SUY0]	1.49287	0.408326	2.20418	0.0233331	0.570466	2.09538	0.0288994	0.617403
AT3G59880	AT3G59880	Expressed protein [Source:UniProtKB/TrEMBL;Acc:Q5BPM7]	1.53577	0.408861	2.5253	0.0126799	0.427225	2.79714	0.00599072	0.283209
AT5G24230	AT5G24230	At5g24230 [Source:UniProtKB/TrEMBL;Acc:Q8GW37]	1.34652	0.408861	1.7773	0.041044	0.716847	3.75166	0.00014067	0.0203261
AT5G59220	AT5G59220|SAG113	Probable protein phosphatase 2C 78 [Source:UniProtKB/Swiss-Prot;Acc:Q9FIF5]	1.38921	0.409306	4.87584	1.32443e-05	0.00328657	4.92409	9.40012e-06	0.00195285
AT1G76790	AT1G76790|IGMT5	Indole glucosinolate O-methyltransferase 5 [Source:UniProtKB/Swiss-Prot;Acc:Q9SRD4]	2.00774	0.40967	3.22008	0.014904	0.461348	3.06912	0.018531	0.504831
AT3G49580	AT3G49580|LSU1	LSU1 [Source:UniProtKB/TrEMBL;Acc:A0A178VF66]	1.14209	0.415504	-0.386892	0.62125	0.0909203	0.709588	0.336207	0.645581
AT5G57010	AT5G57010|IQM5	IQ domain-containing protein IQM5 [Source:UniProtKB/Swiss-Prot;Acc:Q058N0]	1.94139	0.416714	3.18971	0.0136332	0.433931	2.50226	0.0460222	0.73189
AT1G09950	AT1G09950|RAS1	At1g09950 [Source:UniProtKB/TrEMBL;Acc:O04515]	1.4598	0.417173	1.88339	0.0482446	0.7481	2.09171	0.0278978	0.595575
AT5G67520	AT5G67520|APK4	Adenylyl-sulfate kinase 4, chloroplastic [Source:UniProtKB/Swiss-Prot;Acc:Q84JF0]	1.18324	0.417847	1.07147	0.165055	0.923108	1.63582	0.0336538	0.643458
AT1G79580	AT1G79580|SMB	Protein SOMBRERO [Source:UniProtKB/Swiss-Prot;Acc:Q9MA17]	1.15172	0.417847	3.3901	0.000109605	0.0176272	3.44128	7.80045e-05	0.0118275
AT2G18550	AT2G18550|ATHB-21	Homeobox-leucine zipper protein ATHB-21 [Source:UniProtKB/Swiss-Prot;Acc:Q9ZU70]	1.46826	0.419531	2.74761	0.0060212	0.277577	1.69964	0.0730285	0.860131
AT1G24735	AT1G24735	S-adenosyl-L-methionine-dependent methyltransferases superfamily protein [Source:UniProtKB/TrEMBL;Acc:F4IAT4]	1.04467	0.421255	-0.288778	0.694031	0.1097	0.0788395	0.91581	0.232804
AT3G14680	AT3G14680|CYP72A14	Cytochrome P450 72A14 [Source:UniProtKB/Swiss-Prot;Acc:Q9LUC6]	1.58061	0.421283	2.4258	0.0211812	0.527516	3.17012	0.00339471	0.19333
AT5G36970	AT5G36970|NHL25	NHL25 [Source:UniProtKB/TrEMBL;Acc:A0A178UFH9]	1.78164	0.421757	2.80986	0.0182798	0.491522	1.24751	0.281644	0.723485
AT3G62040	AT3G62040	Haloacid dehalogenase-like hydrolase (HAD) superfamily protein [Source:UniProtKB/TrEMBL;Acc:F4IX29]	1.67179	0.421757	-1.03824	0.351524	0.0446376	-1.39011	0.198508	0.0198093
AT1G19320	AT1G19320	At1g19320 [Source:UniProtKB/TrEMBL;Acc:Q9LN66]	1.74059	0.421798	4.77441	0.000240686	0.0319636	4.80469	0.000191312	0.0245307
AT1G01250	AT1G01250|ERF023	Ethylene-responsive transcription factor ERF023 [Source:UniProtKB/Swiss-Prot;Acc:Q1ECI2]	1.01036	0.424437	-0.117405	0.876768	0.163869	-1.22124	0.0640087	0.00632092
AT4G07255	AT4G07255		1.10023	0.424779	2.18807	0.00417598	0.219598	2.63845	0.000795494	0.0726052
AT1G19565	AT1G19565	UPF0725 protein At1g19565 [Source:UniProtKB/Swiss-Prot;Acc:P0C8P5]	1.34616	0.42566	2.22893	0.0143351	0.432085	2.3072	0.0108759	0.369871
AT2G18620	AT2G18620	Geranylgeranyl pyrophosphate synthase 7, chloroplastic [Source:UniProtKB/Swiss-Prot;Acc:Q9ZU77]	1.01705	0.426277	-0.229133	0.754715	0.127786	0.436249	0.522703	0.480638
AT5G19230	AT5G19230	Uncharacterized GPI-anchored protein At5g19230 [Source:UniProtKB/Swiss-Prot;Acc:Q8GUL8]	1.24997	0.428791	3.09762	0.00071611	0.0686648	3.85623	6.7618e-05	0.00989275
AT2G25810	AT2G25810|TIP4-1	Aquaporin TIP4-1 [Source:UniProtKB/Swiss-Prot;Acc:O82316]	1.52332	0.43022	2.88135	0.00639249	0.275672	2.11645	0.0363561	0.644692
AT4G29740	AT4G29740|CKX4	Cytokinin dehydrogenase 4 [Source:UniProtKB/Swiss-Prot;Acc:Q9FUJ2]	1.03864	0.432159	1.41489	0.0422803	0.689743	1.62472	0.0199371	0.491483
AT5G06760	AT5G06760|LEA46	LEA4-5 [Source:UniProtKB/TrEMBL;Acc:A0A178UIZ0]	1.45264	0.432557	2.4805	0.012704	0.398268	1.56797	0.101603	0.93337
AT5G59240	AT5G59240|RPS8B	40S ribosomal protein S8 [Source:UniProtKB/TrEMBL;Acc:Q0WSK1]	1.03802	0.433132	1.87595	0.00891389	0.329559	2.03712	0.00465342	0.223707
AT2G45080	AT2G45080|CYCU2-1	Cycp3 [Source:UniProtKB/TrEMBL;Acc:A0A178VTM7]	1.53141	0.434906	-0.15187	0.897327	0.177847	-0.475296	0.653301	0.0966491
AT2G29710	AT2G29710|UGT71D2	UDP-glycosyltransferase 71D2 [Source:UniProtKB/Swiss-Prot;Acc:O82385]	1.24654	0.435395	0.822842	0.332476	0.711236	0.898159	0.278981	0.748738
AT5G38780	AT5G38780	Probable S-adenosylmethionine-dependent methyltransferase At5g38780 [Source:UniProtKB/Swiss-Prot;Acc:Q9FKR0]	1.14233	0.436417	1.56561	0.0425562	0.684549	1.05052	0.16544	0.932926
AT5G53700	AT5G53700	Putative uncharacterized protein [Source:UniProtKB/TrEMBL;Acc:Q5BPG8]	1.343	0.439613	3.2498	0.00103134	0.0848951	2.17022	0.0178261	0.455514
AT3G15650	AT3G15650	Alpha/beta-Hydrolases superfamily protein [Source:UniProtKB/TrEMBL;Acc:F4J010]	1.2271	0.442283	0.995103	0.234928	0.847386	1.60042	0.0528014	0.729334
AT2G41660	AT2G41660|MIZ1	MIZ1 [Source:UniProtKB/TrEMBL;Acc:A0A178VY97]	1.28599	0.442619	3.40255	0.000478343	0.0485995	4.26774	3.82598e-05	0.0055646
AT2G35345	AT2G35345	Putative uncharacterized protein [Source:UniProtKB/TrEMBL;Acc:Q1G3S2]	1.18095	0.442787	0.928584	0.250077	0.826359	0.937692	0.23736	0.821518
AT4G14370	AT4G14370	Disease resistance protein (TIR-NBS-LRR class) family [Source:TAIR;Acc:AT4G14370]	1.10069	0.443296	3.60492	5.4999e-05	0.00902554	3.08544	0.000236931	0.0261448
AT2G28420	AT2G28420	Expressed protein [Source:UniProtKB/TrEMBL;Acc:Q9SKM8]	1.32168	0.444485	1.10991	0.219971	0.872591	-0.13489	0.889678	0.17056
AT2G42540	AT2G42540|COR15A	Protein COLD-REGULATED 15A, chloroplastic [Source:UniProtKB/Swiss-Prot;Acc:Q42512]	1.05303	0.44631	0.903262	0.211551	0.887218	0.919296	0.195619	0.893463
AT1G11220	AT1G11220	Cotton fiber, putative (DUF761) [Source:UniProtKB/TrEMBL;Acc:Q9SXA8]	1.04741	0.446317	-0.0902636	0.912549	0.192667	-0.241777	0.747021	0.126538
AT2G26290	AT2G26290|PBL12	Probable serine/threonine-protein kinase PBL12 [Source:UniProtKB/Swiss-Prot;Acc:O64842]	1.42146	0.44704	2.03088	0.0381894	0.639796	1.54384	0.108157	0.929314
AT1G54000	AT1G54000|GLL22	GDSL esterase/lipase 22 [Source:UniProtKB/Swiss-Prot;Acc:Q1H583]	1.12741	0.448635	5.40293	6.88744e-07	0.000246546	5.18906	8.31113e-07	0.00018758
AT3G53150	AT3G53150|UGT73D1	UDP-glucosyl transferase 73D1 [Source:TAIR;Acc:AT3G53150]	2.42258	0.449151	3.29196	0.0491508	0.702367	4.49582	0.00845197	0.297277
AT3G61920	AT3G61920	At3g61920 [Source:UniProtKB/TrEMBL;Acc:Q9M273]	1.24219	0.450057	-3.10054	0.000935523	0.000473086	-2.06191	0.0171423	0.00235366
AT2G28710	AT2G28710	At2g28710 [Source:UniProtKB/TrEMBL;Acc:Q9SI97]	1.45771	0.452024	1.24293	0.219468	0.884879	1.34242	0.176748	0.936295
AT4G31110	AT4G31110|WAKL18	Wall-associated receptor kinase-like 18 [Source:UniProtKB/Swiss-Prot;Acc:Q0WNY5]	1.26146	0.45908	1.43968	0.102272	0.890644	1.19552	0.169142	0.959141
AT5G48400	AT5G48400|GLR1.2	Glutamate receptor 1.2 [Source:UniProtKB/Swiss-Prot;Acc:Q9LV72]	2.08125	0.45952	4.62949	0.00279577	0.150726	5.30111	0.000791688	0.0610991
AT3G53480	AT3G53480|ABCG37	ABC transporter G family member 37 [Source:UniProtKB/Swiss-Prot;Acc:Q9LFH0]	1.10602	0.466355	0.823788	0.296915	0.798375	0.84524	0.275165	0.80158
AT5G17850	AT5G17850|CCX2	Cation/calcium exchanger 2 [Source:UniProtKB/Swiss-Prot;Acc:Q9FKP2]	1.04917	0.467117	1.58562	0.033968	0.581277	1.49099	0.0433386	0.638448
AT3G09240	AT3G09240	Kinase with tetratricopeptide repeat domain-containing protein [Source:UniProtKB/TrEMBL;Acc:A0A178VBH8]	1.38213	0.471776	0.447426	0.669359	0.454412	0.319075	0.757304	0.369754
AT5G56550	AT5G56550|OXS3	Emb [Source:UniProtKB/TrEMBL;Acc:Q9LVB9]	1.20886	0.47423	2.1595	0.0144983	0.378307	2.20736	0.0119307	0.335294
AT1G75490	AT1G75490|DREB2D	Dehydration-responsive element-binding protein 2D [Source:UniProtKB/Swiss-Prot;Acc:Q9LQZ2]	1.2211	0.476917	2.97195	0.00164185	0.101063	3.65632	0.000207267	0.0202637
AT2G35150	AT2G35150|EXL7	EXL7 [Source:UniProtKB/TrEMBL;Acc:A0A178VYH7]	1.07997	0.480836	-0.486072	0.549974	0.0993915	-0.752229	0.332029	0.0468951
AT2G29350	AT2G29350|SAG13	SAG13 [Source:UniProtKB/TrEMBL;Acc:A0A178VTS8]	1.59891	0.485454	5.53121	6.23503e-05	0.00843909	5.49618	5.52637e-05	0.00629408
AT2G30400	AT2G30400|OFP2	Transcription repressor OFP2 [Source:UniProtKB/Swiss-Prot;Acc:O04351]	1.13451	0.485454	3.14869	0.000580104	0.0469453	3.27786	0.000342267	0.0290593
AT1G76640	AT1G76640|CML39	Calcium-binding protein CML39 [Source:UniProtKB/Swiss-Prot;Acc:Q9SRE7]	1.40139	0.486589	3.93293	0.000531224	0.0440301	5.22978	2.23051e-05	0.00288869
AT3G05980	AT3G05980	At3g05980 [Source:UniProtKB/TrEMBL;Acc:Q9SFG2]	1.79676	0.486855	0.807452	0.554847	0.562937	0.195476	0.889994	0.306002
AT2G40460	AT2G40460|NPF5.1	Protein NRT1/ PTR FAMILY 5.1 [Source:UniProtKB/Swiss-Prot;Acc:Q8VZR7]	1.11111	0.487634	1.38415	0.0877257	0.813199	1.47828	0.0654711	0.726475
AT5G60650	AT5G60650	Proline-rich receptor-like kinase [Source:UniProtKB/TrEMBL;Acc:Q9FF54]	1.06203	0.488822	1.39515	0.0725547	0.75896	2.006	0.0111833	0.309098
AT3G16360	AT3G16360|AHP4	AHP4 [Source:UniProtKB/TrEMBL;Acc:A0A178V965]	1.22339	0.490077	-0.541672	0.563064	0.106202	-1.60628	0.0699259	0.00949884
AT3G46080	AT3G46080|ZAT8	Zinc finger protein ZAT8 [Source:UniProtKB/Swiss-Prot;Acc:Q9LX85]	1.54937	0.491159	4.8614	0.000190507	0.0198324	4.1513	0.000758527	0.0524576
AT3G21080	AT3G21080	ABC transporter-like protein [Source:UniProtKB/TrEMBL;Acc:Q9LJC4]	1.50047	0.494101	2.81754	0.0129806	0.336644	2.75796	0.0139258	0.343805
AT5G25110	AT5G25110|CIPK25	CBL-interacting serine/threonine-protein kinase 25 [Source:UniProtKB/Swiss-Prot;Acc:Q8W1D5]	2.43731	0.497076	1.74538	0.341668	0.785742	2.47021	0.165424	0.99074
AT5G67480	AT5G67480|BT4	BTB and TAZ domain protein 4 [Source:TAIR;Acc:AT5G67480]	1.26924	0.497358	3.09925	0.00209417	0.110433	3.25876	0.00122326	0.073158
AT4G37010	AT4G37010|CEN2	Centrin 2 [Source:UniProtKB/TrEMBL;Acc:B6EUB9]	1.94591	0.498227	3.44995	0.0191107	0.407748	4.10093	0.00593196	0.20701
AT1G56060	AT1G56060	unknown protein; BEST Arabidopsis thaliana protein match is: unknown protein (TAIR:AT2G32210.1); Has 180 Blast hits to 180 proteins in 22 species: Archae - 0; Bacteria - 0; Metazoa - 0; Fungi - 10; Plants - 170; Viruses - 0; Other Eukaryotes - 0 (so /.../NCBI BLink). [Source:TAIR;Acc:AT1G56060]	1.15825	0.499009	3.81425	0.00013498	0.0145892	3.52319	0.00025696	0.0218198
AT5G20250	AT5G20250|DIN10	Raffinose synthase family protein [Source:UniProtKB/TrEMBL;Acc:F4K470]	1.11717	0.499492	2.75458	0.0020176	0.106759	2.98679	0.000896865	0.0571349
AT3G52770	AT3G52770|ZPR3	ZPR3 [Source:UniProtKB/TrEMBL;Acc:A0A178VBM1]	1.4648	0.499548	3.545	0.00235484	0.11821	3.3113	0.00364837	0.151387
AT1G64220	AT1G64220|TOM7-2	Mitochondrial import receptor subunit TOM7-2 [Source:UniProtKB/Swiss-Prot;Acc:Q3ECI7]	1.23307	0.500769	1.96548	0.0344629	0.540035	1.72902	0.0584719	0.673943
AT4G31520	AT4G31520	Putative uncharacterized protein AT4g31520 [Source:UniProtKB/TrEMBL;Acc:Q9M082]	1.12577	0.500769	2.11793	0.0140298	0.342479	1.69124	0.0434184	0.591509
AT1G16420	AT1G16420|AMC8	Metacaspase-8 [Source:UniProtKB/Swiss-Prot;Acc:Q9SA41]	1.54868	0.501133	4.55347	0.000440991	0.0358223	4.36019	0.000578338	0.0405871
AT1G58340	AT1G58340|DTX48	Protein DETOXIFICATION 48 [Source:UniProtKB/Swiss-Prot;Acc:Q9SLV0]	1.36407	0.501226	4.20484	0.000280806	0.0254476	3.8215	0.000607703	0.0420445
AT3G19970	AT3G19970	AT3g19970/MZE19_2 [Source:UniProtKB/TrEMBL;Acc:Q9LHE8]	1.11081	0.501226	2.70038	0.00235238	0.116998	3.00251	0.000846166	0.0540355
AT1G72210	AT1G72210|BHLH96	Transcription factor bHLH96 [Source:UniProtKB/Swiss-Prot;Acc:Q9C7T4]	1.09435	0.502036	1.77543	0.0320271	0.519443	1.63253	0.0453667	0.601606
AT4G31870	AT4G31870|GPX7	Putative glutathione peroxidase 7, chloroplastic [Source:UniProtKB/Swiss-Prot;Acc:Q9SZ54]	1.37836	0.507191	0.925415	0.384014	0.755167	0.423288	0.694984	0.452912
AT5G40210	AT5G40210	WAT1-related protein At5g40210 [Source:UniProtKB/Swiss-Prot;Acc:Q945L4]	1.17876	0.507372	2.23479	0.0143351	0.339786	1.7568	0.047296	0.606254
AT3G21660	AT3G21660	UBX domain-containing protein [Source:UniProtKB/TrEMBL;Acc:A0A1I9LS32]	1.74517	0.510335	2.35097	0.0763457	0.74144	1.97152	0.131435	0.90152
AT4G37610	AT4G37610|BT5	BTB/POZ and TAZ domain-containing protein 5 [Source:UniProtKB/Swiss-Prot;Acc:Q6EJ98]	1.06214	0.510352	2.91642	0.000949874	0.0607448	2.96503	0.00072223	0.0462173
AT4G24570	AT4G24570|PUMP4	DIC2 [Source:UniProtKB/TrEMBL;Acc:A0A178URN9]	1.07959	0.510619	3.26317	0.00039275	0.0317971	2.3602	0.0053899	0.186081
AT4G12005	AT4G12005	At4g12005 [Source:UniProtKB/TrEMBL;Acc:Q0V817]	1.04414	0.51068	2.06948	0.0112761	0.294814	2.38539	0.00391823	0.151921
AT2G01300	AT2G01300	Mediator of RNA polymerase II transcription subunit [Source:UniProtKB/TrEMBL;Acc:Q9ZU37]	1.04817	0.512102	1.35077	0.0913398	0.788479	1.66891	0.0364553	0.530476
AT2G26020	AT2G26020|PDF1.2B	PDF1.2b [Source:UniProtKB/TrEMBL;Acc:A0A178VQC3]	2.15806	0.512113	-1.02672	0.55029	0.112838	1.02869	0.539323	0.582992
AT1G76470	AT1G76470	NAD(P)-binding Rossmann-fold superfamily protein [Source:UniProtKB/TrEMBL;Acc:F4I2E5]	1.0121	0.515622	7.63623	6.35245e-09	6.8559e-06	7.86136	3.19592e-09	2.48328e-06
AT5G60440	AT5G60440|AGL62	Agamous-like MADS-box protein AGL62 [Source:UniProtKB/Swiss-Prot;Acc:Q9FKK2]	1.10774	0.516928	0.265284	0.776122	0.434189	1.60787	0.0569506	0.643409
AT2G26150	AT2G26150|HSFA2	Heat stress transcription factor A-2 [Source:UniProtKB/Swiss-Prot;Acc:O80982]	1.96177	0.519699	4.08009	0.00919152	0.253917	4.26097	0.00635419	0.199042
AT3G16525	AT3G16525		1.02415	0.522755	3.21061	0.000343641	0.0272029	3.69546	6.79238e-05	0.00627808
AT5G66690	AT5G66690|UGT72E2	Glycosyltransferase (Fragment) [Source:UniProtKB/TrEMBL;Acc:W8PUV8]	1.53167	0.529115	1.24	0.308489	0.868047	1.56667	0.187014	0.984616
AT5G28235	AT5G28235	F26C17.9 protein [Source:UniProtKB/TrEMBL;Acc:Q9S9L0]	1.16971	0.529514	2.96679	0.00249138	0.109033	4.73886	2.0882e-05	0.00225632
AT3G52748	AT3G52748	other RNA [Source:TAIR;Acc:AT3G52748]	1.07176	0.529514	1.24232	0.140536	0.89055	1.49981	0.0719484	0.692006
AT1G80160	AT1G80160	F18B13.24 protein [Source:UniProtKB/TrEMBL;Acc:Q9SSC3]	1.02302	0.531188	6.65722	7.38412e-08	4.49904e-05	6.76342	4.45436e-08	1.37534e-05
AT1G01580	AT1G01580|FRO2	ferric reduction oxidase 2 [Source:TAIR;Acc:AT1G01580]	1.19319	0.535185	-2.17347	0.0234122	0.00613881	-1.23521	0.185261	0.0307787
AT5G67050	AT5G67050	Alpha/beta-Hydrolases superfamily protein [Source:UniProtKB/TrEMBL;Acc:F4K280]	1.13625	0.535604	1.09992	0.224313	0.978518	1.10351	0.215101	0.98021
AT5G38130	AT5G38130	At5g38130 [Source:UniProtKB/TrEMBL;Acc:Q6DBD5]	1.67269	0.535944	3.11127	0.0210581	0.386342	3.10471	0.0201002	0.370684
AT1G62420	AT1G62420	DUF506 family protein (DUF506) [Source:UniProtKB/TrEMBL;Acc:O48807]	1.66866	0.537998	3.5209	0.01011	0.25472	3.14853	0.0186894	0.354291
AT2G03410	AT2G03410	MO25-like protein At2g03410 [Source:UniProtKB/Swiss-Prot;Acc:Q9ZQ77]	1.47873	0.541214	3.15976	0.00963625	0.245746	4.26058	0.000865688	0.0467918
AT4G22770	AT4G22770|AHL2	AT-hook motif nuclear-localized protein 2 [Source:UniProtKB/Swiss-Prot;Acc:O49658]	1.09756	0.541214	1.66861	0.0578572	0.62404	1.91829	0.0290172	0.443128
AT4G37022	AT4G37022	unknown protein; FUNCTIONS IN: molecular_function unknown; INVOLVED IN: biological_process unknown; LOCATED IN: cellular_component unknown; Has 0 Blast hits to 0 proteins in 0 species (source: NCBI BLink). [Source:TAIR;Acc:AT4G37022]	1.46255	0.54125	1.60441	0.171016	0.936151	2.89364	0.0146873	0.305984
AT2G27550	AT2G27550|CEN	Protein CENTRORADIALIS-like [Source:UniProtKB/Swiss-Prot;Acc:Q9ZNV5]	1.38356	0.54189	2.78874	0.0140336	0.304644	3.89375	0.00108418	0.0551837
AT2G35910	AT2G35910|ATL70	RING-H2 finger protein ATL70 [Source:UniProtKB/Swiss-Prot;Acc:Q8RX29]	1.20057	0.542374	1.4313	0.13707	0.869963	2.32438	0.0168926	0.330479
AT1G59860	AT1G59860|HSP17.6A	17.6 kDa class I heat shock protein 1 [Source:UniProtKB/Swiss-Prot;Acc:Q9XIE3]	1.50564	0.54241	1.94974	0.106301	0.794127	2.09509	0.0790886	0.704645
AT2G40340	AT2G40340|DREB2C	Integrase-type DNA-binding superfamily protein [Source:TAIR;Acc:AT2G40340]	1.59944	0.543137	3.78908	0.00490079	0.161361	3.93173	0.00339932	0.123326
AT2G30040	AT2G30040|MAPKKK14	Mitogen-activated protein kinase kinase kinase 14 [Source:UniProtKB/TrEMBL;Acc:O64741]	1.05325	0.54687	1.06406	0.213882	0.993338	1.78851	0.0354907	0.481548
AT5G44430	AT5G44430|PDF1.2C	PDF1.2c [Source:UniProtKB/TrEMBL;Acc:A0A178UR42]	2.40713	0.548396	1.80923	0.364092	0.830841	1.82914	0.347712	0.826199
AT1G48100	AT1G48100	Polygalacturonase At1g48100 [Source:UniProtKB/Swiss-Prot;Acc:Q949Z1]	1.29411	0.548396	-0.0330026	0.979473	0.306823	-0.225618	0.840303	0.221735
AT1G44800	AT1G44800	WAT1-related protein At1g44800 [Source:UniProtKB/Swiss-Prot;Acc:Q9LPF1]	1.08834	0.548396	3.08283	0.00131308	0.0654437	3.3441	0.000551879	0.0319478
AT1G51960	AT1G51960|IQD27	Calmodulin-binding family protein [Source:UniProtKB/TrEMBL;Acc:Q9ZU28]	1.17148	0.549188	2.46333	0.0119336	0.270002	2.91366	0.00345229	0.121288
AT5G09930	AT5G09930|ABCF2	ABC transporter F family member 2 [Source:UniProtKB/Swiss-Prot;Acc:Q9FIB4]	1.96851	0.549772	0.999912	0.550127	0.653166	1.86159	0.240821	0.963586
AT5G13930	AT5G13930|CHS	TT4 [Source:UniProtKB/TrEMBL;Acc:A0A178UKS9]	2.16549	0.552573	2.9705	0.0935873	0.743163	2.452	0.160536	0.907681
AT5G56980	AT5G56980	unknown protein; FUNCTIONS IN: molecular_function unknown; INVOLVED IN: biological_process unknown; LOCATED IN: endomembrane system; EXPRESSED IN: 18 plant structures; EXPRESSED DURING: 12 growth stages; BEST Arabidopsis thaliana protein match is: u /.../ protein (TAIR:AT4G26130.1); Has 30201 Blast hits to 17322 proteins in 780 species: Archae - 12; Bacteria - 1396; Metazoa - 17338; Fungi - 3422;…	1.02689	0.555923	0.811868	0.344709	0.862511	1.44723	0.0832071	0.698759
AT5G46610	AT5G46610|ALMT14	Aluminum-activated malate transporter 14 [Source:UniProtKB/Swiss-Prot;Acc:Q9LS22]	1.228	0.557053	5.71402	9.34993e-06	0.00132044	4.34452	0.000162447	0.0114023
AT1G75945	AT1G75945		2.13884	0.562492	1.17738	0.526294	0.692485	2.49539	0.156626	0.884642
AT3G09270	AT3G09270|GSTU8	Glutathione S-transferase U8 [Source:UniProtKB/Swiss-Prot;Acc:Q9SR36]	1.2176	0.562492	3.83584	0.000649137	0.0372422	3.98867	0.000388681	0.0227121
AT1G18350	AT1G18350|MKK7	MKK7 [Source:UniProtKB/TrEMBL;Acc:A0A178W604]	1.31681	0.563187	1.71279	0.119737	0.799464	1.41608	0.192671	0.95071
AT5G03210	AT5G03210	Arabidopsis thaliana genomic DNA, chromosome 5, P1 clone:MOK16 [Source:UniProtKB/TrEMBL;Acc:Q9FYM8]	1.24164	0.566887	2.72726	0.0111675	0.245549	2.99086	0.00557344	0.15554
AT1G57560	AT1G57560|AtMYB50	At1g57560 [Source:UniProtKB/TrEMBL;Acc:Q9C695]	1.05542	0.567321	3.50873	0.000421339	0.0265129	3.4073	0.000483107	0.0264482
AT3G17609	AT3G17609|HYH	HYH [Source:UniProtKB/TrEMBL;Acc:A0A178VIU6]	1.6163	0.568812	2.88697	0.0358185	0.465195	3.42505	0.0134596	0.264421
AT2G41810	AT2G41810	Putative uncharacterized protein At2g41810 [Source:UniProtKB/TrEMBL;Acc:O22939]	1.01807	0.569651	2.30851	0.00947645	0.220163	2.03256	0.0193023	0.326216
AT2G22200	AT2G22200|ERF056	Ethylene-responsive transcription factor ERF056 [Source:UniProtKB/Swiss-Prot;Acc:Q9SIE4]	1.20399	0.569786	-0.95871	0.355797	0.082223	-0.2564	0.813025	0.226379
AT5G11930	AT5G11930|GRXC10	Glutaredoxin-C10 [Source:UniProtKB/Swiss-Prot;Acc:Q29PZ1]	1.10157	0.571167	0.088718	0.934979	0.387442	-0.96896	0.29744	0.0607447
AT1G22380	AT1G22380|UGT85A3	Glycosyltransferase (Fragment) [Source:UniProtKB/TrEMBL;Acc:W8PW16]	1.09125	0.571765	2.66927	0.00586725	0.162314	3.01845	0.00208712	0.0782859
AT5G24090	AT5G24090|CHIB1	Acidic endochitinase [Source:UniProtKB/Swiss-Prot;Acc:P19172]	1.17593	0.573059	3.58639	0.00103136	0.0500834	3.9477	0.000369917	0.0208625
AT5G52570	AT5G52570|BETA-OHASE_2	Beta-carotene 3-hydroxylase 2, chloroplastic [Source:UniProtKB/Swiss-Prot;Acc:Q9LTG0]	2.07283	0.573455	2.67251	0.130148	0.811558	3.15732	0.0707202	0.626825
AT1G09480	AT1G09480	NAD(P)-binding Rossmann-fold superfamily protein [Source:UniProtKB/TrEMBL;Acc:F4I0Z5]	1.17999	0.578364	1.02185	0.319181	0.917058	2.46956	0.0159147	0.284741
AT5G10140	AT5G10140|FLC	At5g10140 [Source:UniProtKB/TrEMBL;Acc:Q5Q9J1]	1.70293	0.580359	-0.77512	0.615727	0.164371	-0.317431	0.838849	0.244465
AT3G15534	AT3G15534	unknown protein; FUNCTIONS IN: molecular_function unknown; INVOLVED IN: biological_process unknown; LOCATED IN: cellular_component unknown; BEST Arabidopsis thaliana protein match is: unknown protein (TAIR:AT1G52855.1); Has 30201 Blast hits to 17322 /.../ins in 780 species: Archae - 12; Bacteria - 1396; Metazoa - 17338; Fungi - 3422; Plants - 5037; Viruses - 0; Other Eukaryotes - 2996 (source: NC…	1.13298	0.582117	3.08124	0.00297143	0.102345	3.69161	0.00055976	0.0280836
AT5G21280	AT5G21280	At5g21280 [Source:UniProtKB/TrEMBL;Acc:Q9C589]	1.31345	0.583976	1.44825	0.204692	0.937449	2.54449	0.0257351	0.369356
AT4G28085	AT4G28085	Putative uncharacterized protein At4g28085 [Source:UniProtKB/TrEMBL;Acc:Q94AQ4]	1.09892	0.590456	3.62181	0.000672851	0.0344163	3.56794	0.000676069	0.0312751
AT4G01575	AT4G01575	Serine protease inhibitor, Kazal-type family protein [Source:UniProtKB/TrEMBL;Acc:F4JG23]	1.0761	0.593127	2.91241	0.00365051	0.11248	2.22715	0.0198234	0.310354
AT1G79400	AT1G79400|CHX2	CHX2 [Source:UniProtKB/TrEMBL;Acc:A0A178WC88]	1.1137	0.603233	3.83844	0.000549759	0.0282953	3.17521	0.00253543	0.0802827
AT3G09450	AT3G09450	F3L24.34 protein [Source:UniProtKB/TrEMBL;Acc:Q9S710]	2.53548	0.604157	4.02582	0.0773843	0.622094	3.5131	0.117903	0.74151
AT4G18990	AT4G18990|XTH29	Probable xyloglucan endotransglucosylase/hydrolase protein 29 [Source:UniProtKB/Swiss-Prot;Acc:Q8L7H3]	1.45443	0.609658	2.26942	0.0860981	0.64568	3.52269	0.00915052	0.184978
AT5G61440	AT5G61440|ACHT5	Thioredoxin-like 1-2, chloroplastic [Source:UniProtKB/Swiss-Prot;Acc:Q9XFI1]	1.23249	0.611249	2.49252	0.0283552	0.369229	2.38044	0.0339601	0.399852
AT5G13080	AT5G13080|WRKY75	WRKY75 [Source:UniProtKB/TrEMBL;Acc:A0A178UJF4]	1.73996	0.612226	4.27123	0.00934655	0.192217	5.52526	0.00120266	0.0444678
AT3G26330	AT3G26330|CYP71B37	Cytochrome P450 71B37 [Source:UniProtKB/Swiss-Prot;Acc:Q9LIP3]	1.35059	0.613242	0.873808	0.496326	0.784637	2.65217	0.0321625	0.38468
AT1G17744	AT1G17744	Putative uncharacterized protein At1g17740 [Source:UniProtKB/TrEMBL;Acc:Q94AG7]	1.00978	0.613242	3.8865	0.000233818	0.0139749	4.37655	5.61357e-05	0.00360897
AT4G33467	AT4G33467	Putative uncharacterized protein [Source:UniProtKB/TrEMBL;Acc:Q570U1]	1.0385	0.614712	2.55403	0.00965537	0.19356	2.83562	0.00432559	0.110669
AT2G45040	AT2G45040|4MMP	Metalloendoproteinase 4-MMP [Source:UniProtKB/Swiss-Prot;Acc:Q8GWW6]	1.05394	0.620886	1.34422	0.171824	0.837403	0.391444	0.70113	0.589701
AT5G43180	AT5G43180	At5g43180 [Source:UniProtKB/TrEMBL;Acc:Q9LUH6]	1.05394	0.621828	3.759	0.000574113	0.0270366	4.38126	0.000106442	0.00593826
AT2G33020	AT2G33020|AtRLP24	Putative leucine-rich repeat disease resistance protein [Source:UniProtKB/TrEMBL;Acc:O49329]	1.48991	0.623022	2.32743	0.0946788	0.655057	3.40652	0.0157112	0.245882
AT3G09870	AT3G09870	F8A24.8 protein [Source:UniProtKB/TrEMBL;Acc:Q9SF89]	1.23476	0.625343	2.55822	0.0291357	0.36004	0.999144	0.388735	0.882312
AT4G30250	AT4G30250	P-loop containing nucleoside triphosphate hydrolases superfamily protein [Source:TAIR;Acc:AT4G30250]	1.03796	0.627842	-0.667775	0.511527	0.152452	0.0844691	0.937001	0.424416
AT2G20560	AT2G20560	At2g20560/T13C7.15 [Source:UniProtKB/TrEMBL;Acc:Q9SIL3]	1.13087	0.628695	2.04676	0.0562288	0.505163	2.18198	0.0403969	0.419349
AT3G60966	AT3G60966	Putative uncharacterized protein [Source:UniProtKB/TrEMBL;Acc:Q1G3N1]	1.26123	0.630051	4.72462	0.00042006	0.0206066	4.38981	0.000730947	0.0281638
AT3G60970	AT3G60970|ABCC15	Putative ABC transporter C family member 15 [Source:UniProtKB/Swiss-Prot;Acc:Q7FB56]	1.20876	0.632817	2.80418	0.0173313	0.259612	2.56993	0.0263922	0.325413
AT1G62440	AT1G62440|LRX2	Leucine-rich repeat extensin-like protein 2 [Source:UniProtKB/Swiss-Prot;Acc:O48809]	1.19784	0.633983	3.64345	0.00282925	0.0812166	3.58806	0.00290765	0.077871
AT1G69930	AT1G69930|GSTU11	Glutathione S-transferase U11 [Source:UniProtKB/Swiss-Prot;Acc:Q9CAS6]	1.0208	0.633983	5.89441	4.14054e-06	0.000552656	5.88778	3.2296e-06	0.000292344
AT3G10320	AT3G10320	F14P13.8 protein [Source:UniProtKB/TrEMBL;Acc:Q9SS43]	1.01815	0.634206	5.5503	8.42318e-06	0.000929055	5.47229	7.78352e-06	0.000609937
AT5G15940	AT5G15940	NAD(P)-binding Rossmann-fold superfamily protein [Source:TAIR;Acc:AT5G15940]	1.19909	0.635154	1.97885	0.0861601	0.609208	2.94716	0.0119994	0.199101
AT5G48410	AT5G48410|GLR1.3	Glutamate receptor 1.3 [Source:UniProtKB/Swiss-Prot;Acc:Q9FH75]	1.19247	0.638102	4.83683	0.000239032	0.0127664	5.5479	4.65572e-05	0.00278451
AT1G53060	AT1G53060	Lectin-like protein At1g53060 [Source:UniProtKB/Swiss-Prot;Acc:Q9LNN1]	1.03544	0.638435	1.34252	0.18225	0.830841	1.08879	0.274174	0.970841
AT2G39530	AT2G39530	CASP-like protein 4D1 [Source:UniProtKB/Swiss-Prot;Acc:Q8GWD5]	1.31031	0.642404	4.706	0.000832814	0.0326203	5.00563	0.000408543	0.0166578
AT3G59900	AT3G59900|ARGOS	ARGOS [Source:UniProtKB/TrEMBL;Acc:A0A178VK86]	1.21039	0.645284	2.60818	0.0303558	0.345426	2.70658	0.0237823	0.292727
AT1G31690	AT1G31690	Amine oxidase [Source:UniProtKB/TrEMBL;Acc:F4IAX0]	1.2917	0.651069	-1.43473	0.270685	0.0837353	-2.38213	0.0626967	0.0179911
AT1G63820	AT1G63820	CCT motif family protein [Source:UniProtKB/TrEMBL;Acc:Q67ZF8]	1.18684	0.65407	0.770122	0.536292	0.805683	2.4981	0.0361528	0.362393
AT1G47395	AT1G47395	At1g47390 [Source:UniProtKB/TrEMBL;Acc:Q8GUL3]	1.03644	0.655068	1.09577	0.30079	0.970494	0.496417	0.645444	0.687727
AT5G19970	AT5G19970	unknown protein; Has 1807 Blast hits to 1807 proteins in 277 species: Archae - 0; Bacteria - 0; Metazoa - 736; Fungi - 347; Plants - 385; Viruses - 0; Other Eukaryotes - 339 (source: NCBI BLink). [Source:TAIR;Acc:AT5G19970]	1.14738	0.659001	-0.858991	0.477881	0.159396	-0.573629	0.63454	0.214004
AT3G57260	AT3G57260|BGL2	Beta-1,3-glucanase 2 [Source:UniProtKB/TrEMBL;Acc:A0A1I9LMG6]	1.27285	0.659913	2.62254	0.0452625	0.410103	3.18305	0.0158199	0.215238
AT3G21670	AT3G21670|NPF6.4	Protein NRT1/ PTR FAMILY 6.4 [Source:UniProtKB/Swiss-Prot;Acc:Q9LVE0]	1.02224	0.665152	1.5762	0.136888	0.701575	1.63566	0.117491	0.647763
AT4G36700	AT4G36700	Vicilin-like seed storage protein At4g36700 [Source:UniProtKB/Swiss-Prot;Acc:F4JQG6]	1.27251	0.666627	2.225	0.0926527	0.583219	2.6393	0.0449577	0.393865
AT4G11910	AT4G11910|SGR2	Protein STAY-GREEN 2, chloroplastic [Source:UniProtKB/Swiss-Prot;Acc:Q66WT5]	1.05865	0.668598	2.7679	0.0144752	0.205296	2.85029	0.0113663	0.169623
AT1G15385	AT1G15385	Cotton fiber protein [Source:UniProtKB/TrEMBL;Acc:Q8L7A6]	1.03114	0.672405	2.59974	0.0188003	0.237931	2.4831	0.0228572	0.259914
AT4G15430	AT4G15430	CSC1-like protein At4g15430 [Source:UniProtKB/Swiss-Prot;Acc:Q8VZM5]	1.12307	0.678865	0.513375	0.689852	0.710522	0.856191	0.480027	0.871433
AT5G47670	AT5G47670|NFYB6	Nuclear transcription factor Y subunit B-6 [Source:UniProtKB/Swiss-Prot;Acc:Q84W66]	1.154	0.681196	1.82829	0.140865	0.689542	0.981265	0.431346	0.921137
AT4G14450	AT4G14450	Uncharacterized protein At4g14450, chloroplastic [Source:UniProtKB/Swiss-Prot;Acc:Q6NN02]	1.1578	0.682413	2.3806	0.057337	0.439729	2.72623	0.0292444	0.292489
AT2G14247	AT2G14247	Expressed protein [Source:UniProtKB/TrEMBL;Acc:Q8GWC0]	1.49718	0.683375	1.57476	0.338955	0.974966	1.37323	0.396896	0.958476
AT5G17300	AT5G17300|RVE1	Protein REVEILLE 1 [Source:UniProtKB/Swiss-Prot;Acc:F4KGY6]	1.69727	0.695604	1.73491	0.370383	0.988911	2.14738	0.253159	0.862756
AT5G65600	AT5G65600|LECRK92	L-type lectin-domain containing receptor kinase IX.2 [Source:UniProtKB/Swiss-Prot;Acc:Q9LSL5]	1.08509	0.701568	2.34853	0.0570508	0.414441	4.3674	0.000995837	0.0254274
AT4G01985	AT4G01985	unknown protein; FUNCTIONS IN: molecular_function unknown; INVOLVED IN: biological_process unknown; LOCATED IN: endomembrane system; Has 35333 Blast hits to 34131 proteins in 2444 species: Archae - 798; Bacteria - 22429; Metazoa - 974; Fungi - 991; /.../ - 531; Viruses - 0; Other Eukaryotes - 9610 (source: NCBI BLink). [Source:TAIR;Acc:AT4G01985]	1.10743	0.704813	-0.665394	0.618851	0.253221	-0.830944	0.517904	0.194924
AT5G07640	AT5G07640	RING/U-box superfamily protein [Source:UniProtKB/TrEMBL;Acc:Q9FLR7]	1.06312	0.715325	0.781125	0.549674	0.877779	1.46548	0.236464	0.809827
AT2G23910	AT2G23910	At2g23910 [Source:UniProtKB/TrEMBL;Acc:O82219]	1.80835	0.715551	4.18252	0.0504979	0.372205	4.22874	0.0459509	0.344619
AT3G24460	AT3G24460	AT3g24470/MXP5_4 [Source:UniProtKB/TrEMBL;Acc:Q8VZI4]	1.02694	0.738614	1.36418	0.294947	0.858089	1.49725	0.240339	0.781909
AT5G17220	AT5G17220|GSTF12	Glutathione S-transferase F12 [Source:UniProtKB/Swiss-Prot;Acc:Q9FE46]	1.04142	0.743449	1.96168	0.137977	0.597874	1.62468	0.213744	0.734127
AT1G32900	AT1G32900|GBSS1	Granule-bound starch synthase 1, chloroplastic/amyloplastic [Source:UniProtKB/Swiss-Prot;Acc:Q9MAQ0]	1.38048	0.74601	0.457252	0.81602	0.701575	0.0184109	0.992235	0.533298
AT3G22275	AT3G22275|JAZ13	Protein JAZ13 [Source:UniProtKB/Swiss-Prot;Acc:F4J078]	1.24054	0.752214	1.83817	0.257351	0.792446	1.41932	0.377755	0.938381
AT5G11210	AT5G11210|GLR2.5	Glutamate receptor 2.5 [Source:UniProtKB/Swiss-Prot;Acc:Q9LFN5]	1.06467	0.752303	3.76132	0.00867026	0.11032	3.98808	0.00536221	0.0738438
AT2G40350	AT2G40350	Integrase-type DNA-binding superfamily protein [Source:TAIR;Acc:AT2G40350]	1.16116	0.782177	3.15066	0.0589503	0.334836	3.37912	0.0413433	0.26155
AT1G27565	AT1G27565	unknown protein; FUNCTIONS IN: molecular_function unknown; INVOLVED IN: biological_process unknown; LOCATED IN: cellular_component unknown; BEST Arabidopsis thaliana protein match is: unknown protein (TAIR:AT1G52905.1); Has 3 Blast hits to 3 protein /.../ species: Archae - 0; Bacteria - 0; Metazoa - 0; Fungi - 0; Plants - 3; Viruses - 0; Other Eukaryotes - 0 (source: NCBI BLink). [Source:TAIR;Acc…	1.42196	0.793445	3.03913	0.151881	0.557978	1.26342	0.558379	0.959141
AT4G15248	AT4G15248|MIP1A	B-box domain protein 30 [Source:UniProtKB/Swiss-Prot;Acc:Q1G3I2]	1.55104	0.821949	0.688579	0.812746	0.817689	1.52861	0.566608	0.995471
AT1G51860	AT1G51860	Probable LRR receptor-like serine/threonine-protein kinase At1g51860 [Source:UniProtKB/Swiss-Prot;Acc:C0LGG4]	1.09729	0.823796	1.94618	0.301838	0.742319	4.44306	0.018143	0.127542
AT5G09430	AT5G09430	Alpha/beta-Hydrolases superfamily protein [Source:UniProtKB/TrEMBL;Acc:Q4PSG2]	0.999525	0.654258	2.13078	0.03572	0.367935	2.58859	0.0115822	0.18127
AT1G20440	AT1G20440|COR47	Dehydrin COR47 [Source:UniProtKB/Swiss-Prot;Acc:P31168]	0.999232	0.278224	1.48601	0.00673475	0.468597	1.59088	0.00377705	0.350274
AT5G46910	AT5G46910	Transcription factor jumonji (Jmj) family protein / zinc finger (C5HC2 type) family protein [Source:UniProtKB/TrEMBL;Acc:F4KIX0]	0.998817	0.26722	1.06923	0.0401918	0.927756	1.21835	0.0195875	0.744846
AT4G20020	AT4G20020|MORF1	Multiple organellar RNA editing factor 1, mitochondrial [Source:UniProtKB/Swiss-Prot;Acc:O49429]	0.998764	0.00319289	1.44208	2.47224e-06	0.112931	1.25444	1.02716e-05	0.354291
AT5G44210	AT5G44210|ERF9	Ethylene-responsive transcription factor 9 [Source:UniProtKB/Swiss-Prot;Acc:Q9FE67]	0.998184	0.353416	-0.0461789	0.945966	0.144514	1.1164	0.0555945	0.883581
AT5G24760	AT5G24760	Alcohol dehydrogenase-like 6 [Source:UniProtKB/Swiss-Prot;Acc:Q8LEB2]	0.997072	0.0228912	2.28031	1.71147e-07	0.00146241	2.44122	5.16266e-08	0.000327306
AT3G46700	AT3G46700|UGT76E3	Glycosyltransferase (Fragment) [Source:UniProtKB/TrEMBL;Acc:W8Q6Q0]	0.996514	0.814748	5.48741	0.00167268	0.0259282	7.09876	0.000126779	0.00279621
AT1G22550	AT1G22550|NPF5.16	Protein NRT1/ PTR FAMILY 5.16 [Source:UniProtKB/Swiss-Prot;Acc:Q9SK96]	0.996403	0.309305	1.50174	0.00832897	0.470752	0.773498	0.153596	0.756521
AT2G03760	AT2G03760|SOT12	Cytosolic sulfotransferase 12 [Source:UniProtKB/Swiss-Prot;Acc:P52839]	0.996352	0.179437	2.84638	2.34141e-06	0.00227829	2.96183	1.05589e-06	0.00087124
AT3G47690	AT3G47690|EB1A	Microtubule-associated protein RP/EB family member 1A [Source:UniProtKB/Swiss-Prot;Acc:Q7XJ60]	0.996171	0.325969	0.976798	0.0831491	0.981066	0.869665	0.117711	0.870311
AT3G23990	AT3G23990|CPN60	Chaperonin CPN60, mitochondrial [Source:UniProtKB/Swiss-Prot;Acc:P29197]	0.995542	0.158692	1.70188	0.000457087	0.182234	1.6067	0.000682966	0.235106
AT5G52120	AT5G52120|PP2A14	F-box protein PP2-A14 [Source:UniProtKB/Swiss-Prot;Acc:Q9FJ80]	0.995343	0.0220937	0.975703	0.00187877	0.965396	1.36906	6.16707e-05	0.282813
AT3G28340	AT3G28340|GATL10	Hexosyltransferase (Fragment) [Source:UniProtKB/TrEMBL;Acc:W8QNM3]	0.994819	0.407803	2.90041	0.000102371	0.0174775	2.83072	0.000110837	0.01672
AT4G18360	AT4G18360|GLO5	Peroxisomal (S)-2-hydroxy-acid oxidase GLO5 [Source:UniProtKB/Swiss-Prot;Acc:O49506]	0.99476	0.711036	2.40276	0.0389369	0.325011	3.32979	0.00534948	0.0866515
AT2G28400	AT2G28400	Putative uncharacterized protein At2g28400 [Source:UniProtKB/TrEMBL;Acc:Q9SKN0]	0.993621	0.316111	3.49687	2.36617e-06	0.00112891	3.53493	1.54952e-06	0.000576192
AT3G50810	AT3G50810	CASP-like protein 5C2 [Source:UniProtKB/Swiss-Prot;Acc:P0CB17]	0.991398	0.35465	1.98012	0.00169226	0.165155	1.98343	0.00148599	0.150739
AT1G60850	AT1G60850|ATRPAC42	DNA-directed RNA polymerase family protein [Source:UniProtKB/TrEMBL;Acc:Q9C6C2]	0.991062	0.0176688	1.66233	5.4124e-06	0.0529926	1.59209	7.11143e-06	0.0713437
AT4G28550	AT4G28550	At4g28550 [Source:UniProtKB/TrEMBL;Acc:A1L4V1]	0.991044	0.00149059	1.41365	1.08277e-06	0.0990587	1.55294	2.3233e-07	0.0250345
AT4G37700	AT4G37700	At4g37700 [Source:UniProtKB/TrEMBL;Acc:Q9SZG2]	0.99059	0.694084	0.944531	0.402674	0.977704	1.37405	0.207042	0.792397
AT3G47480	AT3G47480|CML47	Probable calcium-binding protein CML47 [Source:UniProtKB/Swiss-Prot;Acc:Q9SN89]	0.990463	0.440205	2.16446	0.00245181	0.149755	1.93183	0.00528801	0.23521
AT1G70000	AT1G70000	At1g70000 [Source:UniProtKB/TrEMBL;Acc:O04544]	0.990328	0.698151	2.05968	0.0652676	0.450086	2.30239	0.0383153	0.32648
AT1G66600	AT1G66600|WRKY63	Probable WRKY transcription factor 63 [Source:UniProtKB/Swiss-Prot;Acc:Q9C6H5]	0.989815	0.770792	3.9891	0.00509065	0.0709791	4.14836	0.0034774	0.0493456
AT5G13550	AT5G13550|SULTR4;1	Sulfate transporter 4.1, chloroplastic [Source:UniProtKB/Swiss-Prot;Acc:Q9FY46]	0.989634	0.0106241	1.24171	6.75774e-05	0.449936	1.45859	8.61856e-06	0.129957
AT3G07050	AT3G07050|NSN1	Guanine nucleotide-binding protein-like NSN1 [Source:UniProtKB/Swiss-Prot;Acc:Q9M8Z5]	0.989576	0.0481567	1.49832	0.000104036	0.206639	1.4931	9.04245e-05	0.195991
AT5G11740	AT5G11740|AGP15	ATAGP15 [Source:UniProtKB/TrEMBL;Acc:C0SVP3]	0.98949	0.0397073	2.15727	1.00367e-06	0.00508831	1.92534	3.03531e-06	0.0149291
AT1G32740	AT1G32740	Putative uncharacterized protein [Source:UniProtKB/TrEMBL;Acc:Q8LCK5]	0.989403	0.408326	2.14256	0.00172391	0.135734	2.20129	0.00121663	0.105196
AT4G04020	AT4G04020|PAP1	Probable plastid-lipid-associated protein 1, chloroplastic [Source:UniProtKB/Swiss-Prot;Acc:O81439]	0.989055	0.302511	1.39228	0.0121114	0.568376	1.49461	0.00709554	0.442844
AT4G13660	AT4G13660|PRR2	Pinoresinol reductase 2 [Source:UniProtKB/Swiss-Prot;Acc:Q9SVP6]	0.988806	0.61955	3.34537	0.000882119	0.037673	3.34379	0.000780178	0.0309763
AT1G08797	AT1G08797		0.988758	0.410521	0.0320027	0.966266	0.218858	0.34968	0.591774	0.409059
AT4G16260	AT4G16260	Probable glucan endo-1,3-beta-glucosidase At4g16260 [Source:UniProtKB/Swiss-Prot;Acc:Q8VZJ2]	0.987665	0.82788	0.310542	0.872438	0.776516	1.41911	0.404643	0.852378
AT5G53590	AT5G53590	At5g53590 [Source:UniProtKB/TrEMBL;Acc:Q6NPG2]	0.987407	0.128102	1.91961	7.1753e-05	0.0625133	1.71974	0.000191721	0.128146
AT2G25530	AT2G25530	AFG1-like ATPase family protein [Source:UniProtKB/TrEMBL;Acc:Q9SKJ6]	0.986304	0.314006	1.5506	0.006603	0.413148	1.74131	0.00253514	0.245257
AT5G23530	AT5G23530|CXE18	Probable carboxylesterase 18 [Source:UniProtKB/Swiss-Prot;Acc:Q9LT10]	0.982615	0.387353	0.679256	0.270417	0.717731	1.70646	0.00665777	0.323227
AT5G61290	AT5G61290	Flavin-containing monooxygenase FMO GS-OX-like 8 [Source:UniProtKB/Swiss-Prot;Acc:Q9FLK4]	0.98108	0.23163	-0.49843	0.307531	0.0150874	-0.499591	0.297686	0.0114304
AT2G02100	AT2G02100|PDF2.2	PDF2.2 [Source:UniProtKB/TrEMBL;Acc:A0A178VVN9]	0.981025	0.61429	1.46358	0.104977	0.694342	1.03929	0.244998	0.964549
AT5G42900	AT5G42900|COR27	Cold regulated protein 27 [Source:UniProtKB/TrEMBL;Acc:Q8L8T7]	0.98024	0.913578	2.82598	0.353537	0.64568	3.02873	0.309352	0.583627
AT3G13150	AT3G13150	Pentatricopeptide repeat-containing protein At3g13150 [Source:UniProtKB/Swiss-Prot;Acc:Q9LK58]	0.979648	0.203359	1.45244	0.00294622	0.414277	1.26162	0.00756994	0.627846
AT3G16860	AT3G16860|COBL8	COBRA-like protein 8 [Source:UniProtKB/Swiss-Prot;Acc:Q9LIB6]	0.979359	0.213549	3.02122	1.80979e-06	0.00146241	3.08781	1.02315e-06	0.000678394
AT5G42860	AT5G42860	Emb [Source:UniProtKB/TrEMBL;Acc:Q9FMN3]	0.979161	0.139541	0.950005	0.0236838	0.963719	0.997306	0.0171018	0.975911
AT4G18280	AT4G18280	Glycine-rich cell wall protein-like protein [Source:UniProtKB/TrEMBL;Acc:F4JQT4]	0.977874	0.00331139	0.149817	0.522707	0.00501839	0.470085	0.0365131	0.0564306
AT4G20835	AT4G20835		0.977735	0.448741	2.55316	0.000608737	0.0562414	3.05767	8.52475e-05	0.010863
AT4G23620	AT4G23620	Ribosomal protein L25/Gln-tRNA synthetase, anti-codon-binding domain-containing protein [Source:UniProtKB/TrEMBL;Acc:F4JPA3]	0.977521	0.000674344	1.23197	1.98991e-06	0.282184	1.07528	7.95134e-06	0.692006
AT5G16370	AT5G16370|AAE5	Probable acyl-activating enzyme 5, peroxisomal [Source:UniProtKB/Swiss-Prot;Acc:Q9FFE6]	0.977454	0.0315185	2.19284	4.08075e-07	0.00266113	2.26672	1.93939e-07	0.0010628
AT5G45960	AT5G45960	GDSL esterase/lipase At5g45960 [Source:UniProtKB/Swiss-Prot;Acc:Q9FJ40]	0.976909	0.719908	-1.54062	0.18759	0.0768394	-1.97033	0.0871838	0.0334038
AT1G71000	AT1G71000	Chaperone DnaJ-domain superfamily protein [Source:UniProtKB/TrEMBL;Acc:F4I8D6]	0.976113	0.756438	3.48959	0.00859312	0.108268	3.67082	0.00561393	0.0752409
AT3G21230	AT3G21230|4CL4	4-coumarate--CoA ligase 4 [Source:UniProtKB/Swiss-Prot;Acc:Q9LU36]	0.975077	0.355929	2.9786	2.55941e-05	0.00723074	3.00715	1.82373e-05	0.00449877
AT3G15352	AT3G15352|ATCOX17	Cytochrome c oxidase 17 [Source:UniProtKB/TrEMBL;Acc:A0A1I9LSX1]	0.974682	0.0502132	2.29689	6.45314e-07	0.0025781	2.72443	5.00089e-08	0.000159105
AT5G62680	AT5G62680|NPF2.11	GTR2 [Source:UniProtKB/TrEMBL;Acc:A0A178UEQ7]	0.973428	0.0686141	0.414992	0.236141	0.188108	0.174817	0.62534	0.0521741
AT5G13700	AT5G13700|PAO1	Polyamine oxidase 1 [Source:UniProtKB/Swiss-Prot;Acc:Q9FNA2]	0.973004	0.309388	2.60663	5.09636e-05	0.015768	3.02962	7.09338e-06	0.00247889
AT2G32540	AT2G32540|CSLB4	Glycosyltransferase (Fragment) [Source:UniProtKB/TrEMBL;Acc:W8Q3D1]	0.972605	0.629387	0.211035	0.838154	0.521021	-0.0714919	0.943346	0.345186
AT5G48560	AT5G48560|BHLH78	Transcription factor bHLH78 [Source:UniProtKB/Swiss-Prot;Acc:Q9FJL4]	0.972573	0.253213	1.78574	0.000939271	0.175863	1.82457	0.000679688	0.142986
AT3G02875	AT3G02875|ILR1	IAA-amino acid hydrolase ILR1 [Source:UniProtKB/Swiss-Prot;Acc:P54968]	0.971875	0.0541539	2.4994	2.50552e-07	0.000971878	3.05049	1.23947e-08	4.0845e-05
AT5G47920	AT5G47920	Emb [Source:UniProtKB/TrEMBL;Acc:Q9FII9]	0.971644	0.562011	1.27274	0.116432	0.792245	0.365067	0.662718	0.546936
AT1G34060	AT1G34060|TAR4	Tryptophan aminotransferase-related protein 4 [Source:UniProtKB/Swiss-Prot;Acc:Q93Z38]	0.971113	0.685158	0.378847	0.741085	0.67871	0.791718	0.456579	0.902082
AT1G03360	AT1G03360|RRP4	RRP4 [Source:UniProtKB/TrEMBL;Acc:A0A178W3N1]	0.968732	0.0481567	1.60943	3.80841e-05	0.103927	1.64502	2.4011e-05	0.0761062
AT5G16450	AT5G16450	Putative 4-hydroxy-4-methyl-2-oxoglutarate aldolase 2 [Source:UniProtKB/Swiss-Prot;Acc:Q9FFE0]	0.9684	0.00236653	1.99901	1.41395e-08	0.000742945	2.14734	4.0574e-09	0.000133241
AT2G15320	AT2G15320	Leucine-rich repeat (LRR) family protein [Source:UniProtKB/TrEMBL;Acc:Q9SHU4]	0.968314	0.0033894	1.09961	4.51955e-05	0.665056	1.10674	3.39842e-05	0.624785
AT5G10410	AT5G10410	Putative clathrin assembly protein At5g10410 [Source:UniProtKB/Swiss-Prot;Acc:Q8H0W9]	0.96803	0.0673597	-0.516714	0.133891	0.00158722	-0.00415921	0.990988	0.0188516
AT1G80520	AT1G80520	Putative uncharacterized protein T21F11.15 [Source:UniProtKB/TrEMBL;Acc:Q9M8M0]	0.966535	0.306236	0.664721	0.21263	0.674642	-0.0229398	0.968811	0.113901
AT3G15210	AT3G15210|ERF4	Ethylene-responsive transcription factor 4 [Source:UniProtKB/Swiss-Prot;Acc:O80340]	0.9658	0.417682	1.37332	0.0307203	0.625931	1.45464	0.0215287	0.529828
AT3G51090	AT3G51090	Coiled-coil 90B-like protein (DUF1640) [Source:UniProtKB/TrEMBL;Acc:Q94F04]	0.965426	0.192949	1.34119	0.00425766	0.512358	1.4983	0.00159837	0.318298
AT5G25490	AT5G25490	Putative uncharacterized protein At5g25490 [Source:UniProtKB/TrEMBL;Acc:Q8GWD1]	0.965368	0.378264	0.583114	0.332422	0.627603	-0.149733	0.812076	0.110185
AT1G69430	AT1G69430	Putative uncharacterized protein [Source:UniProtKB/TrEMBL;Acc:Q9C794]	0.964738	0.399642	0.958543	0.116581	0.994528	0.980718	0.104007	0.986118
AT1G17750	AT1G17750|PEPR2	Leucine-rich repeat receptor-like protein kinase PEPR2 [Source:UniProtKB/Swiss-Prot;Acc:Q9FZ59]	0.964074	0.03832	1.73436	9.43702e-06	0.0427968	1.62051	1.65461e-05	0.0714688
AT4G01850	AT4G01850|SAM2	S-adenosylmethionine synthase [Source:UniProtKB/TrEMBL;Acc:A0A178V3V9]	0.962818	0.0719803	1.96651	8.91929e-06	0.0210605	1.8739	1.23851e-05	0.0280315
AT3G61900	AT3G61900	Putative uncharacterized protein F21F14.70 [Source:UniProtKB/TrEMBL;Acc:Q9M275]	0.962772	0.769159	0.0760164	0.961101	0.610851	1.85709	0.152443	0.586654
AT2G29995	AT2G29995|PSY3	Protein PSY3 [Source:UniProtKB/Swiss-Prot;Acc:Q8S8P7]	0.962626	0.0228912	0.439572	0.121832	0.130546	1.28331	9.22053e-05	0.347878
AT3G59050	AT3G59050|PAO3	Polyamine oxidase 3 [Source:UniProtKB/Swiss-Prot;Acc:Q9LYT1]	0.961656	0.00877113	0.954668	0.000562333	0.984438	1.26847	2.40745e-05	0.302233
AT4G39840	AT4G39840	Cell wall integrity/stress response component-like protein [Source:UniProtKB/TrEMBL;Acc:Q9SMR9]	0.961643	0.0850414	1.01775	0.006657	0.917173	1.2577	0.00114542	0.504682
AT4G24220	AT4G24220|VEP1	3-oxo-Delta(4,5)-steroid 5-beta-reductase [Source:UniProtKB/Swiss-Prot;Acc:Q9STX2]	0.961137	0.00152329	1.44969	5.46365e-07	0.05168	1.56873	1.40433e-07	0.0138878
AT3G13310	AT3G13310	At3g13310 [Source:UniProtKB/TrEMBL;Acc:Q9LTT7]	0.960762	0.0153023	3.13339	4.6539e-10	1.05643e-05	3.60386	4.21236e-11	9.67852e-07
AT2G43040	AT2G43040|NPG1	NPG1 [Source:UniProtKB/TrEMBL;Acc:A0A178VP56]	0.9603	0.502036	1.10606	0.124322	0.89055	1.23826	0.0817544	0.768505
AT1G31710	AT1G31710	Amine oxidase [Source:UniProtKB/TrEMBL;Acc:F4IAX1]	0.959453	0.583976	0.626745	0.464437	0.775363	0.165657	0.85197	0.433176
AT5G58160	AT5G58160|FH13	Formin-like protein 13 [Source:UniProtKB/Swiss-Prot;Acc:Q9LVN1]	0.959113	0.1771	1.52592	0.00117357	0.286763	1.63809	0.000541352	0.183441
AT4G30800	AT4G30800|RPS11B	40S ribosomal protein S11-2 [Source:UniProtKB/Swiss-Prot;Acc:O65569]	0.958907	0.154572	1.83815	0.000136792	0.0829824	1.43083	0.00129403	0.344762
AT1G71850	AT1G71850	F14O23.23 protein [Source:UniProtKB/TrEMBL;Acc:Q9M9G1]	0.958806	0.0381417	1.32973	0.000165866	0.328458	1.41265	7.38594e-05	0.210302
AT3G15990	AT3G15990|SULTR3;4	Probable sulfate transporter 3.4 [Source:UniProtKB/Swiss-Prot;Acc:Q9LW86]	0.95874	0.597687	1.16055	0.173738	0.871611	1.33604	0.111936	0.73304
AT5G04330	AT5G04330|CYP84A4	Cytochrome P450 84A4 [Source:UniProtKB/Swiss-Prot;Acc:F4JW83]	0.958336	0.0689599	2.48553	4.16457e-07	0.00125803	2.50752	2.68985e-07	0.000667455
AT1G44100	AT1G44100|AAP5	Amino acid permease 5 [Source:UniProtKB/Swiss-Prot;Acc:Q8GUM3]	0.957625	0.0347574	0.700528	0.022109	0.507019	0.739165	0.0154285	0.560675
AT5G02260	AT5G02260|EXPA9	EXPA9 [Source:UniProtKB/TrEMBL;Acc:A0A178UHJ8]	0.957383	0.450427	-0.947728	0.151573	0.0210131	-1.46026	0.0273056	0.00341982
AT3G13940	AT3G13940	DNA binding / DNA-directed RNA polymerase [Source:UniProtKB/TrEMBL;Acc:Q9LVK6]	0.957131	0.0502132	1.47398	9.42625e-05	0.187402	1.58712	3.43127e-05	0.0962855
AT4G27652	AT4G27652	At4g27652 [Source:UniProtKB/TrEMBL;Acc:Q8L9W9]	0.956988	0.55598	1.81873	0.0232215	0.382955	1.38496	0.0759825	0.671398
AT1G73510	AT1G73510	Putative uncharacterized protein [Source:UniProtKB/TrEMBL;Acc:Q9FX44]	0.956332	0.634894	3.6338	0.000416127	0.0199211	2.94241	0.00238056	0.0671647
AT5G17980	AT5G17980	C2 calcium/lipid-binding plant phosphoribosyltransferase family protein [Source:UniProtKB/TrEMBL;Acc:Q9FJG3]	0.954907	0.102066	1.48906	0.000380071	0.242296	1.57716	0.000183682	0.157257
AT1G29320	AT1G29320	Transducin/WD40 repeat-like superfamily protein [Source:TAIR;Acc:AT1G29320]	0.954453	0.0481567	1.21848	0.000567916	0.519992	1.41222	0.000111739	0.224434
AT3G27330	AT3G27330	Zinc finger (C3HC4-type RING finger) family protein [Source:UniProtKB/TrEMBL;Acc:F4IWG7]	0.954267	0.452461	1.62915	0.0157917	0.416481	2.41874	0.000741282	0.0601416
AT4G16700	AT4G16700|PSD1	Phosphatidylserine decarboxylase proenzyme 1, mitochondrial [Source:UniProtKB/Swiss-Prot;Acc:Q84V22]	0.954219	0.0804982	1.34049	0.000612068	0.381813	0.748985	0.0337235	0.646785
AT3G58660	AT3G58660	Putative uncharacterized protein At3g58660 [Source:UniProtKB/TrEMBL;Acc:Q9LXT5]	0.953352	0.0541128	1.67362	2.6394e-05	0.0700397	1.55723	4.80048e-05	0.115073
AT5G08620	AT5G08620|RH25	DEAD-box ATP-dependent RNA helicase 25 [Source:UniProtKB/Swiss-Prot;Acc:Q94C75]	0.953349	0.0345311	1.79105	4.50691e-06	0.0248639	1.59862	1.3835e-05	0.0680615
AT2G39705	AT2G39705|RTFL8	RTFL8 [Source:UniProtKB/TrEMBL;Acc:A0A178VQG8]	0.952776	0.16141	0.450003	0.286748	0.331853	0.013861	0.976423	0.0571957
AT4G26780	AT4G26780|AR192	GrpE protein homolog 2, mitochondrial [Source:UniProtKB/Swiss-Prot;Acc:Q8LB47]	0.952003	0.0191862	1.03175	0.000660633	0.839873	0.89513	0.00202387	0.880226
AT1G70170	AT1G70170|2MMP	Metalloendoproteinase 2-MMP [Source:UniProtKB/Swiss-Prot;Acc:O04529]	0.951144	0.716134	3.09977	0.00779343	0.116867	3.364	0.00401664	0.0688702
AT1G78490	AT1G78490|CYP708A3	CYP708A3 [Source:UniProtKB/TrEMBL;Acc:A0A178WMR8]	0.95002	0.374479	0.216038	0.731002	0.304766	-0.242056	0.686679	0.080811
AT5G27520	AT5G27520|PNC2	PNC2 [Source:UniProtKB/TrEMBL;Acc:A0A178UG08]	0.949964	0.0345625	2.32705	1.60802e-07	0.000965996	2.69837	1.58197e-08	7.56386e-05
AT2G18060	AT2G18060|NAC037	VND1 [Source:UniProtKB/TrEMBL;Acc:A0A178VM15]	0.949526	0.267883	1.15911	0.0207779	0.761516	1.03622	0.0351854	0.898741
AT2G46140	AT2G46140	Desiccation-related protein At2g46140 [Source:UniProtKB/Swiss-Prot;Acc:O82355]	0.949301	0.190233	2.43241	1.03012e-05	0.00820965	2.75312	1.78084e-06	0.00136817
AT5G19875	AT5G19875	At5g19875 [Source:UniProtKB/TrEMBL;Acc:Q8L9M7]	0.949065	0.411189	0.80171	0.191602	0.869149	0.646568	0.287367	0.700624
AT3G22840	AT3G22840|ELIP1	ELIP1 [Source:UniProtKB/TrEMBL;Acc:A0A178VCA8]	0.948892	0.851354	-0.0571572	0.979654	0.691911	0.797151	0.679556	0.956131
AT3G56070	AT3G56070|CYP19-3	Peptidyl-prolyl cis-trans isomerase CYP19-3 [Source:UniProtKB/Swiss-Prot;Acc:Q38867]	0.948827	0.0908104	1.94984	1.50597e-05	0.0259181	1.77835	3.49305e-05	0.0518721
AT1G02870	AT1G02870	At1g02870 [Source:UniProtKB/TrEMBL;Acc:Q8RWK5]	0.948419	0.00663662	1.43628	3.78565e-06	0.0911475	1.34967	6.23523e-06	0.150661
AT3G49340	AT3G49340	Cysteine protease-like protein [Source:UniProtKB/TrEMBL;Acc:Q9SG15]	0.948327	0.800375	3.4688	0.0189327	0.153267	2.88366	0.045602	0.26098
AT5G26770	AT5G26770	unknown protein; BEST Arabidopsis thaliana protein match is: unknown protein (TAIR:AT3G05830.1); Has 35333 Blast hits to 34131 proteins in 2444 species: Archae - 798; Bacteria - 22429; Metazoa - 974; Fungi - 991; Plants - 531; Viruses - 0; Other Euk /.../s - 9610 (source: NCBI BLink). [Source:TAIR;Acc:AT5G26770]	0.94774	0.00604986	1.20181	2.69051e-05	0.385649	1.48171	1.70637e-06	0.0532368
AT1G09500	AT1G09500	At1g09500/F14J9_16 [Source:UniProtKB/TrEMBL;Acc:O80533]	0.946386	0.555923	6.60295	5.19278e-08	3.66385e-05	7.36494	8.4528e-09	3.99267e-06
AT3G50900	AT3G50900	At3g50900 [Source:UniProtKB/TrEMBL;Acc:Q9SVK9]	0.945964	0.306925	0.835257	0.10843	0.884974	1.9315	0.000656615	0.107885
AT1G79150	AT1G79150	Binding protein [Source:UniProtKB/TrEMBL;Acc:F4IDJ0]	0.945188	0.047845	1.50376	5.98526e-05	0.144528	1.34272	0.000166432	0.289108
AT5G58210	AT5G58210	AT5G58210 protein [Source:UniProtKB/TrEMBL;Acc:Q8GWS7]	0.944845	0.0451886	1.58261	3.08946e-05	0.0935926	1.80398	5.16068e-06	0.0213915
AT2G28790	AT2G28790	Pathogenesis-related thaumatin superfamily protein [Source:TAIR;Acc:AT2G28790]	0.944718	0.231867	0.433751	0.360057	0.379604	0.0307803	0.951649	0.0951978
AT3G49240	AT3G49240|EMB1796	Pentatricopeptide repeat-containing protein At3g49240 [Source:UniProtKB/Swiss-Prot;Acc:Q9M3A8]	0.944535	0.0829699	1.30939	0.000734456	0.409761	1.39909	0.000342504	0.277747
AT1G74930	AT1G74930|ERF018	Ethylene-responsive transcription factor ERF018 [Source:UniProtKB/Swiss-Prot;Acc:Q9S7L5]	0.94443	0.630461	0.639803	0.491357	0.811598	0.644899	0.476811	0.801731
AT3G22415	AT3G22415	At3g22415 [Source:UniProtKB/TrEMBL;Acc:Q3EB24]	0.943354	0.402441	1.30184	0.0316475	0.657262	1.03132	0.0819696	0.917102
AT1G62720	AT1G62720	Pentatricopeptide repeat-containing protein At1g62720 [Source:UniProtKB/Swiss-Prot;Acc:Q9SI78]	0.942834	0.610109	-0.0579289	0.953489	0.34816	0.91488	0.282822	0.982397
AT1G75580	AT1G75580	At1g75580 [Source:UniProtKB/TrEMBL;Acc:Q9LR00]	0.941805	0.719561	0.872094	0.45113	0.967669	0.142398	0.907202	0.567858
AT3G03165	AT3G03165		0.940964	0.630596	1.75641	0.0505874	0.475055	2.12307	0.0186926	0.266157
AT3G57450	AT3G57450	At3g57450 [Source:UniProtKB/TrEMBL;Acc:Q9SCM7]	0.940962	0.090587	2.65921	2.97375e-07	0.000722317	2.3531	1.05464e-06	0.00198904
AT5G47650	AT5G47650|ATNUDT2	nudix hydrolase homolog 2 [Source:TAIR;Acc:AT5G47650]	0.94088	0.0652667	0.937724	0.00677292	0.994845	0.850794	0.0119879	0.841559
AT1G01610	AT1G01610|GPAT4	GPAT4 [Source:UniProtKB/TrEMBL;Acc:A0A178W9F8]	0.940428	0.0394548	0.625503	0.0397699	0.407324	1.23946	0.000251651	0.416391
AT4G23050	AT4G23050	PAS domain-containing protein tyrosine kinase family protein [Source:UniProtKB/TrEMBL;Acc:O82754]	0.940326	0.0307335	1.79748	2.92469e-06	0.0185234	2.23172	1.37899e-07	0.000742003
AT1G14980	AT1G14980|CPN10	10 kDa chaperonin, mitochondrial [Source:UniProtKB/Swiss-Prot;Acc:P34893]	0.940098	0.05144	1.81745	7.57987e-06	0.0263615	1.76731	8.27979e-06	0.0286556
AT3G17810	AT3G17810|PYD1	PYD1 [Source:UniProtKB/TrEMBL;Acc:A0A178VD08]	0.939423	0.0294562	2.28182	1.28353e-07	0.000895144	2.48096	3.07548e-08	0.000156716
AT3G06920	AT3G06920	Tetratricopeptide repeat (TPR)-like superfamily protein [Source:UniProtKB/TrEMBL;Acc:A0A1I9LMU5]	0.939131	0.00355464	0.791176	0.000936313	0.608727	0.747958	0.00135967	0.474695
AT1G75220	AT1G75220	Sugar transporter ERD6-like 6 [Source:UniProtKB/Swiss-Prot;Acc:Q9FRL3]	0.938199	4.69998e-05	1.78295	2.64694e-10	0.00018767	2.01703	3.42873e-11	1.15052e-05
AT3G05500	AT3G05500	REF/SRPP-like protein At3g05500 [Source:UniProtKB/Swiss-Prot;Acc:Q9MA63]	0.938003	0.278374	2.18824	0.000136795	0.040638	2.07419	0.000200242	0.0519723
AT1G24210	AT1G24210	At1g24210 [Source:UniProtKB/TrEMBL;Acc:Q8LCT6]	0.936223	0.302601	0.551033	0.286382	0.564439	1.03982	0.0411458	0.882657
AT5G10830	AT5G10830	At5g10830 [Source:UniProtKB/TrEMBL;Acc:Q9LEV6]	0.934936	0.164117	1.95756	6.40459e-05	0.0440301	2.20171	1.36431e-05	0.0113103
AT2G31750	AT2G31750|UGT74D1	UDP-glucosyl transferase 74D1 [Source:TAIR;Acc:AT2G31750]	0.932582	0.278687	1.45985	0.00470509	0.392597	1.69956	0.00125906	0.186766
AT5G08610	AT5G08610|RH26	PDE340 [Source:UniProtKB/TrEMBL;Acc:A0A178UFQ6]	0.932475	0.049753	0.839993	0.00931698	0.837376	0.454484	0.1405	0.195268
AT1G18210	AT1G18210|CML27	Probable calcium-binding protein CML27 [Source:UniProtKB/Swiss-Prot;Acc:Q9LE22]	0.932375	0.0221819	1.76941	1.77822e-06	0.0153806	1.9399	4.03786e-07	0.00332098
AT5G18820	AT5G18820|CPN60A2	Chaperonin 60 subunit alpha 2, chloroplastic [Source:UniProtKB/Swiss-Prot;Acc:Q56XV8]	0.932219	0.0462281	1.13105	0.000843315	0.628262	1.06813	0.001238	0.73473
AT1G63780	AT1G63780|IMP4	IMP4 [Source:UniProtKB/TrEMBL;Acc:A0A178WDJ3]	0.932044	0.0402387	1.52913	3.03107e-05	0.103418	1.53745	2.29312e-05	0.0875801
AT1G32170	AT1G32170|XTH30	Probable xyloglucan endotransglucosylase/hydrolase protein 30 [Source:UniProtKB/Swiss-Prot;Acc:Q38908]	0.931945	0.266077	3.06693	2.14515e-06	0.00130529	3.56207	2.34985e-07	0.000138424
AT4G24830	AT4G24830	Argininosuccinate synthase, chloroplastic [Source:UniProtKB/Swiss-Prot;Acc:Q9SZX3]	0.931266	0.0304807	1.0217	0.00108508	0.825999	0.872471	0.00358116	0.88145
AT3G44970	AT3G44970	Cytochrome P450 superfamily protein [Source:UniProtKB/TrEMBL;Acc:F4J4C0]	0.931153	0.535199	-0.0246851	0.977944	0.292821	-1.08333	0.136167	0.0224432
AT3G03341	AT3G03341	Cold-regulated protein [Source:UniProtKB/TrEMBL;Acc:Q1G3B4]	0.931121	0.567246	3.90967	3.75771e-05	0.00395474	3.1309	0.00032607	0.0193594
AT4G34200	AT4G34200|PGDH1	D-3-phosphoglycerate dehydrogenase [Source:UniProtKB/TrEMBL;Acc:A0A178UWV4]	0.930848	0.0341778	2.13915	3.60827e-07	0.00214447	2.309	9.64694e-08	0.000454719
AT3G48250	AT3G48250	Pentatricopeptide repeat-containing protein At3g48250, chloroplastic [Source:UniProtKB/Swiss-Prot;Acc:Q9STK5]	0.930829	0.0737706	0.967383	0.00608776	0.942875	1.04639	0.00311981	0.796518
AT3G19440	AT3G19440	RNA pseudouridine synthase 4, mitochondrial [Source:UniProtKB/Swiss-Prot;Acc:Q9LT72]	0.930586	0.0127966	1.4556	7.31568e-06	0.0896421	1.24789	3.52532e-05	0.294137
AT5G07990	AT5G07990|CYP75B1	TT7 [Source:UniProtKB/TrEMBL;Acc:A0A178UNZ9]	0.930166	0.445084	0.52263	0.422818	0.629639	0.858485	0.17035	0.937111
AT3G13230	AT3G13230	At3g13230 [Source:UniProtKB/TrEMBL;Acc:Q9LTU6]	0.930045	0.121984	1.56939	0.000274578	0.166943	1.51285	0.000338377	0.194009
AT5G28030	AT5G28030|DES1	Bifunctional cystathionine gamma-lyase/cysteine synthase [Source:UniProtKB/Swiss-Prot;Acc:F4K5T2]	0.928109	0.589227	-1.68725	0.0388377	0.011303	-1.97023	0.0163714	0.00407735
AT3G03920	AT3G03920	Putative H/ACA ribonucleoprotein complex subunit 1-like protein 1 [Source:UniProtKB/Swiss-Prot;Acc:Q8VZT0]	0.928003	0.0228979	1.66455	3.72904e-06	0.0302965	1.48944	1.10016e-05	0.0821204
AT4G23630	AT4G23630|RTNLB1	Reticulon-like protein [Source:UniProtKB/TrEMBL;Acc:A0A178V247]	0.927355	0.0500834	1.05833	0.0016351	0.764811	1.15604	0.000657227	0.555611
AT5G48070	AT5G48070|XTH20	Xyloglucan endotransglucosylase/hydrolase protein 20 [Source:UniProtKB/Swiss-Prot;Acc:Q9FI31]	0.926608	0.627054	1.17058	0.180588	0.846865	0.921619	0.287441	0.99712
AT5G45920	AT5G45920	GDSL esterase/lipase At5g45920 [Source:UniProtKB/Swiss-Prot;Acc:Q6NMR9]	0.9264	0.310744	0.466424	0.372208	0.482225	0.502956	0.323667	0.502094
AT1G19020	AT1G19020	CDP-diacylglycerol-glycerol-3-phosphate 3-phosphatidyltransferase [Source:UniProtKB/TrEMBL;Acc:Q8VYY6]	0.925965	0.377183	3.50854	2.98717e-06	0.00106343	3.53317	2.10149e-06	0.000566935
AT2G41475	AT2G41475|ATS3A	Embryo-specific protein ATS3A [Source:UniProtKB/Swiss-Prot;Acc:Q681K2]	0.925781	0.00177561	1.31119	1.49033e-06	0.11413	1.28618	1.4139e-06	0.126444
AT3G14810	AT3G14810|MSL5	Mechanosensitive ion channel protein 5 [Source:UniProtKB/Swiss-Prot;Acc:Q9LH74]	0.925589	0.230029	1.91531	0.000221517	0.0742911	2.2393	3.45667e-05	0.0162558
AT5G44780	AT5G44780|MORF4	Multiple organellar RNA editing factor 4, mitochondrial [Source:UniProtKB/Swiss-Prot;Acc:O48582]	0.925507	0.0261244	1.3774	4.18867e-05	0.183585	1.28841	7.18121e-05	0.273823
AT1G78660	AT1G78660|GGH1	Gamma-glutamyl hydrolase 1 [Source:UniProtKB/Swiss-Prot;Acc:Q9SYL6]	0.925503	6.28172e-05	1.32156	2.67362e-08	0.0316613	1.33259	1.80099e-08	0.0221691
AT5G27350	AT5G27350|SFP1	Sugar transporter ERD6-like 17 [Source:UniProtKB/Swiss-Prot;Acc:Q94CI7]	0.924831	0.122606	1.52951	0.000338963	0.190298	2.07684	9.94711e-06	0.0120526
AT1G55260	AT1G55260	Bifunctional inhibitor/lipid-transfer protein/seed storage 2S albumin superfamily protein [Source:UniProtKB/TrEMBL;Acc:F4I082]	0.924785	0.32453	0.019522	0.974977	0.153984	-0.253204	0.637708	0.0559627
AT1G69070	AT1G69070	FUNCTIONS IN: molecular_function unknown; INVOLVED IN: biological_process unknown; LOCATED IN: cellular_component unknown; EXPRESSED IN: 23 plant structures; EXPRESSED DURING: 13 growth stages; CONTAINS InterPro DOMAIN/s: Nop14-like protein (InterPr /.../07276); Has 69842 Blast hits to 35213 proteins in 1572 species: Archae - 363; Bacteria - 20593; Metazoa - 20851; Fungi - 8010; Plants - 2912; Vi…	0.924722	0.0186999	1.35375	2.92259e-05	0.184533	1.22589	7.18121e-05	0.344892
AT3G22660	AT3G22660|EBP2	Probable rRNA-processing protein EBP2 homolog [Source:UniProtKB/Swiss-Prot;Acc:Q9LUJ5]	0.924471	0.069526	1.58303	6.118e-05	0.103687	1.43663	0.000143849	0.191133
AT3G46670	AT3G46670|UGT76E11	Glycosyltransferase (Fragment) [Source:UniProtKB/TrEMBL;Acc:W8PUR9]	0.92425	0.101695	2.08538	6.75025e-06	0.0114239	2.4608	6.59152e-07	0.0010663
AT5G62360	AT5G62360	Plant invertase/pectin methylesterase inhibitor superfamily protein [Source:UniProtKB/TrEMBL;Acc:Q9LVA3]	0.923849	0.798977	0.975298	0.503199	0.980157	1.21376	0.387317	0.880729
AT1G15510	AT1G15510|PCMP-H73	Pentatricopeptide repeat-containing protein At1g15510, chloroplastic [Source:UniProtKB/Swiss-Prot;Acc:Q9M9E2]	0.9238	0.0717142	0.629674	0.0597344	0.491138	0.385841	0.242713	0.171802
AT5G49280	AT5G49280	At5g49280 [Source:UniProtKB/TrEMBL;Acc:Q9FJ12]	0.923372	0.1295	1.80978	6.76124e-05	0.0591769	1.91724	2.91368e-05	0.0292912
AT2G33847	AT2G33847	Putative uncharacterized protein [Source:UniProtKB/TrEMBL;Acc:Q1G3S4]	0.923228	0.224151	1.40821	0.00308661	0.388636	0.767022	0.08386	0.792394
AT1G50400	AT1G50400|TOM40-2	Probable mitochondrial import receptor subunit TOM40-2 [Source:UniProtKB/Swiss-Prot;Acc:Q9SX55]	0.923148	0.592413	2.34377	0.00577827	0.150805	2.30231	0.00599998	0.150261
AT1G28050	AT1G28050|COL15	Zinc finger protein CONSTANS-LIKE 15 [Source:UniProtKB/Swiss-Prot;Acc:Q9C7E8]	0.920807	0.78653	1.43314	0.289744	0.786208	1.53126	0.248354	0.724721
AT1G05420	AT1G05420|ATOFP12	ovate family protein 12 [Source:TAIR;Acc:AT1G05420]	0.919236	0.742451	2.45895	0.0357767	0.281504	2.57297	0.0271954	0.229276
AT2G33210	AT2G33210|HSP60-2	Chaperonin CPN60-like 1, mitochondrial [Source:UniProtKB/Swiss-Prot;Acc:Q8L7B5]	0.918954	0.046154	1.20041	0.000423439	0.468137	1.02981	0.00149596	0.782121
AT5G63970	AT5G63970|RGLG3	E3 ubiquitin-protein ligase RGLG3 [Source:UniProtKB/Swiss-Prot;Acc:Q8RX26]	0.918779	0.00918214	1.34816	9.31251e-06	0.140891	1.63076	6.71704e-07	0.0139196
AT4G27490	AT4G27490|RRP41L	RRP41L [Source:UniProtKB/TrEMBL;Acc:A0A178UYE3]	0.918744	0.0512644	1.44458	7.85587e-05	0.163335	1.17318	0.000546346	0.504977
AT3G48360	AT3G48360|BT2	BTB/POZ and TAZ domain-containing protein 2 [Source:UniProtKB/Swiss-Prot;Acc:Q94BN0]	0.918107	0.876857	2.44075	0.248677	0.580934	2.75112	0.184783	0.476381
AT5G50760	AT5G50760	At5g50760 [Source:UniProtKB/TrEMBL;Acc:Q9LUE5]	0.917963	0.79938	1.52919	0.278457	0.753803	2.90635	0.037034	0.229343
AT2G26400	AT2G26400|ARD	acireductone dioxygenase 3 [Source:TAIR;Acc:AT2G26400]	0.915161	0.911231	1.92675	0.49659	0.792711	2.93748	0.278747	0.55209
AT4G04670	AT4G04670	tRNA wybutosine-synthesizing protein 2/3/4 [Source:UniProtKB/Swiss-Prot;Acc:Q8W4K1]	0.915135	0.0173814	1.3507	2.38694e-05	0.16871	1.07575	0.000229128	0.624785
AT5G41800	AT5G41800	Probable GABA transporter 2 [Source:UniProtKB/Swiss-Prot;Acc:Q8L4X4]	0.914684	0.0013351	1.97972	3.05472e-09	0.000236668	2.22265	4.17045e-10	2.08291e-05
AT4G32480	AT4G32480	AT4g32480/F8B4_180 [Source:UniProtKB/TrEMBL;Acc:Q9SUU4]	0.914575	0.317838	3.18382	2.74609e-06	0.00127141	3.16479	2.26477e-06	0.000809285
AT1G56580	AT1G56580|SVB	At1g56580/F25P12_18 [Source:UniProtKB/TrEMBL;Acc:Q9FXB0]	0.913807	0.255015	1.34379	0.00570915	0.468403	1.66758	0.000906066	0.169694
AT5G17270	AT5G17270	Protein prenylyltransferase superfamily protein [Source:UniProtKB/TrEMBL;Acc:Q9FFI4]	0.912667	0.000816756	1.01842	1.05618e-05	0.669514	0.826905	9.13865e-05	0.716683
AT3G21500	AT3G21500|DXPS1	1-deoxy-D-xylulose 5-phosphate synthase 1 [Source:UniProtKB/TrEMBL;Acc:A0A1I9LTC7]	0.912491	0.74344	5.89346	3.00912e-05	0.00160116	6.83892	4.02554e-06	0.000231494
AT4G00620	AT4G00620|FOLD4	Bifunctional protein FolD 4, chloroplastic [Source:UniProtKB/Swiss-Prot;Acc:O65271]	0.91193	0.0350421	1.42944	3.89456e-05	0.139147	1.33952	6.54174e-05	0.208208
AT3G03770	AT3G03770	Probable inactive leucine-rich repeat receptor-like protein kinase At3g03770 [Source:UniProtKB/Swiss-Prot;Acc:Q8LFN2]	0.911148	0.0865239	0.256125	0.468829	0.117182	0.173333	0.622721	0.0681698
AT3G23150	AT3G23150|ETR2	Ethylene receptor 2 [Source:UniProtKB/Swiss-Prot;Acc:Q0WPQ2]	0.911105	0.545705	2.76572	0.000666045	0.0410156	2.85413	0.000431313	0.0266949
AT4G13330	AT4G13330	At4g13330 [Source:UniProtKB/TrEMBL;Acc:Q9T0K4]	0.910814	0.28746	1.39878	0.00596573	0.427748	1.40553	0.00529396	0.402911
AT3G53370	AT3G53370|S1FA1	DNA-binding protein S1FA1 [Source:UniProtKB/Swiss-Prot;Acc:P42551]	0.910481	0.0173814	1.15168	0.000128007	0.464511	1.33299	2.0906e-05	0.166494
AT3G61898	AT3G61898	Transmembrane protein [Source:UniProtKB/TrEMBL;Acc:F4IX05]	0.908658	0.449645	0.755944	0.229484	0.867446	0.705831	0.254774	0.808152
AT3G11930	AT3G11930	AT3G11930 protein [Source:UniProtKB/TrEMBL;Acc:B9DG73]	0.907739	0.000898156	1.21053	1.37979e-06	0.175779	0.929473	2.57078e-05	0.933837
AT3G61420	AT3G61420|TFB1-3	Probable RNA polymerase II transcription factor B subunit 1-3 [Source:UniProtKB/Swiss-Prot;Acc:Q9M322]	0.907058	0.192125	1.40249	0.00181602	0.340013	1.72572	0.000235711	0.0964484
AT3G23830	AT3G23830|RBG4	GRP4 [Source:UniProtKB/TrEMBL;Acc:A0A178VD35]	0.906412	0.070487	1.24008	0.00060565	0.416371	0.764688	0.0199699	0.737888
AT5G07180	AT5G07180|ERL2	LRR receptor-like serine/threonine-protein kinase ERL2 [Source:UniProtKB/Swiss-Prot;Acc:Q6XAT2]	0.90639	0.356585	-0.927373	0.0844037	0.0080574	-1.88976	0.00107524	0.000200975
AT5G46720	AT5G46720	AIG2-like (Avirulence induced gene) family protein [Source:UniProtKB/TrEMBL;Acc:Q9FIQ3]	0.906329	0.215369	0.660154	0.128583	0.675537	1.39946	0.00226545	0.344872
AT5G08180	AT5G08180	H/ACA ribonucleoprotein complex subunit 2-like protein [Source:UniProtKB/Swiss-Prot;Acc:Q9LEY9]	0.906013	0.0416138	1.76682	4.28879e-06	0.019529	1.68691	5.84108e-06	0.0261115
AT5G16190	AT5G16190|ATCSLA11	cellulose synthase like A11 [Source:TAIR;Acc:AT5G16190]	0.905245	0.142491	-0.218289	0.589181	0.0197007	-0.20927	0.595468	0.01617
AT1G66280	AT1G66280|BGLU22	Beta-glucosidase 22 [Source:UniProtKB/Swiss-Prot;Acc:Q9C8Y9]	0.904836	0.777655	4.75968	0.000742985	0.0168217	5.29566	0.000231482	0.00543324
AT3G26410	AT3G26410|TRM11	Putative uncharacterized protein At3g26410 [Source:UniProtKB/TrEMBL;Acc:Q9LIN4]	0.90433	0.123161	1.52422	0.00028526	0.169456	1.38568	0.000616195	0.274895
AT2G40050	AT2G40050	Cysteine/Histidine-rich C1 domain family protein [Source:UniProtKB/TrEMBL;Acc:O04208]	0.904316	0.708433	0.729724	0.500892	0.910706	-0.468415	0.664333	0.268888
AT4G05440	AT4G05440|EDA35	Cell division cycle protein 123 homolog [Source:UniProtKB/TrEMBL;Acc:Q9M0V1]	0.904155	0.0368128	1.28807	0.000118526	0.27703	1.40998	3.64497e-05	0.135068
AT1G65240	AT1G65240	Aspartic proteinase-like protein 2 [Source:UniProtKB/Swiss-Prot;Acc:Q9S9K4]	0.903955	0.61977	3.00564	0.00104179	0.0425053	3.29769	0.000385719	0.017791
AT3G60450	AT3G60450	Phosphoglycerate mutase family protein [Source:UniProtKB/TrEMBL;Acc:A0A1I9LN21]	0.902725	0.025615	1.70137	2.51934e-06	0.0188388	1.61102	3.73815e-06	0.0283323
AT2G37890	AT2G37890	Mitochondrial carrier like protein [Source:UniProtKB/TrEMBL;Acc:Q8L7R0]	0.902545	0.0980129	1.53244	0.000149573	0.138709	1.60733	7.56006e-05	0.0871572
AT1G62350	AT1G62350	Pentatricopeptide repeat (PPR) superfamily protein [Source:TAIR;Acc:AT1G62350]	0.901913	0.23985	1.60946	0.00102412	0.196517	1.75247	0.000408063	0.10782
AT2G16900	AT2G16900	Expressed protein [Source:UniProtKB/TrEMBL;Acc:Q9ZVX3]	0.901569	0.0675116	1.69337	2.0092e-05	0.0453038	2.05009	1.55055e-06	0.00405043
AT2G19385	AT2G19385	At2g19385 [Source:UniProtKB/TrEMBL;Acc:Q8S8S8]	0.901557	0.0304114	1.32053	6.29217e-05	0.216368	1.12734	0.000276489	0.509259
AT5G13750	AT5G13750|ZIFL1	ZIFL1 [Source:UniProtKB/TrEMBL;Acc:A0A178UFA6]	0.901353	0.00431215	1.62666	2.24052e-07	0.00842056	1.88532	2.28022e-08	0.000569847
AT1G16515	AT1G16515	unknown protein; Has 35333 Blast hits to 34131 proteins in 2444 species: Archae - 798; Bacteria - 22429; Metazoa - 974; Fungi - 991; Plants - 531; Viruses - 0; Other Eukaryotes - 9610 (source: NCBI BLink). [Source:TAIR;Acc:AT1G16515]	0.90046	0.692795	-0.563208	0.591656	0.230911	1.28989	0.191077	0.76636
AT1G63810	AT1G63810	Nucleolar protein [Source:UniProtKB/TrEMBL;Acc:Q0WVM5]	0.900359	0.0443563	1.27151	0.000183306	0.310528	1.1794	0.000334065	0.439426
AT1G52160	AT1G52160|TRZ3	tRNase Z TRZ3, mitochondrial [Source:UniProtKB/Swiss-Prot;Acc:Q8VYS2]	0.89943	0.0445731	1.39922	6.72032e-05	0.165196	1.32458	0.000101196	0.224831
AT5G55920	AT5G55920|OLI2	Nucleolar protein-like [Source:UniProtKB/TrEMBL;Acc:Q9FG73]	0.8993	0.261619	1.98884	0.000179782	0.0549526	2.11226	8.08392e-05	0.0276587
AT4G27410	AT4G27410|RD26	NAC (No Apical Meristem) domain transcriptional regulator superfamily protein [Source:UniProtKB/TrEMBL;Acc:F4JIU9]	0.898489	0.319204	1.9953	0.000404462	0.0742397	2.17071	0.000149175	0.0333592
AT5G15490	AT5G15490|UGD3	UDP-glucose 6-dehydrogenase [Source:UniProtKB/TrEMBL;Acc:A0A178UJW9]	0.897134	0.0014531	1.42803	2.54176e-07	0.0247345	1.45333	1.43096e-07	0.0150717
AT2G41640	AT2G41640	At2g41640/T32G6.16 [Source:UniProtKB/TrEMBL;Acc:O22225]	0.896959	0.325574	2.54805	3.4647e-05	0.0106463	2.22198	0.00012708	0.0283323
AT2G35700	AT2G35700|ERF038	ERF38 [Source:UniProtKB/TrEMBL;Acc:A0A178VWJ3]	0.896958	0.443407	1.27663	0.0377299	0.642536	1.39328	0.0230665	0.509258
AT1G78050	AT1G78050|PGM	Phosphoglycerate/bisphosphoglycerate mutase [Source:UniProtKB/TrEMBL;Acc:F4I8M8]	0.896929	0.435395	1.16849	0.052771	0.744918	1.31812	0.0286607	0.574841
AT3G05165	AT3G05165	Major facilitator superfamily protein [Source:UniProtKB/TrEMBL;Acc:A0A1I9LTG5]	0.896908	0.0763989	0.718344	0.0303068	0.689136	1.27278	0.000434686	0.340205
AT4G01250	AT4G01250|WRKY22	WRKY transcription factor 22 [Source:UniProtKB/Swiss-Prot;Acc:O04609]	0.896016	0.477194	0.477656	0.471242	0.623755	1.63465	0.0123384	0.338273
AT5G53486	AT5G53486	unknown protein; LOCATED IN: endomembrane system; Has 16 Blast hits to 16 proteins in 6 species: Archae - 0; Bacteria - 0; Metazoa - 0; Fungi - 0; Plants - 16; Viruses - 0; Other Eukaryotes - 0 (source: NCBI BLink). [Source:TAIR;Acc:AT5G53486]	0.894849	0.313859	0.0728197	0.898427	0.174131	0.554481	0.259785	0.583125
AT1G70920	AT1G70920|ATHB-X	Homeobox-leucine zipper protein ATHB-X [Source:UniProtKB/Swiss-Prot;Acc:Q8GXM7]	0.894584	0.546859	1.30087	0.072492	0.678606	1.87599	0.0109522	0.252965
AT2G48090	AT2G48090	unknown protein; FUNCTIONS IN: molecular_function unknown; INVOLVED IN: biological_process unknown; LOCATED IN: chloroplast; EXPRESSED IN: male gametophyte, root, flower, carpel; EXPRESSED DURING: 4 anthesis, petal differentiation and expansion stag /.../ 3 Blast hits to 3 proteins in 1 species: Archae - 0; Bacteria - 0; Metazoa - 0; Fungi - 0; Plants - 3; Viruses - 0; Other Eukaryotes - 0 (sourc…	0.894315	0.300115	1.61476	0.00198159	0.225464	1.65309	0.00145708	0.186714
AT3G50960	AT3G50960|PLP3A	Thioredoxin domain-containing protein PLP3A [Source:UniProtKB/Swiss-Prot;Acc:Q6NPL9]	0.893353	0.13067	0.625744	0.0920662	0.582842	0.774911	0.0364556	0.811593
AT3G46210	AT3G46210|RRP46	Exosome complex exonuclease RRP46 homolog [Source:UniProtKB/Swiss-Prot;Acc:Q9LX74]	0.893107	0.108368	1.28716	0.000907605	0.372921	1.26181	0.000960185	0.38965
AT5G23155	AT5G23155	other RNA [Source:TAIR;Acc:AT5G23155]	0.89245	0.243349	0.42847	0.344691	0.408146	0.584275	0.184411	0.580126
AT5G19440	AT5G19440	At5g19440 [Source:UniProtKB/TrEMBL;Acc:Q29Q34]	0.891758	0.0394139	2.74956	9.0656e-09	6.97706e-05	3.1593	8.31409e-10	5.21641e-06
AT4G11990	AT4G11990	At4g11990 [Source:UniProtKB/TrEMBL;Acc:Q4V3B0]	0.891622	0.601651	0.533294	0.51989	0.746146	0.677484	0.395841	0.842958
AT2G33700	AT2G33700|PP2C27	Probable protein phosphatase 2C 27 [Source:UniProtKB/Swiss-Prot;Acc:P93006]	0.891449	0.0267652	1.55638	6.78773e-06	0.0450916	1.6027	3.70145e-06	0.0268345
AT3G23560	AT3G23560|DTX19	Protein DETOXIFICATION 19 [Source:UniProtKB/Swiss-Prot;Acc:Q9LUH2]	0.889361	0.0186534	2.28047	2.43401e-08	0.000274998	2.42244	7.93851e-09	6.07084e-05
AT3G27400	AT3G27400	Pectate lyase [Source:UniProtKB/TrEMBL;Acc:A0A1I9LNU6]	0.88923	0.219131	-0.263161	0.557037	0.0303532	-0.411865	0.334795	0.0122709
AT5G05240	AT5G05240	Uncharacterised conserved protein (UCP030365) [Source:TAIR;Acc:AT5G05240]	0.889119	0.344823	1.32625	0.012558	0.511371	1.68605	0.00206721	0.192173
AT3G47510	AT3G47510	Putative uncharacterized protein F1P2.60 [Source:UniProtKB/TrEMBL;Acc:Q9SN87]	0.888618	0.00690988	0.489463	0.029894	0.141551	0.930947	0.000209017	0.890991
AT3G06035	AT3G06035	Putative uncharacterized protein At3g06035 [Source:UniProtKB/TrEMBL;Acc:Q0WSE0]	0.888518	0.0964984	0.329984	0.343445	0.180948	0.0826412	0.821171	0.0468823
AT2G44830	AT2G44830	Protein kinase superfamily protein [Source:UniProtKB/TrEMBL;Acc:F4IV25]	0.888015	0.00959011	1.79367	1.8394e-07	0.00335976	1.97047	3.95613e-08	0.000511124
AT1G65080	AT1G65080|ALB3L2	ALBINO3-like protein 2, chloroplastic [Source:UniProtKB/Swiss-Prot;Acc:Q8L718]	0.887971	0.0161237	0.764498	0.00371694	0.718798	0.563191	0.0246737	0.27413
AT4G21140	AT4G21140	BEST Arabidopsis thaliana protein match is: copper ion binding (TAIR:AT4G05400.2); Has 41 Blast hits to 41 proteins in 16 species: Archae - 0; Bacteria - 0; Metazoa - 0; Fungi - 0; Plants - 40; Viruses - 0; Other Eukaryotes - 1 (source: NCBI BLink). [Source:TAIR;Acc:AT4G21140]	0.887929	0.0619655	1.70255	1.27685e-05	0.0341375	1.67781	1.19922e-05	0.0325342
AT3G62590	AT3G62590	AT3g62590/F26K9_20 [Source:UniProtKB/TrEMBL;Acc:Q940L4]	0.887354	0.490067	2.89105	0.000128456	0.0145857	3.30793	2.40157e-05	0.00302809
AT3G48510	AT3G48510	At3g48510 [Source:UniProtKB/TrEMBL;Acc:Q9SMP6]	0.887234	0.639383	1.9241	0.0273457	0.331583	1.66536	0.0515277	0.459793
AT1G13810	AT1G13810	Putative uncharacterized protein [Source:UniProtKB/TrEMBL;Acc:Q5XVK9]	0.886643	0.0152373	1.24686	3.34207e-05	0.233601	1.12951	8.15067e-05	0.419844
AT5G52470	AT5G52470|MED36B	Probable mediator of RNA polymerase II transcription subunit 36b [Source:UniProtKB/Swiss-Prot;Acc:Q9FEF8]	0.886408	0.016813	1.47731	5.36283e-06	0.0549682	1.27653	2.39876e-05	0.187392
AT2G43650	AT2G43650|EMB2777	Putative uncharacterized protein At2g43650 [Source:UniProtKB/TrEMBL;Acc:Q8L3P4]	0.885722	0.0600393	1.38823	0.000111293	0.180188	1.40324	8.29922e-05	0.153794
AT3G47780	AT3G47780|ABCA7	ABC transporter A family member 7 [Source:UniProtKB/Swiss-Prot;Acc:Q9STT5]	0.88558	0.23201	2.65655	3.63001e-06	0.00246401	2.56521	4.23556e-06	0.00238575
AT2G28210	AT2G28210|ATACA2	ATACA2 [Source:UniProtKB/TrEMBL;Acc:A0A178VW72]	0.885374	0.726168	2.5719	0.0185852	0.197147	3.02472	0.00617629	0.0902165
AT5G61350	AT5G61350	Probable receptor-like protein kinase At5g61350 [Source:UniProtKB/Swiss-Prot;Acc:Q9FLJ8]	0.884182	0.180237	-0.0781457	0.862912	0.0503946	0.0412665	0.924498	0.0744681
AT1G17745	AT1G17745|PGDH	D-3-phosphoglycerate dehydrogenase [Source:TAIR;Acc:AT1G17745]	0.883529	0.217591	3.40729	1.10659e-07	0.000133749	3.30084	1.23079e-07	9.50577e-05
AT5G57280	AT5G57280|RID2	RID2 [Source:UniProtKB/TrEMBL;Acc:A0A178UNY0]	0.882928	0.0925539	1.60008	6.56079e-05	0.0818758	1.59889	5.48333e-05	0.0726
AT1G15480	AT1G15480	Pentatricopeptide repeat-containing protein At1g15480, mitochondrial [Source:UniProtKB/Swiss-Prot;Acc:Q9XI21]	0.882855	0.134982	1.33651	0.000955977	0.321694	1.23962	0.00163798	0.428771
AT2G27430	AT2G27430	ARM repeat superfamily protein [Source:UniProtKB/TrEMBL;Acc:Q8GUS7]	0.88168	0.712629	2.3904	0.0220869	0.229838	3.66645	0.00095017	0.0234171
AT5G43190	AT5G43190	F-box/kelch-repeat protein At5g43190 [Source:UniProtKB/Swiss-Prot;Acc:Q9FHS6]	0.881314	0.0169825	0.943655	0.000636174	0.86427	1.21522	3.99961e-05	0.259839
AT4G15660	AT4G15660|GRXS8	Monothiol glutaredoxin-S8 [Source:UniProtKB/Swiss-Prot;Acc:O23417]	0.88082	0.268056	0.0187402	0.972424	0.122156	0.213272	0.651131	0.217362
AT4G39270	AT4G39270	Leucine-rich repeat protein kinase family protein [Source:UniProtKB/TrEMBL;Acc:Q9T033]	0.880234	0.436871	2.58092	0.000158482	0.0215469	2.82543	4.98672e-05	0.00727283
AT3G22120	AT3G22120|CWLP	Cell wall-plasma membrane linker protein [Source:UniProtKB/TrEMBL;Acc:A0A1I9LSA3]	0.880005	0.219855	0.406404	0.346827	0.372106	0.0409392	0.929358	0.0935769
AT4G40000	AT4G40000	S-adenosyl-L-methionine-dependent methyltransferases superfamily protein [Source:UniProtKB/TrEMBL;Acc:F4JJ52]	0.879952	0.117741	1.20569	0.00169103	0.473319	0.501977	0.153125	0.379887
AT1G52930	AT1G52930|BRIX1-2	Ribosome biogenesis protein BRX1 homolog 2 [Source:UniProtKB/Swiss-Prot;Acc:Q9C928]	0.879063	0.0885286	1.46226	0.000144947	0.14956	1.28115	0.000461778	0.311878
AT2G41540	AT2G41540|GPDHC1	Glycerol-3-phosphate dehydrogenase [NAD(+)] GPDHC1, cytosolic [Source:UniProtKB/Swiss-Prot;Acc:O22216]	0.877397	0.0531371	1.23651	0.000262848	0.331242	1.7622	3.99657e-06	0.0140779
AT4G35630	AT4G35630|PSAT1	Phosphoserine aminotransferase 1, chloroplastic [Source:UniProtKB/Swiss-Prot;Acc:Q96255]	0.876788	0.067657	2.49799	1.14666e-07	0.000409206	2.86688	1.28976e-08	3.57424e-05
AT5G57640	AT5G57640	GCK domain-containing protein [Source:UniProtKB/TrEMBL;Acc:Q9FKK9]	0.876014	0.256012	1.53651	0.00146244	0.225668	1.33971	0.00395744	0.390801
AT5G24030	AT5G24030|SLAH3	S-type anion channel SLAH3 [Source:UniProtKB/Swiss-Prot;Acc:Q9FLV9]	0.874969	0.58247	2.26824	0.00430761	0.129702	2.7856	0.000698728	0.0333345
AT5G39785	AT5G39785	Protein of unknown function (DUF1666) [Source:TAIR;Acc:AT5G39785]	0.874243	0.179559	1.24105	0.00306544	0.466976	1.21878	0.00322569	0.476611
AT4G38150	AT4G38150	Pentatricopeptide repeat-containing protein At4g38150 [Source:UniProtKB/Swiss-Prot;Acc:Q9SZL5]	0.873903	0.108368	1.23035	0.00111843	0.413668	1.06439	0.00332674	0.66648
AT3G04040	AT3G04040	AT3G04040 protein [Source:UniProtKB/TrEMBL;Acc:Q6NNK6]	0.873214	0.202099	1.14675	0.00698266	0.613775	1.48066	0.000824314	0.208641
AT1G01420	AT1G01420|UGT72B3	UDP-glucosyl transferase 72B3 [Source:TAIR;Acc:AT1G01420]	0.87189	0.0757638	0.676327	0.0351013	0.647431	0.79635	0.0137248	0.862756
AT5G39090	AT5G39090	Acyltransferase-like protein [Source:UniProtKB/TrEMBL;Acc:Q9FID1]	0.871327	0.499453	2.1811	0.00177986	0.0980692	2.7334	0.000190262	0.0170954
AT1G23280	AT1G23280	Protein MAK16 homolog [Source:UniProtKB/TrEMBL;Acc:F4I4Q1]	0.871307	0.053056	1.51441	2.82944e-05	0.0752067	1.34395	8.69504e-05	0.176065
AT5G04760	AT5G04760	Duplicated homeodomain-like superfamily protein [Source:UniProtKB/TrEMBL;Acc:Q9LZ21]	0.870816	0.00453295	1.49905	4.38833e-07	0.0163876	1.59659	1.40184e-07	0.00477593
AT1G68410	AT1G68410	Probable protein phosphatase 2C 15 [Source:UniProtKB/Swiss-Prot;Acc:Q9M9C6]	0.870554	0.0421133	2.26028	1.19347e-07	0.000634029	2.25107	9.19405e-08	0.000352715
AT1G65450	AT1G65450	GLC [Source:UniProtKB/TrEMBL;Acc:A0A178W297]	0.870004	0.53331	0.562375	0.425878	0.747105	-0.602913	0.379753	0.0694997
AT2G03670	AT2G03670|CDC48B	Cell division control protein 48 homolog B [Source:UniProtKB/Swiss-Prot;Acc:Q9ZPR1]	0.869687	0.0259496	1.21236	8.42426e-05	0.287619	1.30534	3.03941e-05	0.158164
AT1G69360	AT1G69360	Plant protein of unknown function (DUF863) [Source:TAIR;Acc:AT1G69360]	0.869612	0.0107764	0.665631	0.00586911	0.491079	0.824469	0.000956818	0.887697
AT3G57460	AT3G57460	Catalytic/ metal ion binding / metalloendopeptidase/ zinc ion binding protein [Source:UniProtKB/TrEMBL;Acc:F4J3D6]	0.868719	0.435974	1.74327	0.00447303	0.219728	1.49418	0.0118708	0.374471
AT4G16500	AT4G16500|CYS4	Cysteine proteinase inhibitor 4 [Source:UniProtKB/Swiss-Prot;Acc:Q84WT8]	0.868621	0.00912848	1.81434	1.10053e-07	0.00199534	1.84632	6.44492e-08	0.000943423
AT1G57590	AT1G57590|PAE2	Pectin acetylesterase 2 [Source:UniProtKB/Swiss-Prot;Acc:F4I839]	0.868364	0.192125	0.0268233	0.953893	0.0848951	0.54184	0.170152	0.507975
AT1G79630	AT1G79630	Probable protein phosphatase 2C 18 [Source:UniProtKB/Swiss-Prot;Acc:Q8RXZ4]	0.86832	0.0103412	1.59859	7.09256e-07	0.0122166	1.51927	9.77475e-07	0.0183308
AT2G44080	AT2G44080|ARL	ARGOS-like protein [Source:UniProtKB/Swiss-Prot;Acc:Q8RXL7]	0.868186	0.376593	2.58558	4.92627e-05	0.0110657	2.83767	1.35911e-05	0.00314287
AT1G65030	AT1G65030	At1g65030 [Source:UniProtKB/TrEMBL;Acc:Q5XEV4]	0.8675	0.0747828	1.58343	3.58787e-05	0.0642447	1.45255	7.59958e-05	0.116265
AT1G29030	AT1G29030	Apoptosis inhibitory protein 5 (API5) [Source:UniProtKB/TrEMBL;Acc:Q8GXH2]	0.8672	0.00542315	1.04284	4.20808e-05	0.518874	0.910885	0.000149906	0.88048
AT3G05810	AT3G05810	IGR motif protein [Source:UniProtKB/TrEMBL;Acc:Q8LC40]	0.86647	0.00593183	1.22938	6.97417e-06	0.162157	1.2208	5.93837e-06	0.158909
AT5G01500	AT5G01500|TAAC	Thylakoid ADP,ATP carrier protein, chloroplastic [Source:UniProtKB/Swiss-Prot;Acc:Q9M024]	0.865701	0.00877113	0.944627	0.000223422	0.80349	0.731564	0.00203358	0.637008
AT4G18050	AT4G18050|PGP9	P-glycoprotein 9 [Source:TAIR;Acc:AT4G18050]	0.865285	0.394158	2.26161	0.00025156	0.0374703	2.77958	2.26018e-05	0.0044679
AT2G19640	AT2G19640|ASHR2	Histone-lysine N-methyltransferase ASHR2 [Source:UniProtKB/Swiss-Prot;Acc:Q9ZUM9]	0.865248	0.254314	1.57886	0.00101307	0.183052	1.44198	0.00195922	0.26982
AT3G06550	AT3G06550	O-acetyltransferase family protein [Source:TAIR;Acc:AT3G06550]	0.86513	0.0631085	0.366512	0.230512	0.178097	0.285141	0.346427	0.105353
AT4G14090	AT4G14090|UGT75C1	UDP-glycosyltransferase 75C1 [Source:UniProtKB/Swiss-Prot;Acc:Q0WW21]	0.86488	0.656193	-1.91223	0.0309468	0.0125059	-1.31529	0.12838	0.0363134
AT4G19700	AT4G19700|BOI	E3 ubiquitin-protein ligase BOI [Source:UniProtKB/Swiss-Prot;Acc:O81851]	0.86478	0.0987886	2.11911	2.35028e-06	0.00445046	2.58351	1.37789e-07	0.000229895
AT3G13275	AT3G13275	Putative uncharacterized protein At3g13275 [Source:UniProtKB/TrEMBL;Acc:Q84VG5]	0.864601	0.210771	1.50469	0.000853552	0.202055	1.95001	5.38538e-05	0.0268427
AT1G47380	AT1G47380	Probable protein phosphatase 2C 12 [Source:UniProtKB/Swiss-Prot;Acc:Q9FX08]	0.864181	0.0421432	1.66148	5.29755e-06	0.023173	1.75157	2.14422e-06	0.00964318
AT3G21600	AT3G21600	Senescence/dehydration-associated protein-like protein [Source:UniProtKB/TrEMBL;Acc:Q9LVE6]	0.863494	0.2606	1.85165	0.000244696	0.0682684	0.771568	0.0782381	0.880226
AT1G53645	AT1G53645	At1g53640/F22G10.8 [Source:UniProtKB/TrEMBL;Acc:Q9C8L9]	0.861994	0.00767153	1.19818	1.30919e-05	0.20876	1.20161	1.00168e-05	0.189441
AT1G23100	AT1G23100	GroES-like family protein [Source:UniProtKB/TrEMBL;Acc:Q8LDC9]	0.861569	0.223932	2.08271	3.8886e-05	0.0198324	1.67419	0.000323235	0.099568
AT5G16360	AT5G16360	Gb [Source:UniProtKB/TrEMBL;Acc:Q9FFE7]	0.861038	0.499548	2.8117	0.000150978	0.015852	2.44372	0.000517933	0.037777
AT5G51540	AT5G51540|OCT1	Probable mitochondrial intermediate peptidase, mitochondrial [Source:UniProtKB/Swiss-Prot;Acc:F4KDA5]	0.860378	0.0513909	0.868534	0.00444005	0.984438	0.845775	0.00493539	0.9725
AT4G23410	AT4G23410|TET5	TET5 [Source:UniProtKB/TrEMBL;Acc:A0A178UV00]	0.860352	0.361926	0.368096	0.489118	0.45087	0.219801	0.679369	0.296256
AT4G15550	AT4G15550|UGT75D1	UDP-glycosyltransferase 75D1 [Source:UniProtKB/Swiss-Prot;Acc:O23406]	0.860251	0.763007	1.71225	0.138139	0.573019	2.29225	0.0458246	0.298548
AT2G45960	AT2G45960|PIP1B	Plasma membrane intrinsic protein 1B [Source:UniProtKB/TrEMBL;Acc:A8MRW1]	0.860011	0.343802	1.63616	0.00220473	0.20313	1.9033	0.000514816	0.0769009
AT4G14746	AT4G14746	CONTAINS InterPro DOMAIN/s: EGF-like (InterPro:IPR006210); Has 259 Blast hits to 234 proteins in 55 species: Archae - 0; Bacteria - 0; Metazoa - 184; Fungi - 0; Plants - 69; Viruses - 0; Other Eukaryotes - 6 (source: NCBI BLink). [Source:TAIR;Acc:AT4G14746]	0.859826	0.0850414	1.40595	0.000156504	0.163575	2.36371	2.55018e-07	0.000495191
AT2G47670	AT2G47670|PMEI6	Pectinesterase inhibitor 6 [Source:UniProtKB/Swiss-Prot;Acc:O22244]	0.858959	0.61137	-0.871234	0.27037	0.0709821	-0.225845	0.784932	0.243141
AT1G09300	AT1G09300|ICP55	Intermediate cleaving peptidase 55, mitochondrial [Source:UniProtKB/Swiss-Prot;Acc:F4HZG9]	0.858955	0.00480511	1.15855	9.56152e-06	0.235264	1.05722	2.23532e-05	0.430186
AT1G25500	AT1G25500	Plasma-membrane choline transporter family protein [Source:UniProtKB/TrEMBL;Acc:Q9C6L9]	0.858811	0.0463477	0.928187	0.0022687	0.867446	1.19693	0.000192861	0.321244
AT5G59520	AT5G59520|ZIP2	Zinc transporter 2 [Source:UniProtKB/Swiss-Prot;Acc:Q9LTH9]	0.858482	0.800532	0.892129	0.513443	0.985829	1.59023	0.221292	0.661803
AT4G05120	AT4G05120|ENT3	Equilibrative nucleotide transporter 3 [Source:UniProtKB/Swiss-Prot;Acc:Q9M0Y3]	0.857973	0.0829699	1.87069	5.87003e-06	0.0124882	2.05382	1.42978e-06	0.00295179
AT1G63660	AT1G63660	At1g63660 [Source:UniProtKB/TrEMBL;Acc:Q9CAD1]	0.857439	0.00824893	1.48403	1.05611e-06	0.0224751	1.20927	9.71706e-06	0.175437
AT1G31660	AT1G31660	Bystin-like protein [Source:UniProtKB/TrEMBL;Acc:Q8RWS4]	0.856269	0.112699	1.48723	0.000166475	0.130763	1.53039	0.000104551	0.0951316
AT3G02510	AT3G02510	Putative uncharacterized protein At3g02510 [Source:UniProtKB/TrEMBL;Acc:Q0WSJ9]	0.855345	0.00848701	0.149661	0.513251	0.0117707	0.0493105	0.833659	0.00346086
AT1G73880	AT1G73880|UGT89B1	UDP-glycosyltransferase 89B1 [Source:UniProtKB/Swiss-Prot;Acc:Q9C9B0]	0.855321	0.258939	2.78928	2.08361e-06	0.00132044	3.37014	1.37789e-07	8.65603e-05
AT4G09510	AT4G09510|CINV2	Alkaline/neutral invertase CINV2 [Source:UniProtKB/Swiss-Prot;Acc:Q67XD9]	0.855223	0.0911879	0.097648	0.784961	0.0580202	0.13322	0.693396	0.0603411
AT5G21940	AT5G21940	At5g21940 [Source:UniProtKB/TrEMBL;Acc:Q9C593]	0.855	0.630461	1.70707	0.036999	0.403887	1.7945	0.0275332	0.335783
AT1G62370	AT1G62370	F2401.10 [Source:UniProtKB/TrEMBL;Acc:O48801]	0.854929	0.466355	2.25386	0.000712645	0.0588273	2.60238	0.000150427	0.0162221
AT1G63090	AT1G63090|PP2A11	F-box protein PP2-A11 [Source:UniProtKB/Swiss-Prot;Acc:Q9CAN4]	0.854741	0.269103	1.68066	0.000642489	0.127492	2.08191	6.28696e-05	0.0213291
AT5G64570	AT5G64570|BXL4	Beta-D-xylosidase 4 [Source:UniProtKB/Swiss-Prot;Acc:Q9FLG1]	0.853681	0.211024	2.78394	8.60251e-07	0.000781846	2.58603	1.59953e-06	0.00105332
AT5G61240	AT5G61240	Leucine-rich repeat (LRR) family protein [Source:UniProtKB/TrEMBL;Acc:F4K217]	0.853654	0.0103008	1.51641	1.09425e-06	0.0191196	1.63285	3.02714e-07	0.00515599
AT5G09855	AT5G09855		0.852248	0.38735	1.95708	0.000785342	0.0874242	1.96715	0.000657135	0.0747144
AT3G57780	AT3G57780	Nucleolar-like protein [Source:UniProtKB/TrEMBL;Acc:F4J3H8]	0.851635	0.077402	1.15246	0.000795997	0.448478	0.903836	0.00519843	0.904096
AT5G13800	AT5G13800|PPH	pheophytinase [Source:TAIR;Acc:AT5G13800]	0.850977	0.00157285	1.1295	2.7872e-06	0.208676	1.19597	1.03945e-06	0.106752
AT2G36110	AT2G36110	Polynucleotidyl transferase, ribonuclease H-like superfamily protein [Source:UniProtKB/TrEMBL;Acc:Q9SIH3]	0.850393	0.83771	0.729114	0.657373	0.959341	0.632254	0.693373	0.920357
AT2G02955	AT2G02955|MEE12	TATA box-binding protein-associated factor RNA polymerase I subunit B [Source:UniProtKB/Swiss-Prot;Acc:Q5XVF0]	0.849612	0.0857006	1.60305	3.43882e-05	0.0544025	1.71358	1.26501e-05	0.0233711
AT4G20830	AT4G20830	Berberine bridge enzyme-like 19 [Source:UniProtKB/Swiss-Prot;Acc:Q9SVG4]	0.849492	0.284056	2.74524	3.71679e-06	0.00193597	3.22975	3.53374e-07	0.000178825
AT1G78680	AT1G78680|GGH2	Gamma-glutamyl hydrolase 2 [Source:UniProtKB/Swiss-Prot;Acc:O65355]	0.849036	0.0538007	-0.456872	0.114125	0.00113784	-0.629524	0.0296375	0.00023264
AT2G22500	AT2G22500|PUMP5	Mitochondrial uncoupling protein 5 [Source:UniProtKB/Swiss-Prot;Acc:Q9SJY5]	0.848773	0.31649	2.12764	0.000115669	0.0296137	1.81088	0.000495618	0.0847829
AT1G74360	AT1G74360	Probable LRR receptor-like serine/threonine-protein kinase At1g74360 [Source:UniProtKB/Swiss-Prot;Acc:C0LGJ1]	0.848731	0.379057	1.6917	0.00238299	0.184734	1.78584	0.00135786	0.12735
AT2G30600	AT2G30600	BTB/POZ domain-containing protein [Source:UniProtKB/TrEMBL;Acc:F4INV5]	0.848461	0.000912022	1.7594	3.38811e-09	0.000348825	1.89083	8.67907e-10	5.60839e-05
AT4G09420	AT4G09420	Disease resistance protein (TIR-NBS class) [Source:UniProtKB/TrEMBL;Acc:Q9M0Q0]	0.847053	0.149873	1.43549	0.00042952	0.18496	2.3215	1.57667e-06	0.00163188
AT2G27840	AT2G27840|HDT4	Histone deacetylase HDT4 [Source:UniProtKB/Swiss-Prot;Acc:Q9M4T3]	0.844525	0.219924	1.60072	0.000448894	0.127988	1.45498	0.000951052	0.205596
AT1G18980	AT1G18980	At1g18980 [Source:UniProtKB/TrEMBL;Acc:Q29PR5]	0.844513	0.685894	3.00073	0.00230678	0.056633	3.23705	0.0010869	0.0292216
AT1G25220	AT1G25220|ASB1	Anthranilate synthase beta subunit 1 [Source:UniProtKB/TrEMBL;Acc:F4IAW5]	0.843453	0.116234	1.99915	5.6332e-06	0.00832706	2.35735	5.43825e-07	0.000749854
AT1G63160	AT1G63160|RFC2	Replication factor C subunit 2 [Source:UniProtKB/Swiss-Prot;Acc:Q9CAM7]	0.842412	0.176354	1.19257	0.00303009	0.468921	1.44486	0.000515231	0.178366
AT4G03940	AT4G03940	Putative uncharacterized protein AT4g03940 [Source:UniProtKB/TrEMBL;Acc:O81515]	0.841641	0.773964	-0.695022	0.572619	0.288473	0.317704	0.79797	0.73143
ENSRNA049495733	ENSRNA049495733|U4	U4 spliceosomal RNA	0.841231	0.636745	4.30281	1.89264e-05	0.00172367	4.62212	6.36876e-06	0.000508914
AT1G30240	AT1G30240	Proline-, glutamic acid/leucine-rich protein [Source:UniProtKB/TrEMBL;Acc:Q0WV78]	0.840914	0.0120615	1.09698	5.3775e-05	0.36654	1.09931	4.26818e-05	0.343928
AT3G20440	AT3G20440|SBE3	1,4-alpha-glucan-branching enzyme 3, chloroplastic/amyloplastic [Source:UniProtKB/Swiss-Prot;Acc:D2WL32]	0.839976	0.435974	0.454131	0.433693	0.605014	-0.192653	0.744042	0.120666
AT3G53160	AT3G53160|UGT73C7	Glycosyltransferase (Fragment) [Source:UniProtKB/TrEMBL;Acc:W8Q326]	0.839763	0.709631	1.8402	0.0590165	0.413448	2.65959	0.00767866	0.112242
AT3G07720	AT3G07720	AT3g07720/F17A17_6 [Source:UniProtKB/TrEMBL;Acc:Q9S7W4]	0.83962	0.0120778	1.55978	8.31545e-07	0.0123413	1.68065	2.26516e-07	0.00315635
AT5G18550	AT5G18550	Zinc finger CCCH domain-containing protein 58 [Source:UniProtKB/Swiss-Prot;Acc:Q6NPN3]	0.839457	7.10068e-06	0.626745	1.25686e-05	0.126406	0.856193	1.93217e-07	0.917144
AT5G44580	AT5G44580	AT5g44580/K15C23_2 [Source:UniProtKB/TrEMBL;Acc:Q9LU08]	0.839085	0.0706993	0.65031	0.0330071	0.641075	1.13668	0.000583718	0.418664
AT4G11210	AT4G11210|DIR14	Dirigent protein [Source:UniProtKB/TrEMBL;Acc:A0A178V5P7]	0.838424	0.665857	2.95088	0.00166169	0.0482926	2.35109	0.00834678	0.140227
AT4G31330	AT4G31330	Putative uncharacterized protein At4g31330 [Source:UniProtKB/TrEMBL;Acc:Q9C5C1]	0.837619	0.432409	0.266328	0.654215	0.416692	0.177294	0.76289	0.324503
AT4G27940	AT4G27940|MTM1	Mitochondrial carrier protein MTM1 [Source:UniProtKB/Swiss-Prot;Acc:Q944H5]	0.837287	0.587471	1.02548	0.160046	0.860707	0.943898	0.189719	0.917325
AT1G08973	AT1G08973		0.837114	0.0412446	0.973554	0.00101723	0.713846	0.801743	0.0044449	0.926445
AT1G65060	AT1G65060|4CL3	4-coumarate--CoA ligase 3 [Source:UniProtKB/Swiss-Prot;Acc:Q9S777]	0.836949	0.638102	-0.47121	0.580006	0.185742	-1.12154	0.16081	0.0415085
AT5G65830	AT5G65830|ATRLP57	At5g65830 [Source:UniProtKB/TrEMBL;Acc:Q9FH86]	0.835934	0.253461	0.775676	0.0679043	0.924669	0.748543	0.0743228	0.880935
AT2G39210	AT2G39210	At2g39210/T16B24.15 [Source:UniProtKB/TrEMBL;Acc:O80960]	0.834526	0.399016	0.857738	0.104369	0.976803	1.31187	0.0143012	0.459321
AT1G50460	AT1G50460|HKL1	Hexokinase-3 [Source:UniProtKB/Swiss-Prot;Acc:Q9LPS1]	0.834233	0.000180452	1.49371	3.56512e-09	0.00116089	1.50613	2.54189e-09	0.000578491
AT5G42570	AT5G42570	At5g42570 [Source:UniProtKB/TrEMBL;Acc:Q93XZ7]	0.833933	0.000507912	1.35598	5.25318e-08	0.010583	1.39287	2.68639e-08	0.0047956
AT3G55690	AT3G55690	At3g55690 [Source:UniProtKB/TrEMBL;Acc:Q9M053]	0.833544	0.231867	0.514545	0.212	0.549895	0.581812	0.150536	0.627406
AT4G30530	AT4G30530|GGP1	GGP1 [Source:UniProtKB/TrEMBL;Acc:A0A178V143]	0.833534	0.123489	1.16089	0.00164879	0.451076	1.50036	0.00012546	0.0978006
AT2G23590	AT2G23590|MES8	Methylesterase 8 [Source:UniProtKB/Swiss-Prot;Acc:O80475]	0.832175	0.525488	-0.837455	0.198878	0.0374797	-2.22184	0.00136448	0.000467244
AT5G59990	AT5G59990	CCT motif family protein [Source:UniProtKB/TrEMBL;Acc:Q9FJD8]	0.831686	0.752214	-2.0082	0.0634563	0.0335852	-2.01071	0.0601949	0.0272635
AT5G59340	AT5G59340|WOX2	WUSCHEL-related homeobox 2 [Source:UniProtKB/Swiss-Prot;Acc:Q6X7K1]	0.831288	0.714667	1.60981	0.0985013	0.537518	1.48144	0.123201	0.594633
AT3G18580	AT3G18580	Nucleic acid-binding, OB-fold-like protein [Source:UniProtKB/TrEMBL;Acc:Q9LII1]	0.831042	0.0105298	1.18569	1.57615e-05	0.186716	1.05269	4.94278e-05	0.40789
AT1G72070	AT1G72070	Chaperone DnaJ-domain superfamily protein [Source:UniProtKB/TrEMBL;Acc:F4IBN6]	0.830651	0.498227	0.766469	0.216336	0.944768	1.92947	0.00288228	0.130712
AT3G53620	AT3G53620|PPA4	PPa4 [Source:UniProtKB/TrEMBL;Acc:A0A178VKC0]	0.830262	0.203293	1.25781	0.00249781	0.380706	1.0733	0.00736551	0.621155
AT1G31835	AT1G31835	unknown protein; FUNCTIONS IN: molecular_function unknown; INVOLVED IN: biological_process unknown; LOCATED IN: endomembrane system; Has 35333 Blast hits to 34131 proteins in 2444 species: Archae - 798; Bacteria - 22429; Metazoa - 974; Fungi - 991; /.../ - 531; Viruses - 0; Other Eukaryotes - 9610 (source: NCBI BLink). [Source:TAIR;Acc:AT1G31835]	0.830025	0.60566	1.28837	0.0855121	0.648857	1.38501	0.0619687	0.551338
AT3G20340	AT3G20340	At3g20340 [Source:UniProtKB/TrEMBL;Acc:Q9LTR0]	0.829934	0.80011	2.24387	0.0768057	0.371473	2.90447	0.0226029	0.165484
AT5G39840	AT5G39840	DExH-box ATP-dependent RNA helicase DExH18, mitochondrial [Source:UniProtKB/Swiss-Prot;Acc:F4KFV7]	0.829703	0.112698	1.36258	0.000293514	0.188274	1.31154	0.000366467	0.220449
AT1G24530	AT1G24530	F21J9.19 [Source:UniProtKB/TrEMBL;Acc:Q9FYL1]	0.829587	0.377183	1.72156	0.00166903	0.149162	2.00166	0.000372261	0.050972
AT2G17280	AT2G17280|PGM	Phosphoglycerate mutase-like protein [Source:UniProtKB/Swiss-Prot;Acc:Q8GY96]	0.829047	0.381334	1.66505	0.00229704	0.17939	1.86859	0.000757058	0.0844662
AT5G65510	AT5G65510|AIL7	AP2-like ethylene-responsive transcription factor AIL7 [Source:UniProtKB/Swiss-Prot;Acc:Q6J9N8]	0.828897	0.642404	1.29014	0.111311	0.674285	8.88178e-16	1	0.399037
AT1G16300	AT1G16300|GAPCP2	Glyceraldehyde-3-phosphate dehydrogenase GAPCP2, chloroplastic [Source:UniProtKB/Swiss-Prot;Acc:Q5E924]	0.828735	0.0113001	1.86685	5.70122e-08	0.000872647	1.96395	2.11958e-08	0.000231494
AT3G24420	AT3G24420	Alpha/beta-Hydrolases superfamily protein [Source:UniProtKB/TrEMBL;Acc:Q9LK01]	0.82775	0.142392	1.03303	0.00506872	0.66612	1.42406	0.000285082	0.15057
AT2G27310	AT2G27310	F-box protein At2g27310 [Source:UniProtKB/Swiss-Prot;Acc:Q9XIN8]	0.826529	0.269103	1.32892	0.0034796	0.347611	1.39723	0.00212284	0.263991
AT1G25400	AT1G25400	At1g25400 [Source:UniProtKB/TrEMBL;Acc:Q9C6L0]	0.826409	0.386362	2.7885	1.39837e-05	0.00377946	2.74478	1.3415e-05	0.00295913
AT5G56030	AT5G56030|HSP81-2	Heat shock protein 81-2 [Source:UniProtKB/TrEMBL;Acc:F4K6B6]	0.826236	0.568268	1.80749	0.0116285	0.250012	1.85123	0.00933625	0.213385
AT5G11090	AT5G11090	At5g11090 [Source:UniProtKB/TrEMBL;Acc:Q9FY56]	0.826195	0.208538	1.16818	0.00452343	0.495711	1.40501	0.000899313	0.211039
AT1G53580	AT1G53580|GLY3	Persulfide dioxygenase ETHE1 homolog, mitochondrial [Source:UniProtKB/Swiss-Prot;Acc:Q9C8L4]	0.826082	0.0451886	1.40483	2.60072e-05	0.0818758	1.44888	1.44116e-05	0.0529946
AT2G29940	AT2G29940|ABCG31	ABC transporter G family member 31 [Source:UniProtKB/Swiss-Prot;Acc:Q7PC88]	0.825645	0.134982	0.851951	0.0160253	0.960681	0.794489	0.0223748	0.950759
AT5G51070	AT5G51070|CLPD	Chaperone protein ClpD, chloroplastic [Source:UniProtKB/Swiss-Prot;Acc:P42762]	0.82535	0.0234757	2.38941	7.01152e-09	7.51485e-05	2.66601	9.94712e-10	8.77897e-06
AT1G48460	AT1G48460	At1g48460 [Source:UniProtKB/TrEMBL;Acc:Q5PNY9]	0.825099	0.0259902	0.86662	0.00130639	0.910706	0.466911	0.0579866	0.223058
AT2G25000	AT2G25000|WRKY60	Probable WRKY transcription factor 60 [Source:UniProtKB/Swiss-Prot;Acc:Q9SK33]	0.824588	0.426277	2.68116	4.37467e-05	0.00813599	2.24556	0.000238266	0.028566
AT3G01350	AT3G01350|NPF5.9	Protein NRT1/ PTR FAMILY 5.9 [Source:UniProtKB/Swiss-Prot;Acc:Q9SRI2]	0.824531	0.35465	0.328294	0.516091	0.418101	-0.483549	0.31858	0.0244574
AT1G69610	AT1G69610	Protein of unknown function (DUF1666) [Source:TAIR;Acc:AT1G69610]	0.824527	0.511448	1.37453	0.0303401	0.494444	1.60347	0.0121083	0.298766
AT1G03110	AT1G03110|TRM82	tRNA (guanine-N(7)-)-methyltransferase non-catalytic subunit [Source:UniProtKB/TrEMBL;Acc:A0A178VZV6]	0.824433	0.083532	1.28175	0.000251152	0.223609	1.04419	0.00146561	0.56631
AT5G62470	AT5G62470|MYB96	At5g62470 [Source:UniProtKB/TrEMBL;Acc:Q24JK1]	0.824332	0.601725	0.823966	0.268123	0.999668	1.47669	0.0442293	0.469731
AT2G29540	AT2G29540|ATRPC14	RNApolymerase 14 kDa subunit [Source:UniProtKB/TrEMBL;Acc:A8MRK9]	0.823805	0.2585	1.55601	0.000778962	0.152938	1.42462	0.00150329	0.227716
AT4G13345	AT4G13345|MEE55	Serinc-domain containing serine and sphingolipid biosynthesis protein [Source:TAIR;Acc:AT4G13345]	0.82342	0.0337493	0.653442	0.0133589	0.618982	0.569345	0.0273937	0.41756
AT3G18280	AT3G18280	Bifunctional inhibitor/lipid-transfer protein/seed storage 2S albumin superfamily protein [Source:UniProtKB/TrEMBL;Acc:A0A1I9LP30]	0.823316	0.0033894	1.35299	5.42718e-07	0.0256082	1.28396	7.69066e-07	0.041259
AT2G26740	AT2G26740|ATSEH	ATsEH [Source:UniProtKB/TrEMBL;Acc:Q42566]	0.823243	0.000290557	0.748779	3.92375e-05	0.718826	0.675017	0.000100344	0.419024
AT3G21690	AT3G21690|DTX40	Protein DETOXIFICATION 40 [Source:UniProtKB/Swiss-Prot;Acc:Q9LVD9]	0.823239	0.0876635	2.54389	8.20472e-08	0.000237052	2.76208	1.98013e-08	4.20665e-05
AT4G06665	AT4G06665		0.82235	0.192125	1.11533	0.00501413	0.552248	1.25613	0.00179501	0.340658
AT5G14760	AT5G14760|AO	L-aspartate oxidase, chloroplastic [Source:UniProtKB/Swiss-Prot;Acc:Q94AY1]	0.822203	0.761338	1.36791	0.214918	0.717531	1.6418	0.129398	0.547838
AT2G47520	AT2G47520|ERF071	Ethylene-responsive transcription factor ERF071 [Source:UniProtKB/Swiss-Prot;Acc:O22259]	0.821877	0.614284	4.334	7.49592e-06	0.000916448	4.39574	4.90708e-06	0.000452352
AT3G16870	AT3G16870|GATA17	Putative uncharacterized protein At3g16870 [Source:UniProtKB/TrEMBL;Acc:Q0WPA1]	0.821365	0.402577	1.86169	0.00107928	0.10259	1.98958	0.000516021	0.0582575
AT3G48740	AT3G48740|SWEET11	Bidirectional sugar transporter SWEET11 [Source:UniProtKB/Swiss-Prot;Acc:Q9SMM5]	0.820758	0.23369	0.60509	0.1353	0.695711	0.612627	0.125249	0.688697
AT2G28510	AT2G28510|DOF2.1	Dof zinc finger protein DOF2.1 [Source:UniProtKB/Swiss-Prot;Acc:Q8LE43]	0.820419	0.16135	1.73326	5.52597e-05	0.0400225	1.73797	4.36155e-05	0.0320111
AT4G37450	AT4G37450|AGP18	arabinogalactan protein 18 [Source:TAIR;Acc:AT4G37450]	0.819421	0.264388	1.11664	0.0103989	0.593579	0.657204	0.115191	0.770291
AT2G13810	AT2G13810|ALD1	EDTS5 [Source:UniProtKB/TrEMBL;Acc:A0A178VQ02]	0.818081	0.894096	3.48719	0.100155	0.308646	4.17577	0.0476312	0.179921
AT4G21510	AT4G21510|SKIP27	F-box protein SKIP27 [Source:UniProtKB/Swiss-Prot;Acc:O65416]	0.818072	0.286235	1.38837	0.00278502	0.28879	1.55726	0.000951468	0.151206
AT5G38720	AT5G38720	unknown protein; Has 13419 Blast hits to 9093 proteins in 698 species: Archae - 38; Bacteria - 1038; Metazoa - 4949; Fungi - 1086; Plants - 485; Viruses - 44; Other Eukaryotes - 5779 (source: NCBI BLink). [Source:TAIR;Acc:AT5G38720]	0.817973	0.0512553	1.36825	4.00303e-05	0.102061	1.28238	6.7151e-05	0.153497
AT3G10120	AT3G10120	At3g10120 [Source:UniProtKB/TrEMBL;Acc:Q8GY70]	0.817266	0.647559	0.76235	0.355692	0.965175	0.579293	0.479275	0.827371
AT5G48240	AT5G48240	unknown protein; FUNCTIONS IN: molecular_function unknown; INVOLVED IN: biological_process unknown; LOCATED IN: nucleolus; EXPRESSED IN: cultured cell; CONTAINS InterPro DOMAIN/s: Protein of unknown function DUF1665 (InterPro:IPR012459); Has 402 Bla /.../s to 382 proteins in 162 species: Archae - 0; Bacteria - 4; Metazoa - 139; Fungi - 111; Plants - 54; Viruses - 1; Other Eukaryotes - 93 (source:…	0.816746	0.290911	1.36387	0.00332859	0.313545	1.55053	0.0010406	0.156406
AT5G64680	AT5G64680	Mediator-associated protein 2 [Source:UniProtKB/Swiss-Prot;Acc:F4KF27]	0.816281	0.0918154	1.2351	0.000406707	0.274123	1.15153	0.000684737	0.372477
AT1G51090	AT1G51090	Heavy metal transport/detoxification superfamily protein [Source:UniProtKB/TrEMBL;Acc:Q9C684]	0.816273	0.546859	0.49232	0.470058	0.720797	0.860891	0.186391	0.963246
AT1G54570	AT1G54570	Acyltransferase-like protein At1g54570, chloroplastic [Source:UniProtKB/Swiss-Prot;Acc:Q9ZVN2]	0.814203	0.374729	2.17982	0.00014787	0.0270641	2.1468	0.000145915	0.0245873
AT5G66620	AT5G66620|DAR6	Protein DA1-related 6 [Source:UniProtKB/Swiss-Prot;Acc:Q9FJX8]	0.813282	0.756088	0.943548	0.38713	0.936001	1.55481	0.139936	0.578271
AT2G32990	AT2G32990|AtGH9B8	Endoglucanase 11 [Source:UniProtKB/Swiss-Prot;Acc:O48766]	0.813274	0.681196	0.162021	0.870345	0.569466	-0.574308	0.517264	0.178813
AT5G40540	AT5G40540	Protein kinase ATN1 [Source:UniProtKB/TrEMBL;Acc:Q9FM43]	0.812122	0.306925	2.02519	0.000105663	0.0288711	2.08928	6.28814e-05	0.0174516
AT5G11240	AT5G11240	At5g11240 [Source:UniProtKB/TrEMBL;Acc:B5X503]	0.812011	0.102483	1.69553	1.74125e-05	0.0255446	1.55032	3.89868e-05	0.0494198
AT2G39725	AT2G39725	Expressed protein [Source:UniProtKB/TrEMBL;Acc:Q8VZU1]	0.811438	0.121025	2.01304	3.68658e-06	0.0054227	1.95855	3.9269e-06	0.00502496
AT1G08860	AT1G08860|BON3	Protein BONZAI 3 [Source:UniProtKB/Swiss-Prot;Acc:Q5XQC7]	0.810551	0.792019	3.33868	0.00744309	0.0846232	2.08989	0.0784135	0.378256
AT2G16050	AT2G16050	Cysteine/Histidine-rich C1 domain family protein [Source:UniProtKB/TrEMBL;Acc:F4IJF7]	0.809909	0.157696	0.458677	0.19539	0.431235	0.511571	0.141593	0.4918
AT1G26730	AT1G26730|PHO1-H7	Phosphate transporter PHO1 homolog 7 [Source:UniProtKB/Swiss-Prot;Acc:Q6R8G3]	0.808935	0.0540128	1.78557	1.72801e-06	0.00635658	1.85736	7.72389e-07	0.00262406
AT4G10450	AT4G10450|RPL9D	60S ribosomal protein L9-2 [Source:UniProtKB/Swiss-Prot;Acc:Q9SZX9]	0.808642	0.118923	1.58161	5.53381e-05	0.0553489	1.43316	0.000133002	0.106536
AT1G03840	AT1G03840|MGP	Putative uncharacterized protein At1g03840 (Fragment) [Source:UniProtKB/TrEMBL;Acc:C0SUS5]	0.808569	0.536106	0.309956	0.649078	0.549895	-1.58145	0.0149608	0.00302475
AT1G23730	AT1G23730|BCA3	Beta carbonic anhydrase 3 [Source:UniProtKB/Swiss-Prot;Acc:Q9ZUC2]	0.808457	0.111851	0.965984	0.00446082	0.722964	0.934821	0.00518918	0.765713
AT4G22340	AT4G22340|CDS2	Phosphatidate cytidylyltransferase [Source:UniProtKB/TrEMBL;Acc:F4JL60]	0.808401	0.0013813	1.00684	5.13175e-06	0.34826	1.0602	2.10565e-06	0.210527
AT4G01895	AT4G01895	At4g01895 [Source:UniProtKB/TrEMBL;Acc:Q9FNY8]	0.808382	0.452286	2.98168	1.74738e-05	0.00338102	2.97719	1.41041e-05	0.00225881
AT3G09795	AT3G09795		0.807735	0.700181	1.65412	0.0704304	0.467382	2.39136	0.0102709	0.141202
AT3G13600	AT3G13600|IQM2	Calmodulin-binding family protein [Source:UniProtKB/TrEMBL;Acc:A0A178VF87]	0.807394	0.595832	1.0719	0.133902	0.792858	0.355113	0.629515	0.615364
AT3G25570	AT3G25570|SAMDC3	S-adenosylmethionine decarboxylase proenzyme 3 [Source:UniProtKB/Swiss-Prot;Acc:Q9LSU6]	0.807114	0.388386	0.842596	0.0937909	0.963719	0.673898	0.174414	0.845062
AT5G07440	AT5G07440|GDH2	Glutamate dehydrogenase [Source:UniProtKB/TrEMBL;Acc:A0A178UEW8]	0.807061	0.310246	2.88865	1.72252e-06	0.000886875	2.90654	1.18471e-06	0.000462403
AT1G67850	AT1G67850	AT1G67850 protein [Source:UniProtKB/TrEMBL;Acc:Q94F37]	0.806721	0.131773	0.735443	0.0303558	0.885185	0.668523	0.0455264	0.752889
AT2G43320	AT2G43320	At2g43320/T1O24.6 [Source:UniProtKB/TrEMBL;Acc:O22847]	0.806534	0.0789359	1.8817	2.26923e-06	0.00554842	1.96914	9.54658e-07	0.00212473
AT3G17465	AT3G17465|RPL3B	50S ribosomal protein L3-2, chloroplastic [Source:UniProtKB/Swiss-Prot;Acc:Q9LRN8]	0.805853	0.0153221	1.3105	6.19615e-06	0.0668732	1.23505	9.86747e-06	0.105423
AT4G36710	AT4G36710|SCL15	HAM4 [Source:UniProtKB/TrEMBL;Acc:A0A178UVI6]	0.805849	0.183589	1.42946	0.000473785	0.162073	1.59587	0.000135258	0.0677739
AT5G24430	AT5G24430|CRK4	CDPK-related kinase 4 [Source:UniProtKB/Swiss-Prot;Acc:Q9FIM9]	0.805234	0.0209574	1.40063	4.5692e-06	0.0399241	1.38332	4.09268e-06	0.0378513
AT2G15690	AT2G15690|PCMP-H66	Pentatricopeptide repeat-containing protein At2g15690 [Source:UniProtKB/Swiss-Prot;Acc:Q9ZQE5]	0.804583	0.0537181	1.05597	0.000530531	0.471662	0.942769	0.00129793	0.694194
AT2G40435	AT2G40435	Putative uncharacterized protein [Source:UniProtKB/TrEMBL;Acc:Q8RUZ5]	0.804457	0.420744	1.34628	0.0126607	0.412943	1.08434	0.0385979	0.677648
AT3G09910	AT3G09910|RABC2B	RABC2b [Source:UniProtKB/TrEMBL;Acc:A0A178V665]	0.804085	0.491837	1.6853	0.00618326	0.221428	1.33782	0.0239826	0.459079
AT2G39830	AT2G39830|DAR2	DA1-related protein 2 [Source:TAIR;Acc:AT2G39830]	0.804	0.0844156	0.891897	0.00470391	0.838895	0.82265	0.0076544	0.966083
AT2G28450	AT2G28450	Zinc finger CCCH domain-containing protein 24 [Source:UniProtKB/Swiss-Prot;Acc:Q8L7S3]	0.803594	0.0115106	1.08371	3.4739e-05	0.291845	0.993622	7.43098e-05	0.47165
AT5G24600	AT5G24600	At5g24600 [Source:UniProtKB/TrEMBL;Acc:Q9FLU4]	0.803266	0.753726	3.11759	0.00465576	0.071142	1.26397	0.223099	0.735178
AT5G45340	AT5G45340|CYP707A3	Abscisic acid 8'-hydroxylase 3 [Source:UniProtKB/Swiss-Prot;Acc:Q9FH76]	0.802946	0.637275	1.10196	0.155753	0.784351	1.41922	0.0646498	0.519827
AT2G04570	AT2G04570	GDSL esterase/lipase At2g04570 [Source:UniProtKB/Swiss-Prot;Acc:Q9SJB4]	0.802503	0.258939	0.0151373	0.975336	0.115836	1.43815	0.00111232	0.189636
AT3G09680	AT3G09680|RPS23A	40S ribosomal protein S23-1 [Source:UniProtKB/Swiss-Prot;Acc:Q9SF35]	0.80244	0.766874	2.74096	0.0141899	0.144364	2.85859	0.010244	0.109723
AT5G61560	AT5G61560	U-box domain-containing protein kinase family protein [Source:TAIR;Acc:AT5G61560]	0.80234	0.0865239	1.89085	2.56227e-06	0.00565518	2.07474	5.89635e-07	0.00116926
AT1G33560	AT1G33560|ADR1	Disease resistance protein ADR1 [Source:UniProtKB/Swiss-Prot;Acc:Q9FW44]	0.801587	0.0829699	0.89934	0.0042291	0.819048	0.773569	0.0110496	0.948507
AT4G26255	AT4G26255	other RNA [Source:TAIR;Acc:AT4G26255]	0.801574	0.714926	0.622535	0.524635	0.897104	-1.12877	0.224974	0.0818613
AT5G44569	AT5G44569		0.801537	0.552573	0.949445	0.147911	0.877703	1.31256	0.0441937	0.528465
AT1G09932	AT1G09932	Phosphoglycerate mutase family protein [Source:UniProtKB/TrEMBL;Acc:Q8GWG7]	0.80046	0.600127	2.65523	0.000736446	0.0356053	2.61131	0.00075499	0.0328916
AT5G27030	AT5G27030|TPR3	TOPLESS-related 3 [Source:UniProtKB/TrEMBL;Acc:F4K2T3]	0.800099	0.15223	1.39302	0.000345159	0.158463	1.39845	0.000286151	0.141822
AT2G27300	AT2G27300|NTL8	NAC domain-containing protein 40 [Source:UniProtKB/Swiss-Prot;Acc:Q9XIN7]	0.799925	0.617905	1.673	0.0257195	0.342451	0.407263	0.591002	0.678626
AT1G74310	AT1G74310|CLPB1	Chaperone protein ClpB1 [Source:UniProtKB/Swiss-Prot;Acc:P42730]	0.799189	0.753726	1.64142	0.116055	0.533355	1.73174	0.0933219	0.465151
AT1G07720	AT1G07720|KCS3	3-ketoacyl-CoA synthase 3 [Source:TAIR;Acc:AT1G07720]	0.799178	0.564041	2.05736	0.00361627	0.123104	2.83773	0.000178845	0.0119846
AT3G49780	AT3G49780|PSK3	Phytosulfokines 3 [Source:UniProtKB/Swiss-Prot;Acc:Q9M2Y0]	0.799055	0.428638	1.83904	0.0013765	0.107908	2.12235	0.000321192	0.0356869
AT5G58320	AT5G58320|NET4A	Protein NETWORKED 4A [Source:UniProtKB/Swiss-Prot;Acc:F4KEW8]	0.79884	0.0918154	1.6808	1.19431e-05	0.0207361	1.82703	3.39239e-06	0.00609395
AT1G18300	AT1G18300|NUDT4	Nudix hydrolase 4 [Source:UniProtKB/Swiss-Prot;Acc:Q9LE73]	0.797361	0.310246	3.03935	7.92267e-07	0.00045884	3.1212	4.01734e-07	0.000177884
AT5G51830	AT5G51830	Probable fructokinase-7 [Source:UniProtKB/Swiss-Prot;Acc:Q9FLH8]	0.797155	0.135314	2.11365	2.32467e-06	0.00308414	2.69349	7.62508e-08	9.68209e-05
AT5G11310	AT5G11310	Pentatricopeptide repeat-containing protein At5g11310, mitochondrial [Source:UniProtKB/Swiss-Prot;Acc:Q9LFM6]	0.796619	0.128965	1.00944	0.00374939	0.627971	1.31914	0.000325035	0.179921
AT2G46940	AT2G46940	unknown protein; BEST Arabidopsis thaliana protein match is: unknown protein (TAIR:AT3G62070.1); Has 143 Blast hits to 141 proteins in 14 species: Archae - 0; Bacteria - 0; Metazoa - 4; Fungi - 0; Plants - 139; Viruses - 0; Other Eukaryotes - 0 (sou /.../CBI BLink). [Source:TAIR;Acc:AT2G46940]	0.796356	0.657748	1.30733	0.106555	0.636864	0.928428	0.247222	0.906849
AT1G65500	AT1G65500	F5I14.4 protein [Source:UniProtKB/TrEMBL;Acc:O04468]	0.796351	0.708032	-1.03288	0.265161	0.102729	0.807893	0.378761	0.993602
AT3G18760	AT3G18760	Putative uncharacterized protein [Source:UniProtKB/TrEMBL;Acc:Q9LSA1]	0.796342	0.0404491	1.1869	8.77074e-05	0.213637	0.884469	0.00130923	0.795988
AT2G26440	AT2G26440|PME12	Probable pectinesterase/pectinesterase inhibitor 12 [Source:UniProtKB/Swiss-Prot;Acc:O48711]	0.795665	0.488026	1.73785	0.00442111	0.183018	1.63116	0.0063792	0.22406
AT3G07970	AT3G07970|QRT2	Polygalacturonase QRT2 [Source:UniProtKB/Swiss-Prot;Acc:Q9SFB7]	0.795257	0.694273	5.24785	5.04959e-06	0.000509273	5.5969	1.76037e-06	0.000145261
AT2G37870	AT2G37870	Bifunctional inhibitor/lipid-transfer protein/seed storage 2S albumin superfamily protein [Source:UniProtKB/TrEMBL;Acc:Q9SHA0]	0.794986	0.595025	1.26984	0.0712033	0.609785	1.00701	0.146259	0.822519
AT3G22240	AT3G22240	Cysteine-rich/transmembrane domain PCC1-like protein [Source:UniProtKB/TrEMBL;Acc:Q9LHJ3]	0.794983	0.662566	1.60794	0.0505886	0.432797	2.02653	0.0147053	0.203429
AT1G10380	AT1G10380	At1g10380/F14N23_32 [Source:UniProtKB/TrEMBL;Acc:Q93ZB0]	0.794205	0.202632	1.23038	0.00203758	0.345679	1.30886	0.00107696	0.243495
AT5G13420	AT5G13420	Aldolase-type TIM barrel family protein [Source:UniProtKB/TrEMBL;Acc:Q9LYR4]	0.794129	0.0154203	2.02908	1.76684e-08	0.00023091	2.28493	2.48892e-09	2.36337e-05
AT2G40360	AT2G40360|BOP1	Ribosome biogenesis protein BOP1 homolog [Source:UniProtKB/Swiss-Prot;Acc:F4IH25]	0.792825	0.0617158	1.4305	2.57667e-05	0.0605996	1.41059	2.42009e-05	0.0590983
AT3G05060	AT3G05060|NOP5-2	Probable nucleolar protein 5-2 [Source:UniProtKB/Swiss-Prot;Acc:Q9MAB3]	0.79176	0.0816	1.3824	7.15444e-05	0.0995686	1.29121	0.000124248	0.149993
AT2G20490	AT2G20490|NOP10	H/ACA ribonucleoprotein complex subunit 3-like protein [Source:UniProtKB/Swiss-Prot;Acc:Q93XX8]	0.79167	0.0673058	1.54881	1.22779e-05	0.0303083	1.28048	8.59499e-05	0.140995
AT5G16750	AT5G16750|TOZ	Transducin family protein / WD-40 repeat family protein [Source:UniProtKB/TrEMBL;Acc:Q9LFE2]	0.7911	0.11122	1.56413	4.07216e-05	0.0466066	1.46031	7.13134e-05	0.072768
AT5G24860	AT5G24860|FPF1	flowering promoting factor 1 [Source:TAIR;Acc:AT5G24860]	0.790684	0.619646	4.20398	7.58317e-06	0.000910855	4.28706	4.64073e-06	0.000424491
AT1G69370	AT1G69370|CM3	Chorismate mutase 3, chloroplastic [Source:UniProtKB/Swiss-Prot;Acc:Q9C544]	0.790403	0.131343	0.707189	0.033151	0.863003	0.939723	0.00567392	0.725923
AT1G32350	AT1G32350|AOX3	Ubiquinol oxidase 3, mitochondrial [Source:UniProtKB/Swiss-Prot;Acc:Q8LEE7]	0.789682	0.84805	4.00936	0.0107611	0.0838936	5.28295	0.001236	0.0147603
AT5G45280	AT5G45280|PAE11	Pectin acetylesterase 11 [Source:UniProtKB/Swiss-Prot;Acc:Q9FH82]	0.788825	0.426627	1.8274	0.00125504	0.102592	1.91447	0.000730585	0.0675381
AT5G54840	AT5G54840|SGP1	Ras-related small GTP-binding family protein [Source:UniProtKB/TrEMBL;Acc:Q9SUJ6]	0.788147	0.231203	2.22046	7.51322e-06	0.00479741	2.5615	9.84213e-07	0.000588132
AT1G32380	AT1G32380|PRS2	Ribose-phosphate pyrophosphokinase 2, chloroplastic [Source:UniProtKB/Swiss-Prot;Acc:Q42583]	0.787253	0.224108	2.29713	4.30452e-06	0.00304032	2.44274	1.55055e-06	0.000937258
ATMG01380	ATMG01380|RRN5	Mitochondrial 5S ribosomal RNA, which is a component of the 50S large subunit of mitochondrial ribosome. [Source:TAIR;Acc:ATMG01380]	0.785512	0.500769	0.811515	0.16768	0.976617	1.00633	0.0828971	0.774799
AT2G34357	AT2G34357	ARM repeat superfamily protein [Source:UniProtKB/TrEMBL;Acc:F4IHU8]	0.78536	0.0737706	1.35306	6.48589e-05	0.102668	1.29314	8.83566e-05	0.130761
AT5G20790	AT5G20790	unknown protein; FUNCTIONS IN: molecular_function unknown; INVOLVED IN: biological_process unknown; LOCATED IN: endomembrane system; EXPRESSED IN: 11 plant structures; EXPRESSED DURING: LP.04 four leaves visible, 4 anthesis, petal differentiation an /.../nsion stage; BEST Arabidopsis thaliana protein match is: unknown protein (TAIR:AT3G43110.1); Has 30201 Blast hits to 17322 proteins in 780 speci…	0.784413	0.649609	-0.551491	0.495936	0.160006	1.02652	0.182913	0.817046
AT3G17390	AT3G17390|METK4	S-adenosylmethionine synthase [Source:UniProtKB/TrEMBL;Acc:A0A178VIP8]	0.783848	0.131773	1.12442	0.00145897	0.40681	0.941331	0.00532271	0.708435
AT1G48745	AT1G48745	Putative uncharacterized protein [Source:UniProtKB/TrEMBL;Acc:Q1G3E1]	0.783701	0.645789	1.0398	0.179641	0.816871	1.72246	0.0263344	0.309969
AT1G22360	AT1G22360|UGT85A2	UDP-glycosyltransferase 85A2 [Source:UniProtKB/Swiss-Prot;Acc:Q9ZWJ3]	0.783621	0.0804982	1.49551	2.58488e-05	0.0460825	1.60153	9.1496e-06	0.0188389
AT5G01540	AT5G01540|LECRK62	L-type lectin-domain containing receptor kinase VI.2 [Source:UniProtKB/Swiss-Prot;Acc:Q9M021]	0.783226	0.683069	1.59668	0.0597862	0.449001	1.69968	0.0435467	0.369202
AT1G16730	AT1G16730|UP6	F17F16.6 protein [Source:UniProtKB/TrEMBL;Acc:Q9FWQ7]	0.783062	0.822997	-1.39794	0.296784	0.17636	-0.390395	0.779869	0.469043
AT5G47180	AT5G47180|PVA21	Vesicle-associated protein 2-1 [Source:UniProtKB/Swiss-Prot;Acc:Q9LVU1]	0.782624	0.0924564	1.31701	0.000143717	0.142398	1.36274	8.40353e-05	0.0998213
AT1G14850	AT1G14850|NUP155	NUP155 [Source:UniProtKB/TrEMBL;Acc:A0A178WJ50]	0.782618	8.53354e-05	0.953542	3.24523e-07	0.281621	0.826389	1.49143e-06	0.798265
AT3G61100	AT3G61100	Putative endonuclease or glycosyl hydrolase [Source:UniProtKB/TrEMBL;Acc:Q9LEW6]	0.782377	0.187548	1.34933	0.000651445	0.193848	1.09882	0.00332948	0.469733
AT3G23570	AT3G23570	Alpha/beta-Hydrolases superfamily protein [Source:UniProtKB/TrEMBL;Acc:Q94JY3]	0.782248	0.0210939	1.551	9.54933e-07	0.00868921	1.61184	4.1848e-07	0.00359495
AT1G62380	AT1G62380|ACO2	1-aminocyclopropane-1-carboxylate oxidase 2 [Source:UniProtKB/Swiss-Prot;Acc:Q41931]	0.782022	0.141235	1.29107	0.000482265	0.208376	1.01648	0.00337334	0.570821
AT2G47000	AT2G47000|ABCB4	ABC transporter B family member 4 [Source:UniProtKB/Swiss-Prot;Acc:O80725]	0.782004	0.316397	2.16351	3.99656e-05	0.0124882	2.77085	1.64549e-06	0.000605594
AT3G05120	AT3G05120|GID1A	GID1A [Source:UniProtKB/TrEMBL;Acc:A0A178VM30]	0.781897	0.209291	0.54372	0.14305	0.629845	0.573158	0.117395	0.658131
AT3G55610	AT3G55610|P5CSB	Delta-1-pyrroline-5-carboxylate synthase [Source:UniProtKB/TrEMBL;Acc:A0A178VF78]	0.781116	0.000445726	0.633801	0.000192242	0.431765	0.541206	0.000766006	0.170215
AT3G03220	AT3G03220|EXPA13	Expansin-A13 [Source:UniProtKB/Swiss-Prot;Acc:Q9M9P0]	0.780951	0.00294013	0.561598	0.00292308	0.318521	0.575314	0.00218412	0.335584
AT1G04120	AT1G04120|ABCC5	MRP5 [Source:UniProtKB/TrEMBL;Acc:A0A178WGC2]	0.780762	0.000700528	1.50328	7.34883e-09	0.000872647	1.68041	1.00551e-09	7.85875e-05
AT5G06530	AT5G06530|ABCG22	ABC transporter G family member 22 [Source:UniProtKB/Swiss-Prot;Acc:Q93YS4]	0.780739	0.344823	0.301197	0.523825	0.400265	0.132252	0.782617	0.22774
AT2G36870	AT2G36870|XTH32	Probable xyloglucan endotransglucosylase/hydrolase protein 32 [Source:UniProtKB/Swiss-Prot;Acc:Q9SJL9]	0.78048	0.677242	-0.328765	0.714493	0.277362	-0.710885	0.39198	0.127592
AT5G42780	AT5G42780|ZHD13	Zinc-finger homeodomain protein 13 [Source:UniProtKB/Swiss-Prot;Acc:Q9FMY7]	0.779942	0.2918	-1.53141	0.000880301	0.000249073	-0.73365	0.077147	0.00383559
AT5G41460	AT5G41460	At5g41460 [Source:UniProtKB/TrEMBL;Acc:Q9FN55]	0.779777	0.314006	-0.0368259	0.941825	0.122173	-0.222865	0.61689	0.0503974
AT2G31945	AT2G31945	At2g31940/F20M17.2 [Source:UniProtKB/TrEMBL;Acc:Q8RU85]	0.778945	0.730925	3.48882	0.0008773	0.0230848	3.56701	0.000628854	0.0155631
AT1G79710	AT1G79710	Probable folate-biopterin transporter 3 [Source:UniProtKB/Swiss-Prot;Acc:Q9SQN2]	0.7782	0.187209	1.56967	0.000140474	0.0688222	2.30881	1.25496e-06	0.000978412
AT4G09180	AT4G09180|BHLH81	Transcription factor bHLH81 [Source:UniProtKB/Swiss-Prot;Acc:Q9M0R0]	0.77771	0.00153017	0.598715	0.000941334	0.387766	0.714105	0.000148563	0.769788
AT3G49120	AT3G49120|PER34	Peroxidase 34 [Source:UniProtKB/Swiss-Prot;Acc:Q9SMU8]	0.777435	0.224987	2.66716	6.05999e-07	0.000540384	2.71802	3.36251e-07	0.000229272
AT3G05660	AT3G05660|AtRLP33	Receptor like protein 33 [Source:UniProtKB/TrEMBL;Acc:F4J8G2]	0.77648	0.662017	-0.608672	0.460133	0.154265	-0.537023	0.507342	0.163473
AT3G49130	AT3G49130	Putative uncharacterized protein T2J13.30 [Source:UniProtKB/TrEMBL;Acc:Q9SMU9]	0.776407	0.788826	3.43898	0.00410181	0.0565979	3.34682	0.00458787	0.0557578
AT5G15550	AT5G15550|WDR12	Ribosome biogenesis protein WDR12 homolog [Source:UniProtKB/TrEMBL;Acc:A0A178UL95]	0.776194	0.0901344	1.29476	0.000146638	0.1482	1.1802	0.00031804	0.247685
AT5G62380	AT5G62380|NAC101	NAC domain-containing protein 101 [Source:UniProtKB/Swiss-Prot;Acc:Q9LVA1]	0.775734	0.408861	0.801359	0.107629	0.973153	1.097	0.0279046	0.608357
AT1G72870	AT1G72870	Disease resistance protein (TIR-NBS class) [Source:UniProtKB/TrEMBL;Acc:Q9SSN9]	0.775407	0.7428	0.180886	0.871016	0.652239	0.660822	0.50647	0.934927
AT2G04080	AT2G04080|DTX2	Protein DETOXIFICATION 2 [Source:UniProtKB/Swiss-Prot;Acc:Q8GXM8]	0.775379	0.0200714	-0.109213	0.646727	0.00306537	-0.169282	0.454064	0.00118456
AT4G18610	AT4G18610|LSH9	Protein LIGHT-DEPENDENT SHORT HYPOCOTYLS 9 [Source:UniProtKB/Swiss-Prot;Acc:Q9SN52]	0.775238	0.710448	0.41515	0.664646	0.775335	-0.739719	0.411546	0.153111
AT5G01210	AT5G01210	AT5g01210/F7J8_190 [Source:UniProtKB/TrEMBL;Acc:Q9LFB5]	0.77416	0.0941742	1.32687	0.000124541	0.12694	1.50227	2.61561e-05	0.0389014
AT3G16720	AT3G16720|ATL2	RING-H2 finger protein ATL2 [Source:UniProtKB/Swiss-Prot;Acc:Q8L9T5]	0.772615	0.198068	0.971242	0.00894854	0.683857	0.776446	0.0308074	0.994475
AT3G10960	AT3G10960|AZG1	AZG1 [Source:UniProtKB/TrEMBL;Acc:A0A178VPT2]	0.772503	0.216707	1.54987	0.000245064	0.0859557	1.61514	0.000136388	0.0546048
AT1G11580	AT1G11580|ATPMEPCRA	methylesterase PCR A [Source:TAIR;Acc:AT1G11580]	0.772174	0.361801	0.930923	0.0446283	0.808249	0.697053	0.125446	0.906895
AT5G50443	AT5G50443	Transmembrane protein [Source:UniProtKB/TrEMBL;Acc:A0A1P8B9K5]	0.77204	0.646492	4.24488	1.08505e-05	0.00107776	3.47912	8.43507e-05	0.00431427
AT3G60720	AT3G60720|PDLP8	Plasmodesmata-located protein 8 [Source:UniProtKB/TrEMBL;Acc:A0A1I9LQV4]	0.771997	0.294751	0.839645	0.0452147	0.913884	0.802476	0.0526306	0.960122
AT4G12600	AT4G12600	Ribosomal protein L7Ae/L30e/S12e/Gadd45 family protein [Source:UniProtKB/TrEMBL;Acc:F4JRD3]	0.771818	0.168579	1.29417	0.000647499	0.212298	1.10752	0.00222395	0.421583
AT1G51850	AT1G51850	Leucine-rich repeat protein kinase family protein [Source:TAIR;Acc:AT1G51850]	0.771028	0.583976	0.60697	0.373101	0.866551	1.94285	0.00497628	0.136465
AT1G27950	AT1G27950|LTPG1	Non-specific lipid transfer protein GPI-anchored 1 [Source:UniProtKB/Swiss-Prot;Acc:Q9C7F7]	0.771004	0.315152	0.755365	0.0784893	0.980159	1.1627	0.00818323	0.455037
AT5G17380	AT5G17380|HACL	2-hydroxyacyl-CoA lyase [Source:UniProtKB/Swiss-Prot;Acc:Q9LF46]	0.770847	0.0671507	2.69485	6.35245e-09	4.49904e-05	3.25943	2.79096e-10	2.15417e-06
AT5G06510	AT5G06510|NFYA10	NF-YA10 [Source:UniProtKB/TrEMBL;Acc:A0A178URE3]	0.770064	0.235956	-0.538912	0.157876	0.00775364	-0.4334	0.250939	0.00953606
AT3G13810	AT3G13810|AtIDD11	indeterminate(ID)-domain 11 [Source:TAIR;Acc:AT3G13810]	0.768409	0.0883431	0.980481	0.0017212	0.577678	1.40607	4.24089e-05	0.0627435
AT3G58180	AT3G58180	Deoxyhypusine hydroxylase [Source:UniProtKB/Swiss-Prot;Acc:Q94JW0]	0.768147	0.00919834	1.24878	2.72864e-06	0.0508939	1.18539	3.9269e-06	0.0776006
AT1G62620	AT1G62620	Flavin-containing monooxygenase FMO GS-OX-like 3 [Source:UniProtKB/Swiss-Prot;Acc:Q9SXD5]	0.767619	0.517544	0.459921	0.450091	0.702789	0.57936	0.32425	0.811747
AT1G11840	AT1G11840|ATGLX1		0.76752	0.0137608	0.188648	0.381388	0.02745	0.0146335	0.949401	0.00412455
AT2G45440	AT2G45440|DHDPS2	Putative dihydrodipicolinate synthase [Source:UniProtKB/TrEMBL;Acc:Q0WSN6]	0.76711	0.00985217	1.71622	4.91866e-08	0.000848069	1.48056	2.53723e-07	0.00435408
AT4G33540	AT4G33540	Metallo-beta-lactamase family protein [Source:UniProtKB/TrEMBL;Acc:Q8RWE1]	0.766739	0.143106	3.12672	9.09717e-09	3.75959e-05	3.39494	2.08348e-09	4.8225e-06
AT3G28890	AT3G28890|AtRLP43	Disease resistance protein-like [Source:UniProtKB/TrEMBL;Acc:Q9LJW7]	0.766605	0.650611	2.89516	0.000631402	0.0255111	2.87253	0.000592163	0.0215589
AT1G78310	AT1G78310|VQ9	VQ motif-containing protein 9 [Source:UniProtKB/Swiss-Prot;Acc:Q9M9F0]	0.764306	0.125764	1.4482	9.07093e-05	0.0752449	1.64532	1.7683e-05	0.0196777
AT4G04840	AT4G04840|MSRB6	MSRB6 [Source:UniProtKB/TrEMBL;Acc:A0A178V4R5]	0.763954	0.443536	0.663127	0.203898	0.895248	0.606776	0.238102	0.822126
AT2G30230	AT2G30230	6,7-dimethyl-8-ribityllumazine synthase [Source:UniProtKB/TrEMBL;Acc:O22919]	0.763776	0.467218	1.9823	0.00082896	0.0653127	2.0075	0.000647756	0.0513173
AT4G16740	AT4G16740|TPS03	Tricyclene synthase, chloroplastic [Source:UniProtKB/Swiss-Prot;Acc:A4FVP2]	0.761997	0.836527	1.18089	0.401136	0.831373	1.62753	0.231128	0.616872
AT2G01740	AT2G01740	Pentatricopeptide repeat-containing protein At2g01740 [Source:UniProtKB/Swiss-Prot;Acc:Q9ZUA2]	0.761578	0.16762	0.586997	0.0824196	0.70563	0.473149	0.155558	0.487094
AT4G30270	AT4G30270|XTH24	Xyloglucan endotransglucosylase/hydrolase protein 24 [Source:UniProtKB/Swiss-Prot;Acc:P24806]	0.760967	0.302601	3.20513	1.8394e-07	0.000147653	3.24375	1.15675e-07	6.39029e-05
AT1G54773	AT1G54773		0.760876	0.793598	-0.461844	0.705802	0.3897	0.609389	0.600362	0.924249
AT4G14390	AT4G14390	Ankyrin repeat family protein [Source:UniProtKB/TrEMBL;Acc:F4JVF4]	0.760539	0.546859	0.247891	0.708926	0.51789	-0.570327	0.352357	0.0669025
AT5G05140	AT5G05140|MED26B	Probable mediator of RNA polymerase II transcription subunit 26b [Source:UniProtKB/Swiss-Prot;Acc:Q9FHK9]	0.760321	0.0374719	1.71161	5.8315e-07	0.00314215	1.93687	8.48243e-08	0.000359987
AT5G59480	AT5G59480	Haloacid dehalogenase-like hydrolase (HAD) superfamily protein [Source:UniProtKB/TrEMBL;Acc:Q9LTI2]	0.760313	0.645914	1.68193	0.0268999	0.321037	1.90168	0.0127084	0.197973
AT5G40380	AT5G40380|CRK42	Cysteine-rich receptor-like protein kinase 42 [Source:UniProtKB/Swiss-Prot;Acc:Q9FNE1]	0.760048	0.412137	0.839133	0.0875502	0.91465	1.01322	0.0384125	0.687817
AT4G04450	AT4G04450|WRKY42	WRKY transcription factor 42 [Source:UniProtKB/Swiss-Prot;Acc:Q9XEC3]	0.759989	0.462105	0.318271	0.56885	0.521021	0.471737	0.37631	0.672638
AT1G14870	AT1G14870|PCR2	PCR2 [Source:UniProtKB/TrEMBL;Acc:A0A178WDU8]	0.759651	0.566955	3.63214	8.33133e-06	0.00116966	3.70745	5.02159e-06	0.000553274
AT5G48530	AT5G48530	unknown protein; FUNCTIONS IN: molecular_function unknown; INVOLVED IN: biological_process unknown; LOCATED IN: mitochondrion; BEST Arabidopsis thaliana protein match is: unknown protein (TAIR:AT3G07440.1); Has 32 Blast hits to 32 proteins in 11 spe /.../Archae - 0; Bacteria - 0; Metazoa - 0; Fungi - 0; Plants - 32; Viruses - 0; Other Eukaryotes - 0 (source: NCBI BLink). [Source:TAIR;Acc:AT5G4853…	0.759447	0.623643	1.29402	0.0690794	0.565037	1.72575	0.0163795	0.251866
AT5G58370	AT5G58370	AT5G58370 protein [Source:UniProtKB/TrEMBL;Acc:B9DFZ2]	0.75942	0.102228	0.793195	0.00964057	0.939982	0.550543	0.0612414	0.572808
AT3G18773	AT3G18773|ATL77	RING-H2 finger protein ATL77 [Source:UniProtKB/Swiss-Prot;Acc:Q9LS99]	0.759295	0.408861	0.504162	0.307261	0.701575	0.708168	0.141053	0.94185
AT2G27775	AT2G27775	At2g27775 [Source:UniProtKB/TrEMBL;Acc:B1WCA4]	0.758998	0.184123	0.575969	0.0952412	0.697307	0.537494	0.114708	0.610198
AT1G29250	AT1G29250	Alba DNA/RNA-binding protein [Source:UniProtKB/TrEMBL;Acc:Q9LP53]	0.758663	0.0172178	1.15718	1.59665e-05	0.12844	0.989246	7.64056e-05	0.375033
AT3G20300	AT3G20300	AT3g20300/MQC12_5 [Source:UniProtKB/TrEMBL;Acc:Q8VXV8]	0.758394	0.00922366	2.03136	3.26549e-09	7.20647e-05	2.14088	1.0999e-09	1.63657e-05
AT2G18330	AT2G18330	AAA-type ATPase family protein [Source:UniProtKB/TrEMBL;Acc:Q9ZPW5]	0.757742	0.0155236	1.27033	4.38736e-06	0.0490877	1.10314	1.86394e-05	0.167458
AT5G47740	AT5G47740	Adenine nucleotide alpha hydrolases-like superfamily protein [Source:UniProtKB/TrEMBL;Acc:F4JYN2]	0.757114	0.779451	1.71601	0.111111	0.486425	3.41991	0.00254997	0.0373493
AT1G48770	AT1G48770	Putative uncharacterized protein F11I4_6 [Source:UniProtKB/TrEMBL;Acc:Q9C745]	0.756849	0.273986	0.703791	0.0762122	0.929158	0.752902	0.0555751	0.9948
AT4G13400	AT4G13400	2-oxoglutarate (2OG) and Fe(II)-dependent oxygenase superfamily protein [Source:UniProtKB/TrEMBL;Acc:F4JT13]	0.756391	0.0695608	1.02232	0.000660227	0.439579	1.37107	2.64408e-05	0.055307
AT5G64510	AT5G64510|TIN1	Putative uncharacterized protein At5g64510 [Source:UniProtKB/TrEMBL;Acc:Q84JN2]	0.755892	0.545446	1.86325	0.00374939	0.135555	1.94551	0.0024339	0.0973613
AT1G72920	AT1G72920	Similar to part of disease resistance protein [Source:UniProtKB/TrEMBL;Acc:Q9SSN4]	0.755871	0.344823	1.08789	0.0156196	0.563583	0.74692	0.085796	0.989254
AT1G34180	AT1G34180|anac016	NAC domain containing protein 16 [Source:TAIR;Acc:AT1G34180]	0.755606	0.661727	1.65717	0.034328	0.35085	1.41818	0.0651979	0.487359
AT3G05327	AT3G05327	Cyclin family protein [Source:UniProtKB/TrEMBL;Acc:Q1G3M7]	0.755578	0.67848	1.54982	0.055198	0.436426	1.33294	0.0940793	0.5654
AT3G13910	AT3G13910	Protein of unknown function (DUF3511) [Source:TAIR;Acc:AT3G13910]	0.755324	0.257682	2.02141	2.14126e-05	0.0101355	2.54917	9.84213e-07	0.000510359
AT2G04160	AT2G04160|AIR3	Subtilisin-like protease SBT5.3 [Source:UniProtKB/Swiss-Prot;Acc:Q9ZSP5]	0.754994	0.0689183	1.89671	6.44759e-07	0.00186061	1.77212	1.10878e-06	0.00283521
AT5G18180	AT5G18180	H/ACA ribonucleoprotein complex subunit 1-like protein 2 [Source:UniProtKB/Swiss-Prot;Acc:Q9FK53]	0.754779	0.546316	1.73321	0.00638818	0.187976	1.84446	0.00373054	0.129326
AT3G13620	AT3G13620	PUT4 [Source:UniProtKB/TrEMBL;Acc:A0A178VLM5]	0.754385	0.499492	0.593919	0.295914	0.843248	0.613776	0.27069	0.854443
AT4G33130	AT4G33130	unknown protein; FUNCTIONS IN: molecular_function unknown; INVOLVED IN: biological_process unknown; LOCATED IN: chloroplast; EXPRESSED IN: 9 plant structures; EXPRESSED DURING: 6 growth stages; BEST Arabidopsis thaliana protein match is: Protein of /.../n function, DUF547 (TAIR:AT1G16750.1); Has 192 Blast hits to 192 proteins in 18 species: Archae - 0; Bacteria - 0; Metazoa - 1; Fungi - 0; Plants…	0.754097	0.714532	1.27131	0.150668	0.665267	1.00853	0.249115	0.830857
AT4G08170	AT4G08170|ITPK3	Inositol-tetrakisphosphate 1-kinase 3 [Source:UniProtKB/Swiss-Prot;Acc:Q9SUG3]	0.752917	0.0269829	0.964018	0.000214441	0.467595	1.09452	4.63725e-05	0.204524
AT3G15590	AT3G15590	Pentatricopeptide repeat-containing protein At3g15590, mitochondrial [Source:UniProtKB/Swiss-Prot;Acc:Q9LRP6]	0.752873	0.00777663	1.1142	6.39117e-06	0.12234	1.01222	1.56861e-05	0.254696
AT2G01640	AT2G01640	Expressed protein [Source:UniProtKB/TrEMBL;Acc:Q9ZU92]	0.752555	0.0201664	1.32214	3.81548e-06	0.0347395	1.13492	1.86108e-05	0.136787
AT1G30370	AT1G30370	DLAH [Source:UniProtKB/TrEMBL;Acc:A0A178W2K8]	0.752418	0.826991	1.33809	0.306217	0.743875	2.1533	0.0916674	0.368763
AT5G54910	AT5G54910|RH32	DEAD-box ATP-dependent RNA helicase 32 [Source:UniProtKB/Swiss-Prot;Acc:Q9FFT9]	0.752112	0.135304	1.04043	0.00207683	0.473319	0.930616	0.00448607	0.656082
AT4G01480	AT4G01480|PPA5	PPa5 [Source:UniProtKB/TrEMBL;Acc:A0A178V127]	0.751326	0.0024109	-0.312798	0.0622542	7.71088e-05	-0.384986	0.022177	2.15632e-05
AT5G22540	AT5G22540	At5g22540 [Source:UniProtKB/TrEMBL;Acc:Q9FK85]	0.750658	0.588347	1.68756	0.0121345	0.242692	1.3015	0.0456961	0.493965
AT5G64980	AT5G64980	At5g64980 [Source:UniProtKB/TrEMBL;Acc:Q9LV80]	0.749934	0.17587	1.05501	0.00316234	0.478945	0.803769	0.0182276	0.908527
AT5G39790	AT5G39790	5'-AMP-activated protein kinase-related [Source:TAIR;Acc:AT5G39790]	0.74988	0.0232698	0.199893	0.377908	0.0443174	-0.0053388	0.982806	0.00573184
AT1G10410	AT1G10410	At1g10410/F14N23_31 [Source:UniProtKB/TrEMBL;Acc:Q8LPT2]	0.748143	0.115295	1.8318	3.72904e-06	0.00579992	2.15843	3.50248e-07	0.000487699
AT2G31380	AT2G31380|BBX25	B-box zinc finger protein 25 [Source:UniProtKB/Swiss-Prot;Acc:Q9SID1]	0.747861	0.834284	0.231366	0.878871	0.783485	0.440746	0.753072	0.867102
AT4G25000	AT4G25000|AMY1	Alpha-amylase 1 [Source:UniProtKB/Swiss-Prot;Acc:Q8VZ56]	0.747565	0.608871	2.20812	0.00230668	0.0775224	1.79078	0.00971921	0.192533
AT3G62460	AT3G62460	AT3g62460/T12C14_160 [Source:UniProtKB/TrEMBL;Acc:Q9LZP4]	0.747537	0.137232	1.36459	0.000165434	0.107609	1.57469	2.89807e-05	0.0273605
AT1G60270	AT1G60270|BGLU6	Putative beta-glucosidase 6 [Source:UniProtKB/Swiss-Prot;Acc:Q682B4]	0.747086	0.606434	0.594482	0.388415	0.877575	0.368352	0.594133	0.658744
AT3G55430	AT3G55430	Beta-1, 3-glucanase-like protein [Source:UniProtKB/TrEMBL;Acc:Q9M2T6]	0.747007	0.093598	2.68212	1.26241e-08	4.80873e-05	2.76628	6.26588e-09	1.47173e-05
AT4G01660	AT4G01660|ABC1	Protein ABC transporter 1, mitochondrial [Source:UniProtKB/Swiss-Prot;Acc:Q9SBB2]	0.746864	0.0231344	1.43124	1.72001e-06	0.0141338	1.55961	4.21477e-07	0.00331007
AT3G48690	AT3G48690|CXE12	Probable carboxylesterase 12 [Source:UniProtKB/Swiss-Prot;Acc:Q9SMN0]	0.746555	0.378662	1.48454	0.00241449	0.186565	1.59653	0.00117121	0.115735
AT3G50620	AT3G50620	Sulfotransferase [Source:UniProtKB/TrEMBL;Acc:A0A178VHM1]	0.746257	0.0721649	1.21547	0.000113142	0.153123	1.17901	0.000131313	0.174119
AT1G16390	AT1G16390|OCT3	Organic cation/carnitine transporter 3 [Source:UniProtKB/Swiss-Prot;Acc:Q9SA38]	0.745934	0.633983	0.548818	0.456481	0.849218	0.168148	0.825141	0.512289
AT3G22330	AT3G22330|RH53	DEAD-box ATP-dependent RNA helicase 53 [Source:UniProtKB/Swiss-Prot;Acc:Q9LUW5]	0.745562	0.00820406	0.984364	2.62255e-05	0.312085	0.878849	7.57361e-05	0.576495
AT2G02061	AT2G02061	Nucleotide-diphospho-sugar transferase family protein [Source:UniProtKB/TrEMBL;Acc:F4IQ97]	0.745271	0.685894	1.98329	0.0168479	0.212007	2.4369	0.00397604	0.077758
AT4G28510	AT4G28510|PHB1	PHB1 [Source:UniProtKB/TrEMBL;Acc:A0A178UY74]	0.744624	0.0188969	1.0406	5.00372e-05	0.259159	0.862165	0.00029892	0.666552
AT3G49210	AT3G49210	O-acyltransferase (WSD1-like) family protein [Source:UniProtKB/TrEMBL;Acc:Q9M3B1]	0.744588	0.421283	2.32322	6.17438e-05	0.0109808	3.05446	1.94837e-06	0.000444167
AT1G48570	AT1G48570	Putative uncharacterized protein At1g48570 [Source:UniProtKB/TrEMBL;Acc:Q9LP67]	0.744112	0.0608518	0.798828	0.00355977	0.885725	0.432776	0.0912722	0.31584
AT1G72770	AT1G72770|HAB1	Protein phosphatase 2C 16 [Source:UniProtKB/Swiss-Prot;Acc:Q9CAJ0]	0.743716	0.706737	2.4069	0.00680595	0.110426	2.69882	0.00265942	0.0527861
AT2G44280	AT2G44280	AT3g60070/T2O9_50 [Source:UniProtKB/TrEMBL;Acc:Q8L7S2]	0.743545	0.153674	2.20043	8.89668e-07	0.00111214	2.35391	2.64226e-07	0.000277095
AT3G61890	AT3G61890|ATHB-12	HB-12 [Source:UniProtKB/TrEMBL;Acc:A0A178VND2]	0.74296	0.751288	2.11706	0.0294349	0.243141	2.12699	0.0273034	0.223927
AT1G31010	AT1G31010|OSB4	Protein OSB4, chloroplastic [Source:UniProtKB/Swiss-Prot;Acc:Q9FYJ2]	0.742861	0.0407686	1.20147	3.67914e-05	0.117846	0.891285	0.00066334	0.624909
AT1G72940	AT1G72940	At1g72940/F3N23_14 [Source:UniProtKB/TrEMBL;Acc:Q9SSN2]	0.742607	0.475707	1.17911	0.0282032	0.524437	1.17346	0.0274694	0.510578
AT3G57490	AT3G57490|RPS2D	40S ribosomal protein S2-4 [Source:UniProtKB/Swiss-Prot;Acc:Q9SCM3]	0.742418	0.38735	1.55797	0.00172786	0.14667	1.60581	0.00118697	0.112611
AT4G21170	AT4G21170	Pentatricopeptide repeat-containing protein At4g21170 [Source:UniProtKB/Swiss-Prot;Acc:O49558]	0.742096	0.0699654	0.750865	0.00682838	0.98182	0.62884	0.019354	0.744465
AT3G27880	AT3G27880	At3g27880 [Source:UniProtKB/TrEMBL;Acc:Q9LK89]	0.741639	0.156814	1.03886	0.00253067	0.469861	1.26589	0.000388319	0.168618
AT5G23350	AT5G23350	GEM-like protein 6 [Source:UniProtKB/Swiss-Prot;Acc:Q9FMW6]	0.741408	0.647335	0.0137212	0.988054	0.43372	0.887281	0.222079	0.885307
AT5G67110	AT5G67110|ALC	Transcription factor ALC [Source:UniProtKB/Swiss-Prot;Acc:Q9FHA2]	0.741022	0.749609	1.19676	0.212705	0.729158	2.05114	0.0318851	0.247855
AT1G67210	AT1G67210	At1g67210 [Source:UniProtKB/TrEMBL;Acc:Q8LD15]	0.741016	0.0941742	1.70469	4.3923e-06	0.00842187	1.78545	1.91449e-06	0.00336447
AT3G21190	AT3G21190|MSR1	Protein MANNAN SYNTHESIS-RELATED 1 [Source:UniProtKB/Swiss-Prot;Acc:Q9LU40]	0.740746	0.266155	0.470659	0.22185	0.592587	0.357013	0.350101	0.41015
AT2G45000	AT2G45000|NUP62	Nuclear pore complex protein NUP62 [Source:UniProtKB/Swiss-Prot;Acc:Q8L7F7]	0.740473	0.00965582	1.04344	1.60566e-05	0.201126	0.85782	0.000116818	0.633205
AT1G70895	AT1G70895|CLE17	CLAVATA3/ESR (CLE)-related protein 17 [Source:UniProtKB/Swiss-Prot;Acc:Q8L9H6]	0.739722	0.616375	0.445142	0.531293	0.7576	1.15471	0.0870936	0.631128
AT1G27300	AT1G27300	F17L21.9 [Source:UniProtKB/TrEMBL;Acc:Q9FZK5]	0.739455	0.0232234	2.54259	4.88535e-10	1.00616e-05	2.54733	3.96143e-10	3.99267e-06
AT5G17600	AT5G17600|ATL52	RING-H2 finger protein ATL52 [Source:UniProtKB/Swiss-Prot;Acc:Q9LF64]	0.739169	0.666705	0.692525	0.377722	0.968305	0.692444	0.366702	0.966955
AT2G47820	AT2G47820	Arginine-glutamic acid dipeptide repeat protein [Source:UniProtKB/TrEMBL;Acc:Q8GZA1]	0.739158	0.0802516	1.5508	8.46789e-06	0.0180245	1.69664	2.19271e-06	0.00465293
AT1G14300	AT1G14300	ARM repeat superfamily protein [Source:UniProtKB/TrEMBL;Acc:F4HUI7]	0.738892	0.0305703	1.28253	9.25908e-06	0.0520499	1.19964	1.60191e-05	0.0861633
AT3G07700	AT3G07700	Protein kinase superfamily protein [Source:UniProtKB/TrEMBL;Acc:F4JFM1]	0.738822	0.135314	1.29728	0.000239157	0.138726	1.38851	0.000100166	0.0756213
AT5G14120	AT5G14120	Major facilitator superfamily protein [Source:UniProtKB/TrEMBL;Acc:Q9FMT8]	0.73859	0.138111	1.05475	0.00166692	0.420004	1.2362	0.000344261	0.175488
AT3G04770	AT3G04770|RPSAb	40S ribosomal protein SA [Source:UniProtKB/TrEMBL;Acc:F4J4W3]	0.738386	0.245081	1.64262	0.000131734	0.0468608	1.39347	0.000575202	0.13297
AT5G39960	AT5G39960	GTP-binding protein [Source:UniProtKB/TrEMBL;Acc:F4KFX1]	0.736863	0.00812369	0.604795	0.00261918	0.595532	0.480665	0.0122743	0.252515
AT2G04795	AT2G04795	AT2g04793 [Source:UniProtKB/TrEMBL;Acc:Q94JV8]	0.736676	0.630461	0.927306	0.186397	0.851324	1.3079	0.0593247	0.507628
AT3G07090	AT3G07090	PPPDE putative thiol peptidase family protein [Source:UniProtKB/TrEMBL;Acc:Q9SFT9]	0.73617	0.630596	1.72213	0.0161389	0.250187	1.96221	0.00649745	0.137413
AT5G38565	AT5G38565	Probable FBD-associated F-box protein At5g38565 [Source:UniProtKB/Swiss-Prot;Acc:Q3E8L3]	0.73612	0.374479	0.235109	0.619534	0.37091	0.595559	0.178387	0.815228
AT2G20585	AT2G20585|NFD6	Nuclear fusion defective 6 [Source:UniProtKB/TrEMBL;Acc:A0A1P8B0U7]	0.735836	0.0341687	1.02837	0.00012607	0.304597	0.896797	0.000423877	0.57632
AT5G59980	AT5G59980	Polymerase/histidinol phosphatase-like protein [Source:UniProtKB/TrEMBL;Acc:F4JXF0]	0.73544	0.0527339	0.978649	0.000447869	0.441725	0.9494	0.000518009	0.484351
AT4G30930	AT4G30930|RPL21M	NFD1 [Source:UniProtKB/TrEMBL;Acc:A0A178UZG0]	0.735278	0.0540128	1.04256	0.000254822	0.321793	0.925111	0.000693739	0.541383
AT5G48657	AT5G48657	defense protein-related [Source:TAIR;Acc:AT5G48657]	0.734017	0.536822	2.45998	0.000219475	0.0182951	2.56206	0.000122565	0.00994439
AT2G21140	AT2G21140|PRP2	Proline-rich protein 2 [Source:UniProtKB/Swiss-Prot;Acc:Q9SKP9]	0.733268	0.538368	0.876463	0.133293	0.866751	0.81101	0.158992	0.924421
AT5G02590	AT5G02590	Putative uncharacterized protein [Source:UniProtKB/TrEMBL;Acc:Q8LEV0]	0.733197	0.3956	1.2008	0.0113642	0.421056	1.38856	0.00385926	0.229805
AT3G05360	AT3G05360|RLP30	Receptor like protein 30 [Source:UniProtKB/Swiss-Prot;Acc:Q9MA83]	0.732713	0.386004	1.9989	0.000145242	0.0253413	2.35258	1.982e-05	0.00413606
AT4G01990	AT4G01990	Pentatricopeptide repeat-containing protein At4g01990, mitochondrial [Source:UniProtKB/Swiss-Prot;Acc:Q93WC5]	0.732244	0.159693	1.49587	7.68221e-05	0.0523529	1.25291	0.000398679	0.168374
AT4G21880	AT4G21880	Pentatricopeptide repeat-containing protein At4g21880, mitochondrial [Source:UniProtKB/Swiss-Prot;Acc:O49711]	0.730286	0.101412	0.838678	0.00498622	0.787217	0.411528	0.142809	0.352274
AT2G43120	AT2G43120	RmlC-like cupins superfamily protein [Source:TAIR;Acc:AT2G43120]	0.729833	0.191123	2.00764	4.50475e-06	0.00392239	1.29452	0.000460151	0.153794
AT1G01715	AT1G01715		0.729731	0.226387	1.25071	0.00122021	0.231147	1.24257	0.00114572	0.223371
AT5G61260	AT5G61260	Emb [Source:UniProtKB/TrEMBL;Acc:Q9FLK7]	0.728548	0.541888	1.20472	0.0401468	0.527738	1.25977	0.0308943	0.456205
AT3G51440	AT3G51440|SSL6	Protein STRICTOSIDINE SYNTHASE-LIKE 6 [Source:UniProtKB/Swiss-Prot;Acc:Q9SD05]	0.728168	0.364122	2.592	4.9505e-06	0.00171181	2.84953	1.17337e-06	0.00035943
AT3G02650	AT3G02650	Pentatricopeptide repeat-containing protein At3g02650, mitochondrial [Source:UniProtKB/Swiss-Prot;Acc:P0C896]	0.728139	0.00163775	0.902123	6.70673e-06	0.371661	0.7677	3.5299e-05	0.852422
AT3G11964	AT3G11964|RRP5	rRNA biogenesis protein RRP5 [Source:UniProtKB/Swiss-Prot;Acc:F4J8K6]	0.728097	0.103173	0.946589	0.00198208	0.556417	0.840095	0.00456395	0.764743
AT4G15940	AT4G15940		0.728003	0.000348515	1.43162	2.08298e-09	0.000398114	1.46888	1.05427e-09	0.000132895
AT5G11810	AT5G11810	At5g11810 [Source:UniProtKB/TrEMBL;Acc:Q9LYF0]	0.727926	0.0138947	0.306076	0.127041	0.08483	0.224648	0.258413	0.0347549
AT3G49660	AT3G49660|WDR5A	WDR5a [Source:UniProtKB/TrEMBL;Acc:A0A178VK59]	0.727838	0.185589	0.60879	0.0671345	0.799838	0.799592	0.0171146	0.875287
AT1G75335	AT1G75335	Nucleolar-like protein [Source:UniProtKB/TrEMBL;Acc:Q1G3X0]	0.727711	0.648805	1.76634	0.0168243	0.240971	1.41158	0.0495064	0.438244
AT5G47455	AT5G47455	unknown protein; BEST Arabidopsis thaliana protein match is: unknown protein (TAIR:AT4G17310.2); Has 132 Blast hits to 132 proteins in 13 species: Archae - 0; Bacteria - 0; Metazoa - 0; Fungi - 0; Plants - 132; Viruses - 0; Other Eukaryotes - 0 (sou /.../CBI BLink). [Source:TAIR;Acc:AT5G47455]	0.727599	0.14165	0.857324	0.00748147	0.765025	0.701939	0.0235978	0.954949
AT5G23300	AT5G23300|PYRD	Dihydroorotate dehydrogenase (quinone), mitochondrial [Source:UniProtKB/Swiss-Prot;Acc:P32746]	0.727213	0.0741184	1.03619	0.000453845	0.347139	0.801081	0.00369028	0.836134
AT5G44130	AT5G44130|FLA13	Fasciclin-like arabinogalactan protein 13 [Source:UniProtKB/Swiss-Prot;Acc:Q9FFH6]	0.726847	0.107652	1.79834	2.64651e-06	0.00457401	1.74909	2.83329e-06	0.00423191
AT1G19650	AT1G19650|SFH4	Phosphatidylinositol/phosphatidylcholine transfer protein SFH4 [Source:UniProtKB/Swiss-Prot;Acc:F4HP88]	0.726093	0.193053	0.551939	0.0998029	0.703819	0.777896	0.0211777	0.911856
AT4G35100	AT4G35100|PIP2-7	Aquaporin PIP2-7 [Source:UniProtKB/Swiss-Prot;Acc:P93004]	0.725836	0.169523	0.60049	0.0635884	0.78248	0.138562	0.678464	0.123035
AT4G33040	AT4G33040|GRXC6	Glutaredoxin-C6 [Source:UniProtKB/Swiss-Prot;Acc:Q8L9S3]	0.725715	0.448635	0.837812	0.0927642	0.878072	0.763174	0.120496	0.959141
AT1G07615	AT1G07615|ATOBGM	Probable GTP-binding protein OBGM, mitochondrial [Source:UniProtKB/Swiss-Prot;Acc:F4HSD4]	0.725628	0.0451886	0.915562	0.000572114	0.540725	0.94006	0.000384973	0.463596
AT4G31210	AT4G31210	DNA topoisomerase, type IA, core [Source:UniProtKB/TrEMBL;Acc:F4JRX3]	0.72519	0.0298826	0.794242	0.00107077	0.828354	0.514378	0.021651	0.437542
AT4G38380	AT4G38380|DTX45	Protein DETOXIFICATION 45, chloroplastic [Source:UniProtKB/Swiss-Prot;Acc:Q9SVE7]	0.722911	0.439372	1.06431	0.0309094	0.595775	0.76018	0.114517	0.958507
AT3G09710	AT3G09710|IQD1	IQ-domain 1 [Source:UniProtKB/TrEMBL;Acc:F4J1A4]	0.722743	0.0822968	1.06378	0.000413625	0.304546	1.50062	8.04763e-06	0.0162558
AT5G12080	AT5G12080|MSL10	Mechanosensitive ion channel protein 10 [Source:UniProtKB/Swiss-Prot;Acc:Q9LYG9]	0.722561	0.152613	0.64939	0.0388	0.872982	0.620854	0.0455666	0.807075
AT3G10050	AT3G10050|OMR1	Threonine dehydratase [Source:UniProtKB/TrEMBL;Acc:A0A178VHF4]	0.722532	0.0628962	0.781	0.00356356	0.875427	0.720341	0.00591012	0.995471
AT4G25410	AT4G25410|BHLH126	Transcription factor bHLH126 [Source:UniProtKB/Swiss-Prot;Acc:Q9STJ6]	0.722344	0.680162	0.205256	0.811325	0.615075	0.0772176	0.927111	0.498878
AT4G36430	AT4G36430|PER49	Peroxidase 49 [Source:UniProtKB/Swiss-Prot;Acc:O23237]	0.722144	0.836527	0.187229	0.900507	0.770556	2.08341	0.105209	0.38772
AT4G23690	AT4G23690|DIR6	Dirigent protein 6 [Source:UniProtKB/Swiss-Prot;Acc:Q9SUQ8]	0.721755	0.197181	0.184225	0.601482	0.188282	0.180071	0.600362	0.170941
AT2G46690	AT2G46690|SAUR32	Auxin-responsive protein SAUR32 [Source:UniProtKB/Swiss-Prot;Acc:Q9ZUZ3]	0.721579	0.112721	0.648088	0.0268154	0.862517	0.752987	0.0106439	0.93978
AT1G07150	AT1G07150|MAPKKK13	F10K1.14 protein [Source:UniProtKB/TrEMBL;Acc:Q9LMK8]	0.721491	0.638435	1.23912	0.0768057	0.572174	1.40133	0.0441511	0.425455
AT2G26530	AT2G26530|AR781	AR781 [Source:UniProtKB/TrEMBL;Acc:A0A178VPT1]	0.721261	0.157477	1.48271	6.84887e-05	0.0486562	1.41478	9.48137e-05	0.0614213
AT3G02990	AT3G02990|HSFA1E	Heat stress transcription factor A-1e [Source:UniProtKB/Swiss-Prot;Acc:Q9SCW5]	0.720945	0.24373	1.22925	0.0015905	0.249626	1.36849	0.000534012	0.127542
AT4G11280	AT4G11280|ACS6	1-aminocyclopropane-1-carboxylate synthase 6 [Source:UniProtKB/Swiss-Prot;Acc:Q9SAR0]	0.720793	0.512113	1.85275	0.00175393	0.0917884	2.03499	0.000679055	0.0436489
AT2G24120	AT2G24120|RPOT3	DNA-directed RNA polymerase 3, chloroplastic [Source:UniProtKB/Swiss-Prot;Acc:O24600]	0.720753	0.024007	0.310229	0.148062	0.116295	0.0505257	0.824791	0.0101592
AT1G61870	AT1G61870|PPR336	Pentatricopeptide repeat-containing protein At1g61870, mitochondrial [Source:UniProtKB/Swiss-Prot;Acc:Q8LE47]	0.719314	0.139504	1.31604	0.000169019	0.107416	1.32838	0.000130705	0.0889929
AT3G27210	AT3G27210|Y-2	Uncharacterized protein At3g27210 [Source:UniProtKB/Swiss-Prot;Acc:Q9LK32]	0.71924	0.686345	1.07125	0.173581	0.746876	1.23853	0.110343	0.598696
AT2G28315	AT2G28315|UXT1	UDP-xylose transporter 1 [Source:UniProtKB/Swiss-Prot;Acc:F4IHS9]	0.718828	0.580861	-0.234431	0.726645	0.206963	-0.45932	0.461855	0.106097
AT4G13850	AT4G13850|RBG2	Glycine-rich RNA-binding protein 2, mitochondrial [Source:UniProtKB/Swiss-Prot;Acc:Q9SVM8]	0.71882	0.352396	1.29703	0.00366921	0.26515	1.16423	0.00734681	0.383779
AT1G02220	AT1G02220|NAC003	NAC domain-containing protein 3 [Source:UniProtKB/Swiss-Prot;Acc:Q5PP28]	0.718667	0.499453	3.15491	5.31031e-06	0.00106343	3.66899	6.08011e-07	0.000125499
AT1G08220	AT1G08220	ATPase complex subunit [Source:UniProtKB/TrEMBL;Acc:Q0WRX7]	0.718662	0.0838441	1.00053	0.000721568	0.403097	1.19893	0.000103381	0.128841
AT5G67630	AT5G67630	RuvB-like helicase [Source:UniProtKB/TrEMBL;Acc:Q9FJW0]	0.718558	0.027198	1.22087	9.65676e-06	0.0597863	1.14907	1.56218e-05	0.0930971
AT5G67470	AT5G67470|FH6	Formin-like protein 6 [Source:UniProtKB/Swiss-Prot;Acc:Q9FJX6]	0.718384	0.00786393	1.02062	1.05618e-05	0.175779	0.981164	1.33143e-05	0.226051
AT3G23820	AT3G23820|GAE6	UDP-glucuronate 4-epimerase 6 [Source:UniProtKB/Swiss-Prot;Acc:Q9LIS3]	0.717858	0.0153734	0.942717	7.15179e-05	0.369091	1.23173	2.51467e-06	0.0311944
AT5G63160	AT5G63160|BT1	BTB/POZ and TAZ domain-containing protein 1 [Source:UniProtKB/Swiss-Prot;Acc:Q9FMK7]	0.716776	0.628695	0.799272	0.241227	0.936001	0.941333	0.159001	0.803282
AT5G64530	AT5G64530|NAC104	NAC domain-containing protein 104 [Source:UniProtKB/Swiss-Prot;Acc:Q8GWK6]	0.716562	0.691111	0.418811	0.615727	0.789621	1.43823	0.0662683	0.455474
AT5G53120	AT5G53120|SPDS3	Spermidine synthase 3 [Source:UniProtKB/TrEMBL;Acc:F4KJ05]	0.71615	0.47105	1.95585	0.000545953	0.047528	2.04204	0.0003115	0.0286893
AT4G10620	AT4G10620	F3H7.11 protein [Source:UniProtKB/TrEMBL;Acc:Q9ZSB8]	0.716109	0.0142707	1.30207	1.43453e-06	0.0184603	1.19797	3.02293e-06	0.0402837
AT1G18630	AT1G18630|RBG6	GR-RBP6 [Source:UniProtKB/TrEMBL;Acc:A0A178WQQ6]	0.715986	0.033865	0.974369	0.000162421	0.354507	0.830901	0.000664094	0.689127
AT4G22920	AT4G22920|SGR1	Protein STAY-GREEN 1, chloroplastic [Source:UniProtKB/Swiss-Prot;Acc:O82741]	0.715943	0.279448	1.83902	5.00372e-05	0.0180265	2.01564	1.40025e-05	0.00531972
AT1G53035	AT1G53035	unknown protein; FUNCTIONS IN: molecular_function unknown; INVOLVED IN: biological_process unknown; LOCATED IN: endomembrane system; EXPRESSED IN: 23 plant structures; EXPRESSED DURING: 13 growth stages; BEST Arabidopsis thaliana protein match is: u /.../ protein (TAIR:AT3G15358.1); Has 49 Blast hits to 49 proteins in 9 species: Archae - 0; Bacteria - 0; Metazoa - 0; Fungi - 0; Plants - 49; Virus…	0.71527	0.84716	0.82351	0.568104	0.959341	1.28051	0.351197	0.753337
AT5G42800	AT5G42800|DFRA	Dihydroflavonol reductase [Source:UniProtKB/TrEMBL;Acc:B1GV15]	0.715088	0.856324	2.29735	0.110077	0.37897	2.26718	0.110171	0.37078
AT5G17210	AT5G17210	Putative uncharacterized protein At5g17210 [Source:UniProtKB/TrEMBL;Acc:Q94C50]	0.71483	0.24954	1.37777	0.0005807	0.131253	1.42521	0.000364243	0.0946633
AT4G24210	AT4G24210|GID2	SLY1 [Source:UniProtKB/TrEMBL;Acc:A0A178V5B2]	0.714615	0.0058096	0.845103	5.50641e-05	0.569952	1.11125	1.70637e-06	0.0555646
AT1G71760	AT1G71760	Putative uncharacterized protein [Source:UniProtKB/TrEMBL;Acc:Q5BPV4]	0.714395	0.787491	0.277687	0.810431	0.765937	-0.891967	0.392188	0.191963
AT5G60250	AT5G60250	Emb [Source:UniProtKB/TrEMBL;Acc:Q9LSS2]	0.714274	0.659003	1.01246	0.165687	0.771774	0.590648	0.419526	0.902464
AT1G24330	AT1G24330|PUB6	U-box domain-containing protein 6 [Source:UniProtKB/Swiss-Prot;Acc:O48700]	0.714129	0.313859	0.8989	0.0252159	0.735773	0.941089	0.0185666	0.651835
AT5G07030	AT5G07030	Eukaryotic aspartyl protease family protein [Source:UniProtKB/TrEMBL;Acc:F4K5B9]	0.713974	0.56648	-0.131505	0.845489	0.24986	-0.259379	0.676078	0.169416
AT2G39120	AT2G39120	Putative uncharacterized protein At2g39120 [Source:UniProtKB/TrEMBL;Acc:Q9ZUZ6]	0.713945	0.478924	0.804731	0.116649	0.905138	1.03022	0.0435885	0.625429
AT1G67070	AT1G67070|PMI2	Mannose-6-phosphate isomerase 2 [Source:UniProtKB/Swiss-Prot;Acc:Q9FZH5]	0.713901	0.564611	0.768315	0.200906	0.952127	0.887558	0.132532	0.829459
AT4G39955	AT4G39955	Alpha/beta-Hydrolases superfamily protein [Source:UniProtKB/TrEMBL;Acc:Q058J1]	0.71285	0.17243	1.48676	7.78472e-05	0.0482639	1.11195	0.00115241	0.293853
AT4G24120	AT4G24120|YSL1	YSL1 [Source:UniProtKB/TrEMBL;Acc:A0A178V2Q5]	0.712363	0.19456	-0.00149858	0.997136	0.076118	0.239771	0.471406	0.226093
AT2G32220	AT2G32220|RPL27A	60S ribosomal protein L27-1 [Source:UniProtKB/Swiss-Prot;Acc:Q9SKX8]	0.71235	0.227935	1.27891	0.000826485	0.181779	1.28914	0.000674481	0.16035
AT4G10500	AT4G10500|DLO1	Protein DMR6-LIKE OXYGENASE 1 [Source:UniProtKB/Swiss-Prot;Acc:Q9ZSA8]	0.711976	0.911627	0.177269	0.943052	0.86427	2.63923	0.212489	0.461558
AT5G63490	AT5G63490|CBSCBSPB1	CBS domain-containing protein CBSCBSPB1 [Source:UniProtKB/Swiss-Prot;Acc:Q9FMV3]	0.711438	0.118288	1.27656	0.000136538	0.108268	1.44743	2.84268e-05	0.0319619
AT3G49160	AT3G49160|PKP4	Plastidial pyruvate kinase 4, chloroplastic [Source:UniProtKB/Swiss-Prot;Acc:Q9M3B6]	0.711132	0.830447	0.884523	0.493542	0.926064	1.25874	0.310415	0.735158
AT5G37500	AT5G37500|GORK	gated outwardly-rectifying K+ channel [Source:TAIR;Acc:AT5G37500]	0.710946	0.60851	0.496701	0.454653	0.816052	0.215919	0.749021	0.535092
AT4G32920	AT4G32920	Glycine-rich protein [Source:UniProtKB/TrEMBL;Acc:F4JV81]	0.7107	0.22205	1.12268	0.00229436	0.334777	0.986578	0.00557459	0.516273
AT5G56010	AT5G56010|HSP90-3	Heat shock protein 90-3 [Source:UniProtKB/Swiss-Prot;Acc:P51818]	0.71053	0.541913	1.47843	0.0115392	0.272512	1.54324	0.00815314	0.216199
AT4G15990	AT4G15990	Putative uncharacterized protein AT4g15990 [Source:UniProtKB/TrEMBL;Acc:O23448]	0.710375	0.591291	-0.848332	0.174833	0.0427614	-0.968414	0.115735	0.0242942
AT5G64230	AT5G64230	unknown protein; FUNCTIONS IN: molecular_function unknown; INVOLVED IN: biological_process unknown; LOCATED IN: endomembrane system; EXPRESSED IN: 9 plant structures; EXPRESSED DURING: 4 anthesis, petal differentiation and expansion stage; BEST Arab /.../s thaliana protein match is: unknown protein (TAIR:AT3G19920.1); Has 35333 Blast hits to 34131 proteins in 2444 species: Archae - 798; Bacteria …	0.710136	0.55762	2.40904	0.000295393	0.0208172	3.06613	1.80706e-05	0.00176199
AT4G01720	AT4G01720|WRKY47	Probable WRKY transcription factor 47 [Source:UniProtKB/Swiss-Prot;Acc:Q9ZSI7]	0.709977	0.349855	1.10445	0.0100399	0.455697	1.67147	0.000306939	0.050598
AT1G60080	AT1G60080	3'-5'-exoribonuclease family protein [Source:UniProtKB/TrEMBL;Acc:Q9ZUI4]	0.709141	0.202752	1.20017	0.000966748	0.22683	1.19142	0.000914228	0.220539
[truncated: 16,902 more rows]

## Sheet: 24h 
			W 24h	W /CTL	Pb OS 24h	Pb OS/CTL	Pb OS/W	Sl OS 24h	Sl OS/CTL	Sl OS/W
Gene_ID	Gene_Name	Description	log2FC	adj.P.Value	log2FC	adj.P.Value	adj.P.Value	log2FC	adj.P.Value	adj.P.Value
AT1G09350	AT1G09350|GOLS3	Hexosyltransferase (Fragment) [Source:UniProtKB/TrEMBL;Acc:W8PVD7]	-1.22359	0.158909	-2.63738	0.000424753	0.532946	-2.31091	0.00145944	0.554972
AT5G61810	AT5G61810	Mitochondrial substrate carrier family protein [Source:UniProtKB/TrEMBL;Acc:Q9FLS8]	-0.974357	0.00156048	-1.05288	0.000522082	1	-0.911639	0.00190802	1
AT5G02190	AT5G02190|PCS1	Aspartic proteinase PCS1 [Source:UniProtKB/Swiss-Prot;Acc:Q9LZL3]	-1.93712	0.00332999	-2.19961	0.000674899	1	-1.95652	0.00183116	1
AT2G40670	AT2G40670|ARR16	Response regulator 16 [Source:UniProtKB/TrEMBL;Acc:F4II22]	-0.581528	0.554446	-2.36147	0.000955364	0.121268	-1.95175	0.00484781	0.213596
AT1G54120	AT1G54120	F15I1.22 [Source:UniProtKB/TrEMBL;Acc:Q9SYH0]	-0.833088	0.483404	-2.8139	0.00141438	0.229738	-1.17471	0.210446	1
AT5G20110	AT5G20110	At5g20110 [Source:UniProtKB/TrEMBL;Acc:Q6NM36]	-0.715926	0.109685	-1.26046	0.00144086	1	-1.20572	0.00176876	0.726814
AT5G53500	AT5G53500	Putative uncharacterized protein At5g53500 [Source:UniProtKB/TrEMBL;Acc:Q9FJD3]	-0.712057	0.0581499	-1.0609	0.00200392	1	-0.821616	0.0144635	1
AT1G78260	AT1G78260	At1g78260 [Source:UniProtKB/TrEMBL;Acc:Q8LF90]	-1.77517	0.0400392	-2.3952	0.00287209	1	-2.48097	0.00152149	0.977907
AT1G33930	AT1G33930|IAN6	Immune-associated nucleotide-binding protein 6 [Source:UniProtKB/Swiss-Prot;Acc:Q9C8V0]	-1.85145	0.0842245	-2.56728	0.00935917	1	-3.89091	7.04773e-05	0.129399
AT2G46870	AT2G46870|NGA1	B3 domain-containing transcription factor NGA1 [Source:UniProtKB/Swiss-Prot;Acc:O82799]	-1.32702	0.0869712	-1.82383	0.0105746	1	-1.15363	0.107798	1
AT3G61970	AT3G61970|NGA2	NGA2 [Source:UniProtKB/TrEMBL;Acc:A0A178V7R1]	-0.657541	0.165338	-1.0445	0.0118986	1	-0.85515	0.0331827	1
AT4G32890	AT4G32890|GATA9	GATA transcription factor 9 [Source:UniProtKB/Swiss-Prot;Acc:O82632]	-1.37172	0.0621587	-1.70121	0.0137594	1	-1.42305	0.0323811	1
AT1G06980	AT1G06980	6,7-dimethyl-8-ribityllumazine synthase [Source:UniProtKB/TrEMBL;Acc:Q9LMJ2]	-0.582429	0.406037	-1.33219	0.0155769	1	-1.3291	0.0106885	0.609123
AT5G01180	AT5G01180|NPF8.2	Protein NRT1/ PTR FAMILY 8.2 [Source:UniProtKB/Swiss-Prot;Acc:Q9LFB8]	-0.682824	0.282561	-1.21732	0.0216307	1	-1.63069	0.00109857	0.250349
AT2G24210	AT2G24210|TPS10	Tricyclene synthase, chloroplastic [Source:UniProtKB/Swiss-Prot;Acc:Q9ZUH4]	-4.45235	0.00223636	-3.37335	0.0228565	1	-4.00567	0.00379128	1
AT4G25480	AT4G25480|DREB1A	Dehydration-responsive element-binding protein 1A [Source:UniProtKB/Swiss-Prot;Acc:Q9M0L0]	-0.797171	0.41161	-1.74902	0.0234224	1	-1.36819	0.0656149	1
AT1G33440	AT1G33440|NPF4.4	Protein NRT1/ PTR FAMILY 4.4 [Source:UniProtKB/Swiss-Prot;Acc:Q56XQ6]	-0.783172	0.390058	-1.65045	0.0240772	1	-1.88323	0.00592886	0.457038
AT4G25120	AT4G25120|SRS2	ATP-dependent DNA helicase SRS2-like protein At4g25120 [Source:UniProtKB/Swiss-Prot;Acc:D1KF50]	-0.888793	0.0803452	-1.07328	0.0242287	1	-0.646134	0.178049	1
AT1G27210	AT1G27210|TOR1L4	TORTIFOLIA1-like protein 4 [Source:UniProtKB/Swiss-Prot;Acc:Q93ZH1]	-1.26645	0.00415031	-1.01265	0.0242287	1	-0.975194	0.0214479	1
AT4G25990	AT4G25990|CIL	CCT motif family protein (Fragment) [Source:UniProtKB/TrEMBL;Acc:C0SVJ8]	-0.576304	0.528262	-1.55748	0.0243861	1	-0.737674	0.315353	1
AT5G35525	AT5G35525|PCR3	Protein PLANT CADMIUM RESISTANCE 3 [Source:UniProtKB/Swiss-Prot;Acc:P0CW97]	-2.15481	0.212271	-3.34275	0.0253403	1	-3.37531	0.016006	0.985203
AT4G16740	AT4G16740|TPS03	Tricyclene synthase, chloroplastic [Source:UniProtKB/Swiss-Prot;Acc:A4FVP2]	-4.41872	0.0423805	-4.68019	0.0256811	1	-4.33338	0.0292313	1
AT4G03610	AT4G03610	Metallo-hydrolase/oxidoreductase superfamily protein [Source:TAIR;Acc:AT4G03610]	-0.8436	0.0852847	-1.01838	0.0270202	1	-0.826067	0.0611873	1
AT4G27440	AT4G27440|PORB	Protochlorophyllide reductase B, chloroplastic [Source:UniProtKB/Swiss-Prot;Acc:P21218]	-1.93707	0.0133724	-1.73558	0.028094	1	-1.77427	0.0161722	1
AT3G09415	AT3G09415		-1.89588	0.0200951	-1.78083	0.0288043	1	-2.24499	0.00300192	1
AT4G30710	AT4G30710|AUG8	AUGMIN subunit 8 [Source:UniProtKB/Swiss-Prot;Acc:Q9SUH5]	-0.922702	0.105333	-1.15306	0.0291514	1	-1.0771	0.0306626	1
AT2G21540	AT2G21540|SFH3	Phosphatidylinositol/phosphatidylcholine transfer protein SFH3 [Source:UniProtKB/Swiss-Prot;Acc:Q93ZE9]	-1.24095	0.0334972	-1.2491	0.0292915	1	-1.9467	0.000324011	0.68398
AT1G21540	AT1G21540|AEE9	Probable acyl-activating enzyme 9 [Source:UniProtKB/Swiss-Prot;Acc:Q9LPK6]	-0.812636	0.159361	-1.1245	0.0299482	1	-0.689564	0.183095	1
AT1G79460	AT1G79460|GA2	KS1 [Source:UniProtKB/TrEMBL;Acc:A0A178WDK0]	-0.794021	0.26345	-1.29889	0.0301013	1	-1.26789	0.0241511	0.992585
AT4G26540	AT4G26540|RGI3	LRR receptor-like serine/threonine-protein kinase [Source:UniProtKB/Swiss-Prot;Acc:C0LGR3]	-1.05119	0.0281975	-1.01901	0.0315066	1	-0.850774	0.0597805	1
AT2G40130	AT2G40130|SMXL8	Protein SMAX1-LIKE 8 [Source:UniProtKB/Swiss-Prot;Acc:F4IGZ2]	-0.790161	0.254878	-1.26129	0.0330304	1	-1.03005	0.0680611	1
AT4G18270	AT4G18270|ATTRANS_11	Phospho-N-acetylmuramoyl-pentapeptide-transferase homolog [Source:UniProtKB/Swiss-Prot;Acc:O49730]	-0.827603	0.171116	-1.13992	0.0359923	1	-0.900329	0.0861956	1
AT4G20230	AT4G20230	Terpenoid cyclases/Protein prenyltransferases superfamily protein [Source:TAIR;Acc:AT4G20230]	-2.07035	0.219233	-3.05943	0.037707	1	-1.38308	0.373964	1
AT1G69040	AT1G69040|ACR4	ACT domain repeat 4 [Source:UniProtKB/TrEMBL;Acc:F4I0I7]	-1.42386	0.13354	-1.78886	0.039656	1	-1.45157	0.0813658	1
AT3G22760	AT3G22760|TCX3	Protein tesmin/TSO1-like CXC 3 [Source:UniProtKB/Swiss-Prot;Acc:Q8L548]	-0.786612	0.225978	-1.14569	0.0448898	1	-1.03321	0.0531928	1
AT5G65310	AT5G65310|ATHB-5	Homeobox-leucine zipper protein ATHB-5 [Source:UniProtKB/Swiss-Prot;Acc:P46667]	-1.0869	0.186845	-1.48267	0.045406	1	-1.58951	0.0192315	1
AT3G50660	AT3G50660|CYP90B1	Cytochrome P450 90B1 [Source:UniProtKB/Swiss-Prot;Acc:O64989]	-0.884155	0.137565	-1.09941	0.045406	1	-1.14628	0.0237248	1
AT5G04820	AT5G04820|OFP13	Transcription repressor OFP13 [Source:UniProtKB/Swiss-Prot;Acc:Q9FMC8]	-1.27214	0.0513172	-1.28045	0.0464093	1	-1.51434	0.00976638	1
AT2G15220	AT2G15220	At2g15220/F15A23.4 [Source:UniProtKB/TrEMBL;Acc:Q9SKL6]	-0.887147	0.718073	-3.47438	0.0465788	1	-2.24074	0.194495	0.992585
AT5G20640	AT5G20640	Protein LURP-one-related 16 [Source:UniProtKB/Swiss-Prot;Acc:A0MFH4]	-0.762309	0.657361	-2.51841	0.0465788	1	-1.95856	0.108227	0.908273
AT1G10640	AT1G10640	Pectin lyase-like superfamily protein [Source:UniProtKB/TrEMBL;Acc:F4I5U6]	-2.16961	0.161646	-2.81058	0.047694	1	-2.91944	0.0253856	1
AT1G66350	AT1G66350|RGL1	DELLA protein RGL1 [Source:UniProtKB/Swiss-Prot;Acc:Q9C8Y3]	-0.733212	0.106387	-0.848981	0.0481002	1	-1.30481	0.000933862	0.589709
AT1G50010	AT1G50010|TUBA4	Tubulin alpha-2 chain [Source:UniProtKB/Swiss-Prot;Acc:B9DGT7]	-0.929844	0.0935877	-0.747791	0.204567	1	-1.51273	0.00171673	0.764935
AT1G04820	AT1G04820|TUBA4	Tubulin alpha-2 chain [Source:UniProtKB/Swiss-Prot;Acc:B9DGT7]	-0.784999	0.109812	-0.708239	0.159595	1	-1.26	0.00284516	0.836141
AT3G43960	AT3G43960|RDL3	Probable cysteine protease RDL3 [Source:UniProtKB/Swiss-Prot;Acc:Q9LXW3]	-0.766816	0.335133	-0.981228	0.185335	1	-1.72836	0.00464489	0.484043
AT1G26210	AT1G26210|ATSOFL1	At1g26210 [Source:UniProtKB/TrEMBL;Acc:Q67YG7]	-1.00553	0.00833891	-0.689995	0.0964985	1	-1.02363	0.00469939	1
AT1G22330	AT1G22330	RNA-binding (RRM/RBD/RNP motifs) family protein [Source:UniProtKB/TrEMBL;Acc:Q9LME7]	-1.81847	0.0126306	-1.18156	0.145244	1	-1.91413	0.0053305	1
AT2G28740	AT2G28740|HIS4	Histone H4 [Source:UniProtKB/TrEMBL;Acc:A0A178VF54]	-0.695429	0.110989	-0.661124	0.133918	1	-1.03287	0.00596158	0.979312
AT5G50740	AT5G50740	Heavy-metal-associated domain-containing protein [Source:UniProtKB/TrEMBL;Acc:B3H4U8]	-1.34658	0.0886786	-1.18013	0.148492	1	-1.88781	0.00626814	1
AT4G16515	AT4G16515|RGF6	Encodes a root meristem growth factor (RGF). Belongs to a family of functionally redundant homologous peptides that are secreted, tyrosine-sulfated, and expressed mainly in the stem cell area and the innermost layer of central columella cells. RGFs /.../equired for maintenance of the root stem cell niche and transit amplifying cell proliferation. Members of this family include: At5g60810 (RGF1), …	-1.7664	0.0228514	-1.23852	0.144857	1	-1.95825	0.0064258	1
AT5G52882	AT5G52882	P-loop containing nucleoside triphosphate hydrolases superfamily protein [Source:UniProtKB/TrEMBL;Acc:F4KHN5]	-1.32814	0.106049	-1.44903	0.0643698	1	-1.92351	0.00658407	0.994684
AT4G34760	AT4G34760|SAUR50	Auxin-responsive protein SAUR50 [Source:UniProtKB/Swiss-Prot;Acc:O65695]	-0.955023	0.167614	-0.859165	0.229116	1	-1.53764	0.00750817	0.913928
AT5G49215	AT5G49215	Pectin lyase-like superfamily protein [Source:UniProtKB/TrEMBL;Acc:Q8RX04]	-0.763253	0.205802	-0.825981	0.156409	1	-1.28029	0.00917467	0.89364
AT3G15540	AT3G15540|IAA19	Auxin-responsive protein [Source:UniProtKB/TrEMBL;Acc:Q2VWA2]	-1.46133	0.0906903	-0.697297	0.508372	1	-1.96164	0.00923047	1
AT3G07320	AT3G07320	O-Glycosyl hydrolases family 17 protein [Source:UniProtKB/TrEMBL;Acc:Q9SRT4]	-1.08693	0.0780839	-0.876033	0.180048	1	-1.40801	0.00928064	1
AT2G34170	AT2G34170	Putative uncharacterized protein At2g34170 [Source:UniProtKB/TrEMBL;Acc:Q8RYE0]	-0.689966	0.426763	-1.21094	0.100566	1	-1.64149	0.0103997	0.569398
AT5G51850	AT5G51850	TRM24 [Source:UniProtKB/TrEMBL;Acc:A0A178UFN7]	-1.66134	0.242412	-1.98889	0.134676	1	-2.84484	0.011971	0.902677
AT4G34750	AT4G34750	Putative uncharacterized protein AT4g34750 [Source:UniProtKB/TrEMBL;Acc:O65694]	-0.781789	0.198833	-0.932259	0.103912	1	-1.24941	0.0120195	0.958193
AT4G15165	AT4G15165|PAC2	Putative proteasome subunit alpha type-4-B [Source:UniProtKB/Swiss-Prot;Acc:F4JJE5]	-0.327578	0.68957	-0.213029	0.817426	1	-1.35345	0.0127588	0.262132
AT3G63240	AT3G63240|IP5P4	Type I inositol polyphosphate 5-phosphatase 4 [Source:UniProtKB/Swiss-Prot;Acc:Q8GTS0]	-0.457842	0.441666	-0.367167	0.561932	1	-1.0799	0.0134782	0.618341
AT4G04700	AT4G04700|CPK27	Calcium-dependent protein kinase 27 [Source:UniProtKB/Swiss-Prot;Acc:Q9ZSA4]	-0.834936	0.176671	-0.296926	0.712105	1	-1.26321	0.0136271	0.994872
AT3G49260	AT3G49260|iqd21	IQ-domain 21 [Source:UniProtKB/TrEMBL;Acc:F4IWT1]	-1.03036	0.161656	-1.28056	0.0586067	1	-1.50729	0.0143234	1
AT4G10955	AT4G10955	GDSL esterase/lipase At4g10955 [Source:UniProtKB/Swiss-Prot;Acc:Q680C0]	-0.587367	0.443842	-0.6745	0.370403	1	-1.37765	0.014435	0.620964
AT1G23750	AT1G23750	F5O8.30 protein [Source:UniProtKB/TrEMBL;Acc:Q9ZUC0]	-0.941576	0.0451778	-0.724328	0.14675	1	-1.02577	0.0153897	1
AT1G10020	AT1G10020	At1g10020 [Source:UniProtKB/TrEMBL;Acc:O80593]	-1.38779	0.0321926	-1.11433	0.101685	1	-1.41735	0.0166368	1
AT4G38400	AT4G38400|EXLA2	Expansin-like A2 [Source:UniProtKB/Swiss-Prot;Acc:Q9SVE5]	-1.60601	0.0945633	-1.55879	0.105789	1	-1.99513	0.0168783	1
AT1G63080	AT1G63080	Pentatricopeptide repeat-containing protein At1g63080, mitochondrial [Source:UniProtKB/Swiss-Prot;Acc:Q9CAN5]	-0.840735	0.0955676	-0.661278	0.221737	1	-1.04778	0.0168783	1
AT3G26490	AT3G26490	BTB/POZ domain-containing protein At3g26490 [Source:UniProtKB/Swiss-Prot;Acc:Q9LIM6]	-0.917163	0.172019	-1.10509	0.0770372	1	-1.32667	0.0176271	1
AT3G51470	AT3G51470	Probable protein phosphatase 2C 47 [Source:UniProtKB/Swiss-Prot;Acc:Q9SD02]	-0.374425	0.667177	-0.156396	0.882295	1	-1.3652	0.0200965	0.388865
AT5G02760	AT5G02760	Probable protein phosphatase 2C 67 [Source:UniProtKB/Swiss-Prot;Acc:Q501F9]	-2.61116	0.0527853	-1.54902	0.331453	1	-2.81892	0.0204902	1
AT3G50340	AT3G50340	At3g50340 [Source:UniProtKB/TrEMBL;Acc:Q9SND3]	-0.752117	0.312328	-0.360829	0.685728	1	-1.33442	0.0209761	0.913928
AT3G60290	AT3G60290	2-oxoglutarate (2OG) and Fe(II)-dependent oxygenase superfamily protein [Source:UniProtKB/TrEMBL;Acc:F4JAP7]	-0.428875	0.71827	-1.33468	0.142359	1	-1.77991	0.022006	0.341559
AT5G28910	AT5G28910	Alpha-(1,6)-fucosyltransferase [Source:UniProtKB/TrEMBL;Acc:Q6ICX5]	-0.966248	0.184284	-1.26043	0.0558394	1	-1.38024	0.0223835	1
AT1G78090	AT1G78090|TPPB	Trehalose-phosphate phosphatase B [Source:UniProtKB/Swiss-Prot;Acc:Q9C9S4]	-0.899973	0.423523	-1.62294	0.0836074	1	-1.90537	0.0231181	0.764935
AT5G46330	AT5G46330|FLS2	Leucine-rich repeat receptor-like protein kinase (Fragment) [Source:UniProtKB/TrEMBL;Acc:C0LGU8]	-0.661446	0.304087	-0.701091	0.265987	1	-1.13846	0.0237248	0.953856
AT1G16370	AT1G16370|OCT6	Organic cation/carnitine transporter 6 [Source:UniProtKB/Swiss-Prot;Acc:Q9SA36]	-1.34852	0.180134	-0.404922	0.766749	1	-1.89913	0.0238261	1
AT4G30410	AT4G30410|IBL1	Transcription factor IBH1-like 1 [Source:UniProtKB/Swiss-Prot;Acc:Q9M0B9]	-0.287128	0.789307	-0.554703	0.561894	1	-1.50448	0.0238261	0.285838
AT1G31690	AT1G31690	Amine oxidase [Source:UniProtKB/TrEMBL;Acc:F4IAX0]	-3.21686	0.14308	-2.47409	0.299288	1	-4.19766	0.0240642	1
AT4G38650	AT4G38650	At4g38650 [Source:UniProtKB/TrEMBL;Acc:Q84VX1]	-1.36713	0.0655911	-0.288811	0.794115	1	-1.49163	0.0249842	1
AT4G32280	AT4G32280|IAA29	Auxin-responsive protein [Source:UniProtKB/TrEMBL;Acc:Q2VWA0]	-2.05769	0.0586101	-1.43471	0.235622	1	-2.19603	0.0251034	1
AT5G64620	AT5G64620|C/VIF2	Cell wall / vacuolar inhibitor of fructosidase 2 [Source:UniProtKB/Swiss-Prot;Acc:O49603]	-1.00153	0.272793	-1.23441	0.143049	1	-1.5985	0.0268422	0.996151
AT4G28190	AT4G28190|ULT1	Developmental regulator, ULTRAPETALA [Source:UniProtKB/TrEMBL;Acc:F4JKJ1]	-1.13263	0.309455	-1.2742	0.231965	1	-1.91488	0.0275297	0.974424
AT1G22230	AT1G22230	Nucleolar GTP-binding protein [Source:UniProtKB/TrEMBL;Acc:Q5XVK1]	-1.45113	0.146476	-0.783391	0.503727	1	-1.86542	0.0278897	1
AT2G42380	AT2G42380|BZIP34	Basic leucine zipper 34 [Source:UniProtKB/Swiss-Prot;Acc:F4IN23]	-1.82109	0.0475342	-1.55147	0.102814	1	-1.83695	0.0278897	1
AT1G77520	AT1G77520	O-methyltransferase family protein [Source:UniProtKB/TrEMBL;Acc:Q9CAQ4]	-1.37549	0.393469	-1.35639	0.404523	1	-2.69001	0.0279069	0.871582
AT2G23560	AT2G23560|MES7	MES7 [Source:UniProtKB/TrEMBL;Acc:A0A178VX48]	-1.87536	0.14308	-1.66461	0.205105	1	-2.36595	0.0301652	1
AT2G31360	AT2G31360|ADS2	Delta-9 acyl-lipid desaturase 2 [Source:UniProtKB/Swiss-Prot;Acc:Q9SID2]	-1.63082	0.0665944	-1.68814	0.051777	1	-1.73081	0.0303121	1
AT1G53520	AT1G53520|FAP3	Fatty-acid-binding protein 3, chloroplastic [Source:UniProtKB/Swiss-Prot;Acc:Q9C8L2]	-1.4549	0.282561	-1.12539	0.430548	1	-2.29085	0.0329969	1
AT4G02290	AT4G02290|AtGH9B13	Endoglucanase 17 [Source:UniProtKB/Swiss-Prot;Acc:O81416]	-1.61273	0.412466	-1.36884	0.503574	1	-3.15436	0.0337897	0.89364
AT2G18969	AT2G18969	BEST Arabidopsis thaliana protein match is: sequence-specific DNA binding transcription factors;transcription regulators (TAIR:AT4G30180.1); Has 30201 Blast hits to 17322 proteins in 780 species: Archae - 12; Bacteria - 1396; Metazoa - 17338; Fungi /.../; Plants - 5037; Viruses - 0; Other Eukaryotes - 2996 (source: NCBI BLink). [Source:TAIR;Acc:AT2G18969]	-3.65074	0.0178086	-2.23379	0.203724	1	-3.06595	0.0358424	1
AT4G31000	AT4G31000|CBP60F	Calmodulin-binding protein 60 F [Source:UniProtKB/Swiss-Prot;Acc:F4JR57]	0.0356635	0.974928	-0.206443	0.795744	1	-1.00921	0.036682	0.122114
AT2G45400	AT2G45400|BEN1	Protein BRI1-5 ENHANCED 1 [Source:UniProtKB/Swiss-Prot;Acc:O22133]	-1.22447	0.104351	-1.02864	0.192834	1	-1.3672	0.0391591	1
AT2G30070	AT2G30070|POT1	Potassium transporter 1 [Source:UniProtKB/Swiss-Prot;Acc:O22397]	-0.523062	0.427676	-0.686717	0.265875	1	-1.01943	0.0406104	0.91172
AT5G54190	AT5G54190|PORA	PORA [Source:UniProtKB/TrEMBL;Acc:A0A178UR02]	-2.4969	0.102578	-2.04189	0.205105	1	-2.74944	0.0408247	1
AT2G24440	AT2G24440	Expressed protein [Source:UniProtKB/TrEMBL;Acc:Q9ZQ24]	-0.35564	0.654169	-0.874908	0.170161	1	-1.10807	0.0408247	0.620672
AT5G45670	AT5G45670	GDSL esterase/lipase At5g45670 [Source:UniProtKB/Swiss-Prot;Acc:Q9FK75]	-2.996	0.197028	-1.57906	0.565559	1	-3.96568	0.0408393	1
AT4G17470	AT4G17470	Alpha/beta-Hydrolases superfamily protein [Source:UniProtKB/TrEMBL;Acc:Q501G7]	-2.60949	0.0535493	-1.51843	0.345349	1	-2.51977	0.0414144	1
AT3G09550	AT3G09550	Ankyrin repeat family protein [Source:UniProtKB/TrEMBL;Acc:A0A1I9LLR6]	-0.76718	0.208139	-0.966212	0.0836074	1	-1.02762	0.0415174	1
AT1G05020	AT1G05020|AP180	Clathrin coat assembly protein AP180 [Source:UniProtKB/Swiss-Prot;Acc:Q9ZVN6]	-1.53913	0.200296	-1.22756	0.346291	1	-2.03055	0.0423299	1
AT5G10965	AT5G10965		-0.923481	0.197413	-1.06798	0.118054	1	-1.20738	0.0433325	1
AT5G57760	AT5G57760	At5g57760 [Source:UniProtKB/TrEMBL;Acc:Q9FHG7]	-2.39025	0.139298	-1.98344	0.243713	1	-2.78034	0.0449291	1
AT3G51290	AT3G51290	Pyridoxal-phosphate-dependent serine hydroxymethyltransferase, putative (DUF632) [Source:UniProtKB/TrEMBL;Acc:F4J3B2]	-1.32626	0.471858	-2.5761	0.088991	1	-2.72463	0.0449291	0.900867
AT3G47380	AT3G47380|PMEI11	Pectinesterase inhibitor 11 [Source:UniProtKB/Swiss-Prot;Acc:Q9STY5]	-0.207418	0.889216	-1.05846	0.328069	1	-1.68319	0.0449291	0.316473
AT1G11000	AT1G11000|MLO4	MLO-like protein 4 [Source:UniProtKB/Swiss-Prot;Acc:O23693]	-0.85045	0.297941	-1.02435	0.181316	1	-1.29408	0.0452986	1
AT3G05140	AT3G05140|RBK2	RBK2 [Source:UniProtKB/TrEMBL;Acc:A0A1I9LTP9]	-1.9271	0.275643	-2.31727	0.159252	1	-2.8176	0.0454774	1
AT4G14750	AT4G14750|IQD19	IQ-domain 19 [Source:TAIR;Acc:AT4G14750]	-1.03086	0.112665	-0.81643	0.243713	1	-1.13918	0.0457473	1
AT1G75960	AT1G75960|AAE8	Probable acyl-activating enzyme 8 [Source:UniProtKB/Swiss-Prot;Acc:Q9LQS1]	-1.79563	0.104351	-1.45113	0.217976	1	-1.93394	0.0470896	1
AT5G03995	AT5G03995	Putative uncharacterized protein [Source:UniProtKB/TrEMBL;Acc:Q0WRE7]	-1.41334	0.219252	-1.87112	0.0700964	1	-1.87645	0.0476396	1
AT5G06270	AT5G06270	Gb [Source:UniProtKB/TrEMBL;Acc:Q9FNI1]	-0.939175	0.241216	-1.15589	0.120621	1	-1.28848	0.0480893	1
AT4G34580	AT4G34580|SFH1	SRH1 [Source:UniProtKB/TrEMBL;Acc:A0A178V672]	-1.63333	0.393763	-1.24091	0.546648	1	-2.89697	0.0484911	0.985203
AT5G07620	AT5G07620	Protein kinase superfamily protein [Source:UniProtKB/TrEMBL;Acc:Q9FLR9]	-1.22581	0.106418	-1.21454	0.109096	1	-1.31651	0.0490183	1
AT1G19340	AT1G19340	Methyltransferase-like protein 2 [Source:UniProtKB/Swiss-Prot;Acc:Q8LFA9]	-0.587692	0.386539	-0.914704	0.124079	1	-1.02225	0.0499527	0.992585
AT1G09200	AT1G09200|HTR1	Histone H3 [Source:UniProtKB/TrEMBL;Acc:A0A178WG20]	-0.727553	0.249034	-0.523229	0.440134	1	-1.00331	0.0499527	1
AT5G65390	AT5G65390|AGP7	Classical arabinogalactan protein 7 [Source:UniProtKB/Swiss-Prot;Acc:Q8LG54]	-3.01979	0.101323	-2.01831	0.336358	1	-3.1647	0.0517661	1
AT1G49560	AT1G49560|HHO6	Transcription factor HHO6 [Source:UniProtKB/Swiss-Prot;Acc:Q9FX84]	-0.994232	0.143643	-1.17299	0.0628499	1	-1.13274	0.0526102	1
AT3G58120	AT3G58120|BZIP61	BZIP61 [Source:UniProtKB/TrEMBL;Acc:A0A178VLL5]	-2.75364	0.080178	-2.26778	0.170782	1	-2.7183	0.0545855	1
AT4G22010	AT4G22010|sks4	At4g22010 [Source:UniProtKB/TrEMBL;Acc:O65449]	-0.180359	0.868244	-0.354689	0.717	1	-1.22445	0.0552324	0.405274
AT3G16360	AT3G16360|AHP4	AHP4 [Source:UniProtKB/TrEMBL;Acc:A0A178V965]	-0.122817	0.963282	-0.832068	0.675291	1	-2.5099	0.0554343	0.27213
AT4G35070	AT4G35070	At4g35070 [Source:UniProtKB/TrEMBL;Acc:Q66GR4]	-1.59643	0.106611	-1.04761	0.357931	1	-1.66944	0.0564153	1
AT1G03457	AT1G03457	RNA-binding (RRM/RBD/RNP motifs) family protein [Source:UniProtKB/TrEMBL;Acc:F4I0X0]	-0.417007	0.701411	-0.685982	0.490042	1	-1.38694	0.0575846	0.654257
AT5G22500	AT5G22500|FAR1	Fatty acyl-CoA reductase 1 [Source:UniProtKB/Swiss-Prot;Acc:Q39152]	0.235987	0.823601	-0.598811	0.497962	1	-1.2217	0.0601089	0.0910763
AT1G55330	AT1G55330|AGP21	ATAGP21 [Source:UniProtKB/TrEMBL;Acc:A0A178W6X6]	-1.06351	0.223783	-0.784837	0.406786	1	-1.3545	0.0605251	1
AT3G63200	AT3G63200|PLP9	Probable inactive patatin-like protein 9 [Source:UniProtKB/Swiss-Prot;Acc:Q93ZQ3]	-0.889714	0.297941	-0.778055	0.381928	1	-1.27763	0.0605639	1
AT4G20430	AT4G20430|SBT2.2	Subtilisin-like protease SBT2.2 [Source:UniProtKB/Swiss-Prot;Acc:Q9SUN6]	-0.990364	0.247709	-1.05913	0.201755	1	-1.30476	0.0615959	1
AT4G27370	AT4G27370|VIIIB	P-loop containing nucleoside triphosphate hydrolases superfamily protein [Source:TAIR;Acc:AT4G27370]	-1.01647	0.104971	-0.840891	0.204225	1	-1.03347	0.0633148	1
AT1G30100	AT1G30100|NCED5	Probable 9-cis-epoxycarotenoid dioxygenase NCED5, chloroplastic [Source:UniProtKB/Swiss-Prot;Acc:Q9C6Z1]	-1.80946	0.390374	-1.62686	0.451871	1	-3.00855	0.0645666	1
AT1G02180	AT1G02180	Ferredoxin-like protein [Source:UniProtKB/TrEMBL;Acc:Q8GYG8]	-0.459648	0.57008	-0.603779	0.43006	1	-1.07645	0.0645676	0.870745
AT1G62520	AT1G62520	Putative uncharacterized protein At1g62520 [Source:UniProtKB/TrEMBL;Acc:Q9SXE5]	-1.20843	0.213414	-0.905595	0.38985	1	-1.48698	0.0658857	1
AT1G70430	AT1G70430	Protein kinase superfamily protein [Source:TAIR;Acc:AT1G70430]	-0.96433	0.154711	-0.960469	0.151197	1	-1.06437	0.0679045	1
AT4G29610	AT4G29610|CDA6	Cytidine deaminase 6 [Source:UniProtKB/Swiss-Prot;Acc:Q9SU86]	-1.75492	0.241396	-1.96823	0.169894	1	-2.23644	0.0692245	1
AT3G06370	AT3G06370|NHX4	NHX4 [Source:UniProtKB/TrEMBL;Acc:A0A1I9LS48]	-0.46638	0.600663	-0.88774	0.247295	1	-1.14487	0.0704092	0.854414
AT1G66620	AT1G66620	E3 ubiquitin-protein ligase SINA-like 2 [Source:UniProtKB/Swiss-Prot;Acc:Q9C6H3]	-0.45733	0.563832	-0.297318	0.74044	1	-1.03396	0.071625	0.907536
AT4G30660	AT4G30660	UPF0057 membrane protein At4g30660 [Source:UniProtKB/Swiss-Prot;Acc:Q9SUI0]	-1.14946	0.293649	-1.29008	0.218648	1	-1.58213	0.0719047	1
AT3G60200	AT3G60200	Putative uncharacterized protein At3g60200 [Source:UniProtKB/TrEMBL;Acc:Q9M1C3]	-0.521722	0.506626	-0.730277	0.319649	1	-1.04225	0.0719047	0.966694
AT5G19780	AT5G19780|TUBA3	Tubulin alpha chain [Source:UniProtKB/TrEMBL;Acc:A0A178UTQ9]	-0.853915	0.192922	-0.855276	0.190263	1	-1.00092	0.0719426	1
AT4G19120	AT4G19120|ERD3	Probable methyltransferase PMT21 [Source:UniProtKB/Swiss-Prot;Acc:Q94II3]	-1.30274	0.273167	-1.4187	0.216171	1	-1.72431	0.0727953	1
AT2G22830	AT2G22830|SQE2	Squalene epoxidase 2, mitochondrial [Source:UniProtKB/Swiss-Prot;Acc:O81000]	-1.19956	0.20091	-1.14685	0.226742	1	-1.41265	0.0746839	1
AT2G16750	AT2G16750	At2g16750 [Source:UniProtKB/TrEMBL;Acc:B5X4Z9]	-0.936979	0.151698	-0.582532	0.430285	1	-1.00485	0.0762038	1
AT2G44740	AT2G44740|CYCU4-1	Cyclin-U4-1 [Source:UniProtKB/Swiss-Prot;Acc:O80513]	-2.01171	0.143689	-1.831	0.191614	1	-2.12153	0.0764509	1
AT1G45130	AT1G45130|BGAL5	Beta-galactosidase 5 [Source:UniProtKB/Swiss-Prot;Acc:Q9MAJ7]	-1.03373	0.285858	-1.08557	0.252619	1	-1.38551	0.0772116	1
AT4G34770	AT4G34770	Putative uncharacterized protein AT4g34770 [Source:UniProtKB/TrEMBL;Acc:Q9SW57]	-2.21052	0.163219	-1.75892	0.305318	1	-2.42135	0.0775351	1
AT5G56720	AT5G56720	Malate dehydrogenase [Source:UniProtKB/TrEMBL;Acc:A0A178UAN5]	-0.769201	0.411128	-0.409297	0.707025	1	-1.27381	0.0775628	1
AT2G10940	AT2G10940	At2g10940/F15K19.1 [Source:UniProtKB/TrEMBL;Acc:Q9SKI0]	-0.947472	0.573007	-1.09938	0.503574	1	-2.1317	0.0811681	0.916917
AT5G20630	AT5G20630|GER3	Germin-like protein subfamily 3 member 3 [Source:UniProtKB/Swiss-Prot;Acc:P94072]	-2.55739	0.545344	-3.51266	0.380316	1	-5.40419	0.0826422	0.955777
AT1G06360	AT1G06360	Fatty acid desaturase family protein [Source:TAIR;Acc:AT1G06360]	-2.73586	0.0758612	-1.61774	0.372691	1	-2.42675	0.0866519	1
AT1G54010	AT1G54010|GLL23	Inactive GDSL esterase/lipase-like protein 23 [Source:UniProtKB/Swiss-Prot;Acc:Q8W4H8]	-1.70343	0.239747	-0.20028	0.931282	1	-2.06584	0.0866619	1
AT4G40070	AT4G40070|ATL32	RING-H2 finger protein ATL32 [Source:UniProtKB/Swiss-Prot;Acc:Q8W571]	-0.985825	0.189033	-1.11868	0.119801	1	-1.10048	0.0879346	1
AT5G18050	AT5G18050|SAUR22	Auxin-responsive protein SAUR22 [Source:UniProtKB/Swiss-Prot;Acc:Q9FJF7]	-1.3808	0.308616	-1.13877	0.418038	1	-1.8548	0.0896958	1
AT2G37025	AT2G37025|TRFL8	TRF-like 8 [Source:UniProtKB/TrEMBL;Acc:F4IPY7]	-1.62627	0.145395	-0.536679	0.715512	1	-1.66277	0.0896958	1
AT3G07010	AT3G07010	Probable pectate lyase 8 [Source:UniProtKB/Swiss-Prot;Acc:Q9M8Z8]	-1.09898	0.258367	-1.03443	0.295277	1	-1.35753	0.0907726	1
AT1G80280	AT1G80280	Alpha/beta-Hydrolases superfamily protein [Source:UniProtKB/TrEMBL;Acc:Q9C976]	-1.52701	0.0628771	-0.807863	0.411253	1	-1.29435	0.0908268	1
AT2G06850	AT2G06850|XTH4	Xyloglucan endotransglucosylase/hydrolase protein 4 [Source:UniProtKB/Swiss-Prot;Acc:Q39099]	-1.42209	0.222445	-1.07967	0.390112	1	-1.65837	0.0912243	1
AT4G29310	AT4G29310	DUF1005 family protein (DUF1005) [Source:UniProtKB/TrEMBL;Acc:Q9M0F0]	-1.27949	0.222445	-1.35277	0.185665	1	-1.49188	0.0912243	1
AT1G52750	AT1G52750	Alpha/beta-Hydrolases superfamily protein [Source:UniProtKB/TrEMBL;Acc:F4IEK5]	-2.70964	0.145253	-2.85255	0.115753	1	-2.73055	0.0952831	1
AT2G31010	AT2G31010	Protein kinase superfamily protein [Source:UniProtKB/TrEMBL;Acc:F4IPV6]	-1.55402	0.189809	-1.37839	0.262259	1	-1.70428	0.0956442	1
AT2G35075	AT2G35075	unknown protein; Has 30201 Blast hits to 17322 proteins in 780 species: Archae - 12; Bacteria - 1396; Metazoa - 17338; Fungi - 3422; Plants - 5037; Viruses - 0; Other Eukaryotes - 2996 (source: NCBI BLink). [Source:TAIR;Acc:AT2G35075]	-0.758625	0.390973	-0.94813	0.257301	1	-1.16296	0.09574	1
AT5G42860	AT5G42860	Emb [Source:UniProtKB/TrEMBL;Acc:Q9FMN3]	-0.311965	0.734553	-0.297256	0.759137	1	-1.03293	0.095911	0.758214
AT3G61610	AT3G61610	Galactose mutarotase-like superfamily protein [Source:UniProtKB/TrEMBL;Acc:Q9M308]	-0.376736	0.668338	-0.472755	0.583546	1	-1.03003	0.0962468	0.854146
AT3G20015	AT3G20015|ASPG2	Protein ASPARTIC PROTEASE IN GUARD CELL 2 [Source:UniProtKB/Swiss-Prot;Acc:Q9LHE3]	-0.863705	0.405228	-1.31131	0.150521	1	-1.34486	0.0972013	1
AT3G05150	AT3G05150	Major facilitator superfamily protein [Source:UniProtKB/TrEMBL;Acc:A0A1I9LPR9]	-2.09922	0.331328	-3.0817	0.110203	1	-2.89388	0.0982121	1
AT3G61920	AT3G61920	At3g61920 [Source:UniProtKB/TrEMBL;Acc:Q9M273]	-1.00305	0.56488	-2.07089	0.151597	1	-2.11905	0.0996357	0.974424
AT4G04840	AT4G04840|MSRB6	MSRB6 [Source:UniProtKB/TrEMBL;Acc:A0A178V4R5]	-1.27885	0.147808	-0.926238	0.34724	1	-1.28634	0.0996357	1
AT3G55500	AT3G55500|EXPA16	Expansin-A16 [Source:UniProtKB/Swiss-Prot;Acc:Q9M2S9]	-0.994178	0.301631	-0.502903	0.66246	1	-1.29094	0.100035	1
AT1G11545	AT1G11545|XTH8	Xyloglucan endotransglucosylase/hydrolase [Source:UniProtKB/TrEMBL;Acc:A0A178W0W2]	-0.988632	0.26714	-0.538206	0.602556	1	-1.19366	0.105923	1
AT5G26230	AT5G26230|MAKR1	Probable membrane-associated kinase regulator 1 [Source:UniProtKB/Swiss-Prot;Acc:Q3E936]	-0.852896	0.445347	-1.20859	0.236916	1	-1.39862	0.106211	1
AT4G21215	AT4G21215	AT4G21215 protein [Source:UniProtKB/TrEMBL;Acc:B9DFM7]	-1.55137	0.146476	-1.72777	0.0899805	1	-1.52775	0.106456	1
AT4G17240	AT4G17240	unknown protein; FUNCTIONS IN: molecular_function unknown; INVOLVED IN: biological_process unknown; LOCATED IN: chloroplast; EXPRESSED IN: 16 plant structures; EXPRESSED DURING: 8 growth stages; Has 1142 Blast hits to 1055 proteins in 252 species: A /.../- 22; Bacteria - 318; Metazoa - 248; Fungi - 96; Plants - 59; Viruses - 3; Other Eukaryotes - 396 (source: NCBI BLink). [Source:TAIR;Acc:AT4G172…	-0.662221	0.420086	-0.12471	0.917355	1	-1.03774	0.106474	1
AT3G55646	AT3G55646	Putative uncharacterized protein [Source:UniProtKB/TrEMBL;Acc:Q1G3N4]	0.427692	0.642998	-0.34745	0.721964	1	-1.05475	0.106504	0.0724593
AT2G18180	AT2G18180|SFH10	Phosphatidylinositol/phosphatidylcholine transfer protein SFH10 [Source:UniProtKB/Swiss-Prot;Acc:Q9SI13]	-0.312328	0.80581	-0.818333	0.427304	1	-1.29727	0.107521	0.704853
AT2G34430	AT2G34430|LHB1B1	Chlorophyll a-b binding protein, chloroplastic [Source:UniProtKB/TrEMBL;Acc:Q39142]	-1.12864	0.208139	-0.810503	0.407201	1	-1.23356	0.108586	1
AT1G12080	AT1G12080	At1g12080 [Source:UniProtKB/TrEMBL;Acc:O65370]	-1.12794	0.416307	-1.4544	0.264173	1	-1.73268	0.112164	1
AT1G71120	AT1G71120|GLIP6	GLIP6 [Source:UniProtKB/TrEMBL;Acc:A0A178WCW6]	-1.08839	0.459658	-0.715264	0.665239	1	-1.7984	0.112219	1
AT5G62280	AT5G62280	At5g62280 [Source:UniProtKB/TrEMBL;Acc:Q9LVA8]	-1.72474	0.285388	-1.36524	0.421392	1	-2.11558	0.112586	1
AT1G19370	AT1G19370	F18O14.9 [Source:UniProtKB/TrEMBL;Acc:Q9LN61]	-1.24907	0.226359	-1.24242	0.226312	1	-1.39173	0.112586	1
AT5G02160	AT5G02160	AT5g02160 [Source:UniProtKB/TrEMBL;Acc:Q9FPH2]	-1.09963	0.164206	-0.972293	0.237344	1	-1.10308	0.114352	1
AT3G15950	AT3G15950|NAI2	TSA1-like protein [Source:UniProtKB/Swiss-Prot;Acc:Q9LSB4]	-1.95818	0.00576086	-0.908375	0.298574	1	-1.12847	0.115229	0.751186
AT5G46600	AT5G46600|ALMT13	Aluminum-activated malate transporter 13 [Source:UniProtKB/Swiss-Prot;Acc:Q9LS23]	-1.48005	0.287953	-1.77469	0.175049	1	-1.80468	0.117826	1
AT3G18530	AT3G18530	ARM repeat superfamily protein [Source:UniProtKB/TrEMBL;Acc:F4J8S4]	-0.6252	0.694722	-2.10515	0.0723976	1	-1.74374	0.117899	0.883484
AT2G36026	AT2G36026	Ovate family protein [Source:UniProtKB/TrEMBL;Acc:B3H6R4]	-1.13654	0.406053	-1.18391	0.385165	1	-1.68902	0.118078	1
AT1G66940	AT1G66940	protein kinase-related [Source:TAIR;Acc:AT1G66940]	-0.665025	0.575901	-0.591507	0.637378	1	-1.3787	0.118174	0.992585
AT5G44680	AT5G44680	DNA glycosylase superfamily protein [Source:UniProtKB/TrEMBL;Acc:Q9FIZ5]	-1.69373	0.225017	-1.63874	0.243713	1	-1.85272	0.120257	1
AT5G23350	AT5G23350	GEM-like protein 6 [Source:UniProtKB/Swiss-Prot;Acc:Q9FMW6]	-0.341661	0.848768	0.0318188	0.98997	1	-1.73014	0.120798	0.68398
AT1G18400	AT1G18400|BEE1	Transcription factor BEE 1 [Source:UniProtKB/Swiss-Prot;Acc:Q8GZ13]	-1.57408	0.209312	-1.75195	0.144837	1	-1.67528	0.121413	1
AT5G15780	AT5G15780	At5g15780 [Source:UniProtKB/TrEMBL;Acc:Q9LFU8]	-1.23969	0.543108	-1.40249	0.484431	1	-2.37267	0.121571	1
AT4G11000	AT4G11000	Ankyrin repeat family protein [Source:TAIR;Acc:AT4G11000]	0.398732	0.728032	0.338766	0.780888	1	-1.21039	0.122132	0.125367
AT2G34090	AT2G34090|MEE18	maternal effect embryo arrest 18 [Source:TAIR;Acc:AT2G34090]	-1.22493	0.221637	-1.15842	0.252619	1	-1.32512	0.122402	1
AT4G32460	AT4G32460	At4g32460 [Source:UniProtKB/TrEMBL;Acc:Q8LAR0]	-1.6662	0.185006	-1.51385	0.243677	1	-1.69832	0.122725	1
AT1G15050	AT1G15050|IAA34	Auxin-responsive protein IAA34 [Source:UniProtKB/Swiss-Prot;Acc:Q9C5X0]	-0.454763	0.851854	-2.65798	0.107533	1	-2.3417	0.122814	0.68398
AT4G37400	AT4G37400|CYP81F3	Cytochrome P450 81F3 [Source:UniProtKB/Swiss-Prot;Acc:Q0WTF4]	-0.301609	0.76067	-0.840131	0.295277	1	-1.02089	0.122916	0.818195
AT4G02850	AT4G02850	At4g02850 [Source:UniProtKB/TrEMBL;Acc:Q66GM9]	-0.578814	0.824678	-1.33463	0.551622	1	-2.5458	0.124806	0.733051
AT5G02890	AT5G02890	At5g02890 [Source:UniProtKB/TrEMBL;Acc:Q9LYZ6]	-1.43482	0.267036	-1.04387	0.44989	1	-1.65295	0.124806	1
AT1G74670	AT1G74670|GASA6	Gibberellin-regulated protein 6 [Source:UniProtKB/Swiss-Prot;Acc:Q6NMQ7]	-1.49329	0.1708	-1.30664	0.24968	1	-1.47728	0.124853	1
AT1G67040	AT1G67040	unknown protein; FUNCTIONS IN: molecular_function unknown; INVOLVED IN: biological_process unknown; LOCATED IN: cellular_component unknown; EXPRESSED IN: 20 plant structures; EXPRESSED DURING: 11 growth stages; BEST Arabidopsis thaliana protein matc /.../unknown protein (TAIR:AT5G26910.3); Has 89 Blast hits to 84 proteins in 15 species: Archae - 0; Bacteria - 0; Metazoa - 5; Fungi - 2; Plants - 8…	-0.691184	0.425129	-0.640428	0.468326	1	-1.0422	0.125377	1
AT4G02100	AT4G02100	At4g02100 [Source:UniProtKB/TrEMBL;Acc:Q84VX5]	-1.05776	0.190296	-0.845867	0.333266	1	-1.08145	0.125415	1
AT3G06880	AT3G06880	Transducin/WD40 repeat-like superfamily protein [Source:UniProtKB/TrEMBL;Acc:A0A1I9LN87]	-0.889715	0.608594	-0.730031	0.694655	1	-1.93192	0.127945	0.985203
AT2G37720	AT2G37720|TBL15	Protein trichome birefringence-like 15 [Source:UniProtKB/Swiss-Prot;Acc:O80940]	-0.207132	0.894355	-0.512695	0.701033	1	-1.38968	0.128704	0.641267
AT2G17230	AT2G17230|EXL5	Protein EXORDIUM-like 5 [Source:UniProtKB/Swiss-Prot;Acc:Q9SII5]	-1.72063	0.0837621	-1.44825	0.165871	1	-1.40707	0.128924	1
AT2G30424	AT2G30424|TCL2	MYB-like transcription factor TCL2 [Source:UniProtKB/Swiss-Prot;Acc:B3H4X8]	-1.32914	0.146407	-1.30981	0.14807	1	-1.23591	0.1293	1
AT2G39920	AT2G39920	Uncharacterized protein At2g39920 [Source:UniProtKB/Swiss-Prot;Acc:O04195]	-1.57644	0.276639	-2.12828	0.102868	1	-1.82258	0.130554	1
AT4G30650	AT4G30650	UPF0057 membrane protein At4g30650 [Source:UniProtKB/Swiss-Prot;Acc:Q9M095]	-2.00015	0.401322	-2.42588	0.287303	1	-2.85735	0.131426	1
AT1G65240	AT1G65240	Aspartic proteinase-like protein 2 [Source:UniProtKB/Swiss-Prot;Acc:Q9S9K4]	0.113101	0.963692	-0.118373	0.965596	1	-1.92401	0.131772	0.385284
AT1G64760	AT1G64760	Glucan endo-1,3-beta-glucosidase 8 [Source:UniProtKB/Swiss-Prot;Acc:Q6NKW9]	-1.4884	0.267036	-1.33117	0.336765	1	-1.67671	0.133745	1
AT5G59870	AT5G59870|HTA6	Probable histone H2A.7 [Source:UniProtKB/Swiss-Prot;Acc:Q9FJE8]	-0.593479	0.498013	-0.276196	0.794115	1	-1.00492	0.134388	1
AT5G60130	AT5G60130	B3 domain-containing protein At5g60130 [Source:UniProtKB/Swiss-Prot;Acc:Q9LVG1]	-0.641597	0.713247	-0.846581	0.619083	1	-1.81386	0.134488	0.909911
AT2G14900	AT2G14900|GASA7	Gibberellin-regulated protein 7 [Source:UniProtKB/Swiss-Prot;Acc:O82328]	-1.52692	0.277314	-1.20833	0.413889	1	-1.74992	0.135763	1
AT3G45970	AT3G45970|EXLA1	Expansin-like A1 [Source:UniProtKB/Swiss-Prot;Acc:Q9LZT4]	-0.727608	0.461226	-1.22646	0.147916	1	-1.13857	0.13616	1
AT1G78950	AT1G78950	Terpenoid cyclases family protein [Source:TAIR;Acc:AT1G78950]	-1.02433	0.389198	-0.649534	0.631783	1	-1.41622	0.137189	1
AT5G12940	AT5G12940	Leucine-rich repeat (LRR) family protein [Source:UniProtKB/TrEMBL;Acc:Q9LXU5]	-0.763542	0.656585	-0.855885	0.620508	1	-1.82744	0.137527	0.96865
AT4G19380	AT4G19380	Long-chain fatty alcohol dehydrogenase family protein [Source:TAIR;Acc:AT4G19380]	-0.75529	0.669482	-1.05963	0.527185	1	-1.87141	0.138829	0.958193
AT3G44970	AT3G44970	Cytochrome P450 superfamily protein [Source:UniProtKB/TrEMBL;Acc:F4J4C0]	-0.261971	0.890506	0.00889862	0.997734	1	-1.65626	0.140987	0.68398
AT3G13404	AT3G13404	unknown protein; FUNCTIONS IN: molecular_function unknown; INVOLVED IN: biological_process unknown; LOCATED IN: cellular_component unknown; Has 0 Blast hits to 0 proteins in 0 species (source: NCBI BLink). [Source:TAIR;Acc:AT3G13404]	0.182284	0.914337	-0.320622	0.832775	1	-1.4082	0.141249	0.326648
AT4G36570	AT4G36570|ATRL3	RAD-like 3 [Source:TAIR;Acc:AT4G36570]	-2.07784	0.426737	-2.55245	0.309264	1	-3.03228	0.141597	1
AT2G20700	AT2G20700|LLG2	GPI-anchored protein LLG2 [Source:UniProtKB/Swiss-Prot;Acc:Q6NLF4]	-1.01675	0.532655	-1.16945	0.463007	1	-1.81401	0.142499	1
AT5G05330	AT5G05330	HMG-box (High mobility group) DNA-binding family protein [Source:UniProtKB/TrEMBL;Acc:Q58FU4]	-0.894462	0.316278	-0.551707	0.582611	1	-1.07539	0.142782	1
AT5G24105	AT5G24105|AGP41	Arabinogalactan protein 41 [Source:UniProtKB/TrEMBL;Acc:Q8L9T8]	-0.618917	0.571341	-0.673837	0.536743	1	-1.19585	0.144494	1
AT2G18620	AT2G18620	Geranylgeranyl pyrophosphate synthase 7, chloroplastic [Source:UniProtKB/Swiss-Prot;Acc:Q9ZU77]	-0.00858241	0.998676	-2.01734	0.0558394	0.347888	-1.49607	0.145345	0.503265
AT5G15960	AT5G15960|KIN1	Stress-induced protein KIN1 [Source:UniProtKB/Swiss-Prot;Acc:P18612]	-1.25066	0.455372	-1.54759	0.336358	1	-1.90009	0.145798	1
AT1G02360	AT1G02360	Chitinase family protein [Source:TAIR;Acc:AT1G02360]	0.346715	0.807122	0.0362004	0.98573	1	-1.32639	0.146593	0.221133
AT4G30850	AT4G30850|HHP2	Heptahelical transmembrane protein 2 [Source:UniProtKB/Swiss-Prot;Acc:Q84N34]	-0.36252	0.733605	-1.04445	0.215673	1	-1.06236	0.147017	0.911291
AT3G57920	AT3G57920|SPL15	Squamosa promoter-binding-like protein 15 [Source:UniProtKB/Swiss-Prot;Acc:Q9M2Q6]	-1.42554	0.44272	-2.52097	0.110021	1	-2.11234	0.147295	1
AT3G22790	AT3G22790|NET1A	Protein NETWORKED 1A [Source:UniProtKB/Swiss-Prot;Acc:Q9LUI2]	-1.11463	0.320651	-1.07308	0.353452	1	-1.34652	0.147395	1
AT1G09750	AT1G09750|AED3	Aspartyl protease AED3 [Source:UniProtKB/Swiss-Prot;Acc:O04496]	-1.23236	0.21382	-1.08743	0.291405	1	-1.24278	0.147622	1
AT5G46640	AT5G46640|AHL8	AT-hook motif nuclear-localized protein 8 [Source:UniProtKB/Swiss-Prot;Acc:Q9FIR1]	-0.110235	0.931905	-0.977559	0.226312	1	-1.01083	0.147634	0.635408
AT1G63380	AT1G63380	F2K11.24 [Source:UniProtKB/TrEMBL;Acc:Q9SH24]	-1.13022	0.464957	-0.556306	0.762458	1	-1.7315	0.148546	1
AT4G37240	AT4G37240	HTH-type transcriptional regulator [Source:UniProtKB/TrEMBL;Acc:Q8LE56]	-1.96286	0.28481	-1.58553	0.41072	1	-2.21227	0.148941	1
AT3G14190	AT3G14190|PANS1	Protein PATRONUS 1 [Source:UniProtKB/Swiss-Prot;Acc:Q9LJG6]	-1.0644	0.312283	-0.0875188	0.961308	1	-1.24983	0.150534	1
AT1G31490	AT1G31490	HXXXD-type acyl-transferase family protein [Source:UniProtKB/TrEMBL;Acc:Q9C564]	-0.962522	0.673992	-2.04614	0.299756	1	-2.34316	0.151821	0.977907
AT5G22580	AT5G22580	Stress-response A/B barrel domain-containing protein At5g22580 [Source:UniProtKB/Swiss-Prot;Acc:Q9FK81]	-1.23026	0.415921	-1.03651	0.510946	1	-1.72117	0.152197	1
AT5G25460	AT5G25460	At5g25460 [Source:UniProtKB/TrEMBL;Acc:Q94F20]	-1.13966	0.266348	-0.871206	0.420582	1	-1.23041	0.152197	1
AT2G19170	AT2G19170|SBT2.5	Subtilisin-like protease SBT2.5 [Source:UniProtKB/Swiss-Prot;Acc:O64481]	-1.11323	0.223058	-0.695251	0.49803	1	-1.12536	0.152512	1
AT3G15750	AT3G15750	Essential protein Yae1, N-terminal [Source:UniProtKB/TrEMBL;Acc:Q9LW04]	-1.11473	0.219233	-1.49557	0.0643698	1	-1.11954	0.152657	1
AT1G62770	AT1G62770|PMEI9	Pectinesterase inhibitor 9 [Source:UniProtKB/Swiss-Prot;Acc:Q9SI72]	-0.797727	0.782483	-1.21897	0.658103	1	-2.74318	0.152718	0.872401
AT1G17190	AT1G17190|GSTU26	Glutathione S-transferase U26 [Source:UniProtKB/Swiss-Prot;Acc:Q9SHH8]	-0.17089	0.895287	-0.720462	0.464675	1	-1.09296	0.152809	0.705817
AT5G03355	AT5G03355	Cysteine/histidine-rich C1 domain protein [Source:UniProtKB/TrEMBL;Acc:Q9LZF4]	-0.706512	0.612727	-0.36975	0.819382	1	-1.45992	0.153643	1
AT1G68870	AT1G68870|ATSOFL2	At1g68870 [Source:UniProtKB/TrEMBL;Acc:Q9CA45]	-0.891073	0.595141	-1.71307	0.234435	1	-1.76649	0.15387	1
AT2G35700	AT2G35700|ERF038	ERF38 [Source:UniProtKB/TrEMBL;Acc:A0A178VWJ3]	-1.75974	0.0755393	-1.25751	0.24968	1	-1.32329	0.155793	1
AT1G54217	AT1G54217	Ribosomal protein L18ae family [Source:UniProtKB/TrEMBL;Acc:F4HV88]	-2.13169	0.277909	-1.838	0.371892	1	-2.33467	0.155934	1
AT2G36470	AT2G36470	DUF868 family protein, putative (DUF868) [Source:UniProtKB/TrEMBL;Acc:Q9SJQ8]	-0.835698	0.470111	-0.809008	0.48787	1	-1.26788	0.157918	1
AT4G19975	AT4G19975	Glycosyltransferase [Source:UniProtKB/TrEMBL;Acc:A0A1P8B5X7]	-1.94996	0.0819969	-0.996532	0.461348	1	-1.48878	0.157929	1
AT2G17880	AT2G17880	At2g17880 [Source:UniProtKB/TrEMBL;Acc:O48828]	-0.837633	0.440932	-0.636582	0.585432	1	-1.2025	0.158676	1
AT5G03130	AT5G03130	Putative uncharacterized protein F15A17_160 [Source:UniProtKB/TrEMBL;Acc:Q9LYX2]	-1.08325	0.562463	-0.585377	0.788715	1	-1.97131	0.160826	1
AT1G77765	AT1G77765	unknown protein; Has 8 Blast hits to 8 proteins in 2 species: Archae - 0; Bacteria - 0; Metazoa - 0; Fungi - 0; Plants - 8; Viruses - 0; Other Eukaryotes - 0 (source: NCBI BLink). [Source:TAIR;Acc:AT1G77765]	-0.589403	0.554033	-0.577858	0.571978	1	-1.05478	0.161327	1
AT5G49170	AT5G49170	Putative uncharacterized protein At5g49170 [Source:UniProtKB/TrEMBL;Acc:Q0WQJ1]	-1.23096	0.488048	-1.57487	0.356371	1	-1.91812	0.162315	1
AT5G50010	AT5G50010|BHLH145	Transcription factor bHLH145 [Source:UniProtKB/Swiss-Prot;Acc:Q9FGB0]	-0.754324	0.544123	-1.75399	0.0738188	1	-1.31722	0.162681	1
AT1G11740	AT1G11740	Ankyrin repeat family protein [Source:UniProtKB/TrEMBL;Acc:F4IAG4]	-2.2237	0.333284	-1.71293	0.486321	1	-2.64591	0.163043	1
AT3G53010	AT3G53010	Carbohydrate esterase, putative (DUF303) [Source:UniProtKB/TrEMBL;Acc:Q0WNN6]	-1.78768	0.215146	-1.38472	0.376437	1	-1.74401	0.163197	1
AT5G27890	AT5G27890	BEST Arabidopsis thaliana protein match is: myosin heavy chain-related (TAIR:AT2G15420.1); Has 8 Blast hits to 7 proteins in 1 species: Archae - 0; Bacteria - 0; Metazoa - 0; Fungi - 0; Plants - 8; Viruses - 0; Other Eukaryotes - 0 (source: NCBI BLink). [Source:TAIR;Acc:AT5G27890]	-1.24088	0.32015	-1.21029	0.341834	1	-1.43761	0.163197	1
AT2G29980	AT2G29980|FAD3	FAD3 [Source:UniProtKB/TrEMBL;Acc:A0A178VX43]	-0.944955	0.392385	-0.77293	0.504565	1	-1.23935	0.163732	1
AT1G07485	AT1G07485	Putative uncharacterized protein At1g07490 [Source:UniProtKB/TrEMBL;Acc:Q67XE6]	-1.19954	0.459204	-1.43986	0.360806	1	-1.75758	0.164419	1
AT1G20010	AT1G20010|TUBB5	Tubulin beta-5 chain [Source:UniProtKB/Swiss-Prot;Acc:P29513]	-1.14289	0.288327	-1.13466	0.294035	1	-1.24665	0.167231	1
AT5G04885	AT5G04885	Glycosyl hydrolase family protein [Source:TAIR;Acc:AT5G04885]	-0.884443	0.323953	-0.923002	0.303699	1	-1.02587	0.168539	1
AT1G64890	AT1G64890	Probable folate-biopterin transporter 7 [Source:UniProtKB/Swiss-Prot;Acc:Q9XIQ7]	-1.51855	0.262379	-1.62727	0.214499	1	-1.5762	0.16867	1
AT3G21950	AT3G21950	S-adenosyl-L-methionine-dependent methyltransferases superfamily protein [Source:UniProtKB/TrEMBL;Acc:A0A1I9LSP4]	-0.48285	0.675342	-0.642823	0.563529	1	-1.13676	0.169656	0.992585
AT3G53530	AT3G53530|NAKR3	Chloroplast-targeted copper chaperone protein [Source:TAIR;Acc:AT3G53530]	-1.17793	0.529244	-1.5286	0.390666	1	-1.95993	0.170041	1
AT1G23340	AT1G23340	At1g23340 [Source:UniProtKB/TrEMBL;Acc:Q8GY67]	-0.36659	0.867844	-0.689928	0.731673	1	-1.8624	0.170041	0.786038
AT5G24470	AT5G24470|APRR5	Two-component response regulator-like APRR5 [Source:UniProtKB/Swiss-Prot;Acc:Q6LA42]	-3.64963	0.180138	-3.69204	0.173321	1	-3.32164	0.170112	1
AT2G39900	AT2G39900|WLIN2A	WLIM2a [Source:UniProtKB/TrEMBL;Acc:A0A178VU35]	-1.47449	0.360135	-1.4068	0.390001	1	-1.79605	0.170967	1
AT4G10160	AT4G10160|ATL59	E3 ubiquitin-protein ligase ATL59 [Source:UniProtKB/Swiss-Prot;Acc:Q9SN27]	-0.278376	0.879919	-1.80097	0.143883	1	-1.5314	0.171798	0.771543
AT2G25297	AT2G25297	Transmembrane protein [Source:UniProtKB/TrEMBL;Acc:A0A1P8AXP8]	-0.297752	0.929847	-2.27926	0.309706	1	-2.53306	0.172002	0.704853
AT1G20840	AT1G20840|MSSP1	TMT1 [Source:UniProtKB/TrEMBL;Acc:A0A178W059]	-1.15672	0.326284	-1.28196	0.265802	1	-1.33326	0.173097	1
AT3G43190	AT3G43190|SUS4	Sucrose synthase 4 [Source:UniProtKB/Swiss-Prot;Acc:Q9LXL5]	-0.526052	0.807918	-0.959241	0.624236	1	-1.90634	0.173103	0.889277
AT3G45730	AT3G45730	Putative uncharacterized protein At3g45730 [Source:UniProtKB/TrEMBL;Acc:Q9M170]	0.330335	0.848143	-0.43763	0.796888	1	-1.47941	0.173714	0.317368
AT2G34925	AT2G34925|CLE42	CLAVATA3/ESR (CLE)-related protein 42 [Source:UniProtKB/Swiss-Prot;Acc:Q6IWB2]	-1.15293	0.371719	-0.898124	0.509509	1	-1.4199	0.174004	1
AT1G75030	AT1G75030|ATLP-3	At1g75030 [Source:UniProtKB/TrEMBL;Acc:Q9C9P9]	-1.54257	0.449826	-1.42512	0.494294	1	-2.18047	0.174261	1
AT3G22142	AT3G22142	Bifunctional inhibitor/lipid-transfer protein/seed storage 2S albumin superfamily protein [Source:UniProtKB/TrEMBL;Acc:Q9LIE8]	-1.43746	0.448822	-2.26268	0.176	1	-2.02527	0.174261	1
AT1G25250	AT1G25250|AtIDD16	IDD16 [Source:UniProtKB/TrEMBL;Acc:A0A178WG74]	-1.06326	0.46932	-0.968729	0.516841	1	-1.54976	0.174509	1
AT2G16990	AT2G16990	Major facilitator superfamily protein [Source:UniProtKB/TrEMBL;Acc:F4IMD9]	-0.774743	0.520728	-1.70661	0.0762298	1	-1.25164	0.175231	1
AT1G62480	AT1G62480	At1g62480/T3P18_4 [Source:UniProtKB/TrEMBL;Acc:Q9SXE9]	-1.0798	0.299943	-0.922784	0.393785	1	-1.17632	0.1756	1
AT1G53920	AT1G53920|GLIP5	GLIP5 [Source:UniProtKB/TrEMBL;Acc:A0A178WKF5]	-0.357997	0.789679	0.423409	0.752777	1	-1.19704	0.17602	0.91172
AT5G39410	AT5G39410	Probable mitochondrial saccharopine dehydrogenase-like oxidoreductase At5g39410 [Source:UniProtKB/Swiss-Prot;Acc:Q8LGI2]	-2.22785	0.309455	-1.85277	0.414723	1	-2.45619	0.17624	1
AT2G28410	AT2G28410	Expressed protein [Source:UniProtKB/TrEMBL;Acc:Q9SKM9]	-0.44817	0.748584	-0.872028	0.481441	1	-1.28585	0.179085	0.957258
AT5G18060	AT5G18060|SAUR23	SAUR23 [Source:UniProtKB/TrEMBL;Acc:A0A178UM65]	-0.855866	0.521191	-1.09094	0.391198	1	-1.37346	0.179105	1
AT4G27595	AT4G27595	Plant protein of unknown function (DUF827) [Source:TAIR;Acc:AT4G27595]	-0.738563	0.473982	-0.799212	0.428737	1	-1.08028	0.179611	1
AT4G00670	AT4G00670	At4g00670 [Source:UniProtKB/TrEMBL;Acc:Q6IDB4]	-0.284411	0.858535	-0.62323	0.661321	1	-1.32979	0.180092	0.832092
AT3G47860	AT3G47860|CHL	CHL [Source:UniProtKB/TrEMBL;Acc:A0A178VKZ0]	-1.38891	0.441666	-1.53475	0.387271	1	-1.90919	0.180393	1
AT3G20260	AT3G20260	DUF1666 family protein (DUF1666) [Source:UniProtKB/TrEMBL;Acc:Q8L795]	-0.34152	0.761659	-0.635789	0.525011	1	-1.01937	0.180819	0.953715
AT1G17700	AT1G17700|PRA1F1	PRA1 family protein F1 [Source:UniProtKB/Swiss-Prot;Acc:Q9FZ63]	-1.59902	0.473709	-1.40015	0.545094	1	-2.31959	0.182634	1
AT5G18010	AT5G18010|SAUR19	Auxin-responsive protein SAUR19 [Source:UniProtKB/Swiss-Prot;Acc:Q9FJG1]	-0.58306	0.696236	-1.04401	0.431421	1	-1.40974	0.182634	0.994684
AT5G13140	AT5G13140	Pollen Ole e 1 allergen and extensin family protein [Source:UniProtKB/TrEMBL;Acc:Q9FY96]	-0.704326	0.555247	-0.553948	0.670721	1	-1.20753	0.182634	1
AT3G16240	AT3G16240|TIP2-1	Aquaporin TIP2-1 [Source:UniProtKB/Swiss-Prot;Acc:Q41951]	-0.588345	0.563799	-0.618033	0.545094	1	-1.01303	0.189467	1
AT5G10570	AT5G10570|BHLH61	Transcription factor bHLH61 [Source:UniProtKB/Swiss-Prot;Acc:Q9LXA9]	-0.560009	0.584819	-0.991021	0.272702	1	-1.00831	0.190178	1
AT1G25320	AT1G25320	At1g25320/F4F7_17 [Source:UniProtKB/TrEMBL;Acc:Q9FRI1]	-1.09186	0.321042	-1.08312	0.334009	1	-1.19954	0.19337	1
AT5G20030	AT5G20030	At5g20030 [Source:UniProtKB/TrEMBL;Acc:Q8LES5]	-1.1097	0.229241	-0.955204	0.326355	1	-1.04323	0.193879	1
AT3G05470	AT3G05470|FH11	Formin-like protein [Source:UniProtKB/TrEMBL;Acc:A0A178VCE3]	-0.932488	0.41172	-0.378427	0.788352	1	-1.1901	0.19448	1
[truncated: 18,615 more rows]
