# Supplementary material for: Impact of Lepidopteran Oral Secretions on the Transcriptome of Arabidopsis thaliana
Source: Plant Direct. 2025 Jun 19;9(6):e70085. doi: 10.1002/pld3.70085 (PMC12178948; doi:10.1002/pld3.70085)
Supplement: Supplementary file 3 — Table S2 Expression changes after application of Spodoptera littoralis oral secretions (Sl OS) for 3 h or challenge with four–fifth instar Spodoptera littoralis larvae (Sl larvae) for 5 h. Values are the average of four biological replicates. Sl OS, RNAseq data, this study. Herbivory, microarray data from Schweizer et al., 2013. [file PLD3-9-e70085-s003.xlsx]

## Sheet: Data
Table S2. Expression changes after application of Spodoptera littoralis oral secretions (Sl OS) for 3 h or challenge with four-fifth instar Spodoptera littoralis larvae (Sl larvae) for 5 h. Values are the average of four biological replicates. Sl OS, RNAseq data, this study. Herbivory, microarray data from Schweizer et al., 2013.
			Sl OS 3h		Sl larvae 5h
Gene_ID	Gene_Name	Description	log2FC	adj.P.Value	log2FC	adj.P.Value
AT5G55230	AT5G55230|ATMAP65-1	Microtubule-associated proteins 65-1 [Source:UniProtKB/TrEMBL;Acc:F4K3E4]	-1.50595	0.000264411	-0.762734	6.13e-07
AT1G18170	AT1G18170|FKBP17-2	Peptidyl-prolyl cis-trans isomerase FKBP17-2, chloroplastic [Source:UniProtKB/Swiss-Prot;Acc:Q9LDY5]	-1.52424	1.22419e-05	-1.00051	1.85e-06
AT5G11420	AT5G11420	Putative uncharacterized protein At5g11420 [Source:UniProtKB/TrEMBL;Acc:Q9LYE7]	-2.22626	7.69066e-07	-0.82204	1.9e-06
AT5G16030	AT5G16030	unknown protein; BEST Arabidopsis thaliana protein match is: unknown protein (TAIR:AT3G02500.1); Has 30201 Blast hits to 17322 proteins in 780 species: Archae - 12; Bacteria - 1396; Metazoa - 17338; Fungi - 3422; Plants - 5037; Viruses - 0; Other Eu /.../es - 2996 (source: NCBI BLink). [Source:TAIR;Acc:AT5G16030]	-3.14616	2.39209e-08	-1.26468	2.88e-06
AT1G62740	AT1G62740|HOP2	Hsp70-Hsp90 organizing protein 2 [Source:UniProtKB/Swiss-Prot;Acc:Q5XEP2]	0.929367	0.00872934	-0.608081	4.79e-06
AT5G01410	AT5G01410|PDX13	RSR4 [Source:UniProtKB/TrEMBL;Acc:A0A178UIV6]	0.0273858	0.955218	-0.871235	4.96e-06
AT1G11350	AT1G11350|SD113	G-type lectin S-receptor-like serine/threonine-protein kinase SD1-13 [Source:UniProtKB/Swiss-Prot;Acc:Q9LPZ9]	-2.88159	2.14133e-07	-1.18449	9.91e-06
AT4G04630	AT4G04630	Putative uncharacterized protein [Source:UniProtKB/TrEMBL;Acc:Q8LFI5]	-2.72853	3.97377e-05	-0.933042	9.98e-06
AT4G37800	AT4G37800|XTH7	Probable xyloglucan endotransglucosylase/hydrolase protein 7 [Source:UniProtKB/Swiss-Prot;Acc:Q8LER3]	-1.45726	0.0195341	-1.10748	1.25e-05
AT4G14400	AT4G14400|ACD6	Protein ACCELERATED CELL DEATH 6 [Source:UniProtKB/Swiss-Prot;Acc:Q8LPS2]	-1.30383	0.000992441	-1.60475	1.87e-05
AT4G38840	AT4G38840	At4g38840 [Source:UniProtKB/TrEMBL;Acc:Q9T0J2]	-2.15902	0.00225008	-1.25882	2.55e-05
AT5G52010	AT5G52010	AT5g52010/MSG15_9 [Source:UniProtKB/TrEMBL;Acc:Q9FJ91]	-0.847327	6.29713e-05	-0.635146	2.93e-05
AT3G09390	AT3G09390|MT2A	Metallothionein-like protein 2A [Source:UniProtKB/Swiss-Prot;Acc:P25860]	1.65842	0.0209671	-0.851078	3.21e-05
AT3G05070	AT3G05070	At3g05070 [Source:UniProtKB/TrEMBL;Acc:Q9MAB2]	0.0990678	0.390072	-0.629907	3.23e-05
AT5G64380	AT5G64380	AT5g64380/MSJ1_22 [Source:UniProtKB/TrEMBL;Acc:Q9FMF1]	-2.40553	2.76092e-06	-0.714046	3.56e-05
AT1G65260	AT1G65260|VIPP1	Membrane-associated protein VIPP1, chloroplastic [Source:UniProtKB/Swiss-Prot;Acc:O80796]	-0.848001	3.84115e-05	-0.8227	3.62e-05
AT1G65660	AT1G65660|SMP1	SMP1 [Source:UniProtKB/TrEMBL;Acc:A0A178W8X4]	0.952283	4.97673e-06	-1.05015	4.06e-05
AT4G28780	AT4G28780	GDSL esterase/lipase At4g28780 [Source:UniProtKB/Swiss-Prot;Acc:Q9SVU5]	-3.78076	5.07752e-06	-0.660688	4.77e-05
AT1G14720	AT1G14720|XTH28	Xyloglucan endotransglucosylase/hydrolase [Source:UniProtKB/TrEMBL;Acc:A0A178W9E1]	0.39447	0.270549	-0.89541	5.51e-05
AT3G12930	AT3G12930|IJ	Protein Iojap, chloroplastic [Source:UniProtKB/Swiss-Prot;Acc:Q9LDY9]	-1.32791	1.37899e-07	-0.732791	5.56e-05
AT1G78110	AT1G78110	At1g78110 [Source:UniProtKB/TrEMBL;Acc:Q9C9S1]	-1.26953	7.18242e-06	-0.876342	5.58e-05
AT5G45820	AT5G45820|CIPK20	CBL-interacting serine/threonine-protein kinase 20 [Source:UniProtKB/Swiss-Prot;Acc:Q9FJ54]	-1.21437	0.160076	-1.36372	6.12e-05
AT1G54820	AT1G54820	Protein kinase superfamily protein [Source:UniProtKB/TrEMBL;Acc:F4HYK7]	-3.23363	1.85619e-09	-0.798657	6.23e-05
AT5G40670	AT5G40670	Cystinosin homolog [Source:UniProtKB/Swiss-Prot;Acc:P57758]	-0.252915	0.0452142	-0.63918	6.4e-05
AT5G48220	AT5G48220	AT5g48220/MIF21_11 [Source:UniProtKB/TrEMBL;Acc:Q9LUB2]	-1.32051	5.29439e-06	-0.717767	6.43e-05
AT2G29960	AT2G29960|CYP19-4	Peptidyl-prolyl cis-trans isomerase CYP19-4 [Source:UniProtKB/Swiss-Prot;Acc:Q8LDP4]	0.0185573	0.924795	-0.856202	6.84e-05
AT4G02420	AT4G02420|LECRK44	L-type lectin-domain containing receptor kinase IV.4 [Source:UniProtKB/Swiss-Prot;Acc:O81291]	-3.12038	4.06491e-06	-0.736332	6.94e-05
AT2G42590	AT2G42590|GRF9	General regulatory factor 9 [Source:UniProtKB/TrEMBL;Acc:F4IP55]	-1.12858	1.51318e-07	-0.80162	7.46e-05
AT5G09810	AT5G09810|ACT7	AtACT7 [Source:UniProtKB/TrEMBL;Acc:A0A178UEW4]	0.846159	7.37997e-06	-0.710991	7.83e-05
AT5G02250	AT5G02250|RNR1	Ribonuclease II, chloroplastic/mitochondrial [Source:UniProtKB/Swiss-Prot;Acc:Q6NQJ6]	-1.09877	3.67483e-06	-0.654219	7.96e-05
AT4G37080	AT4G37080	Protein of unknown function, DUF547 [Source:TAIR;Acc:AT4G37080]	-1.61768	0.000558823	-0.672608	8.06e-05
AT2G18300	AT2G18300	Basic helix-loop-helix (BHLH) DNA-binding superfamily protein [Source:UniProtKB/TrEMBL;Acc:F4IQH8]	-1.60546	5.71285e-05	-1.422	8.1e-05
AT2G21530	AT2G21530	At2g21530 [Source:UniProtKB/TrEMBL;Acc:Q8GWP4]	-1.86243	1.25353e-06	-0.819729	8.3e-05
AT5G49410	AT5G49410	At5g49410 [Source:UniProtKB/TrEMBL;Acc:Q9FGX6]	-0.679049	0.323061	-0.697832	8.38e-05
AT1G27510	AT1G27510|EX2	EX2 [Source:UniProtKB/TrEMBL;Acc:A0A178WE62]	-0.569156	9.87667e-05	-0.823674	8.59e-05
AT1G04530	AT1G04530|TPR4	Putative uncharacterized protein At1g04530 [Source:UniProtKB/TrEMBL;Acc:Q8VZ31]	-0.862659	0.0678049	-0.997601	9.51e-05
AT5G56600	AT5G56600|PRO5	Profilin-5 [Source:UniProtKB/Swiss-Prot;Acc:Q9FE63]	-1.31615	3.53821e-05	-1.00183	9.55e-05
AT4G17140	AT4G17140	Pleckstrin homology (PH) domain-containing protein [Source:UniProtKB/TrEMBL;Acc:F4JNE2]	0.374281	0.717051	-0.737518	9.61e-05
AT5G01750	AT5G01750	Protein LURP-one-related 15 [Source:UniProtKB/Swiss-Prot;Acc:Q9LZX1]	-0.770572	0.0022746	-0.777103	9.68e-05
AT1G71500	AT1G71500	Putative uncharacterized protein [Source:UniProtKB/TrEMBL;Acc:Q9C9I7]	-1.241	4.41326e-06	-0.853377	0.000104695
AT1G20010	AT1G20010|TUBB5	Tubulin beta-5 chain [Source:UniProtKB/Swiss-Prot;Acc:P29513]	-1.62399	0.00721839	-0.615096	0.000109481
AT1G51400	AT1G51400	At1g51400/F5D21_10 [Source:UniProtKB/TrEMBL;Acc:Q9SYE2]	-1.94353	1.93645e-05	-0.99417	0.000111522
AT4G04040	AT4G04040|PFP-BETA2	Pyrophosphate--fructose 6-phosphate 1-phosphotransferase subunit beta 2 [Source:UniProtKB/Swiss-Prot;Acc:F4JGR5]	-1.58434	6.62826e-07	-0.79528	0.000114228
AT2G39920	AT2G39920	Uncharacterized protein At2g39920 [Source:UniProtKB/Swiss-Prot;Acc:O04195]	-0.802198	0.310019	-1.04969	0.000117176
AT5G10030	AT5G10030|TGA4	At5g10030 [Source:UniProtKB/TrEMBL;Acc:Q24JJ3]	0.594058	0.0138991	-0.737331	0.000118497
AT2G32720	AT2G32720|CYTB5-B	CYTB5-D [Source:UniProtKB/TrEMBL;Acc:A0A178VXM5]	-0.262117	0.351375	-0.823859	0.000122469
AT1G07700	AT1G07700	Thioredoxin superfamily protein [Source:TAIR;Acc:AT1G07700]	-0.091277	0.742477	-0.754372	0.000125807
AT1G18620	AT1G18620	unknown protein; BEST Arabidopsis thaliana protein match is: unknown protein (TAIR:AT1G74160.1); Has 1987 Blast hits to 1263 proteins in 207 species: Archae - 0; Bacteria - 172; Metazoa - 665; Fungi - 149; Plants - 271; Viruses - 6; Other Eukaryotes /.../ (source: NCBI BLink). [Source:TAIR;Acc:AT1G18620]	-2.56575	5.98974e-08	-0.873239	0.000130312
AT3G10520	AT3G10520|AHB2	Non-symbiotic hemoglobin 2 [Source:UniProtKB/Swiss-Prot;Acc:O24521]	-2.27646	0.000161058	-1.21773	0.000132804
AT2G42680	AT2G42680|MBF1A	MBF1A [Source:UniProtKB/TrEMBL;Acc:A0A178VSD5]	0.181857	0.258721	-0.706933	0.00013669
AT3G17640	AT3G17640	Leucine-rich repeat (LRR) family protein [Source:UniProtKB/TrEMBL;Acc:Q9LUN3]	-2.42148	0.00132046	-0.749325	0.000150183
AT3G16180	AT3G16180|NPF1.1	Protein NRT1/ PTR FAMILY 1.1 [Source:UniProtKB/Swiss-Prot;Acc:Q8LPL2]	0.0875786	0.936315	-0.861441	0.000158149
AT3G24830	AT3G24830|RPL13AB	60S ribosomal protein L13a-2 [Source:UniProtKB/Swiss-Prot;Acc:Q9LRX8]	0.348636	0.0669571	-0.603514	0.000162257
AT1G23310	AT1G23310|GGAT1	Glutamate--glyoxylate aminotransferase 1 [Source:UniProtKB/Swiss-Prot;Acc:Q9LR30]	-1.14665	0.00232796	-0.687067	0.000164077
AT4G36540	AT4G36540|BEE2	Transcription factor BEE 2 [Source:UniProtKB/Swiss-Prot;Acc:Q93VJ4]	-2.29828	0.000321609	-1.07642	0.000173006
AT2G32480	AT2G32480|ARASP	Membrane metalloprotease ARASP, chloroplastic [Source:UniProtKB/Swiss-Prot;Acc:O80885]	-0.946578	2.1009e-05	-0.795221	0.000173283
AT3G20870	AT3G20870|ZTP29	Zinc transporter ZTP29 [Source:UniProtKB/Swiss-Prot;Acc:Q940Q3]	-0.461583	0.000831764	-0.706476	0.000173424
AT3G63490	AT3G63490|RPL1	50S ribosomal protein L1, chloroplastic [Source:UniProtKB/Swiss-Prot;Acc:Q9LY66]	-1.43805	3.16715e-07	-0.759234	0.000189335
AT5G65010	AT5G65010|ASN2	asparagine synthetase 2 [Source:TAIR;Acc:AT5G65010]	-2.14666	7.08987e-06	-0.784154	0.000190092
AT5G03050	AT5G03050	At5g03050 [Source:UniProtKB/TrEMBL;Acc:Q8GY72]	-1.87815	1.41011e-05	-0.951716	0.0002012
AT3G44020	AT3G44020	Putative uncharacterized protein At3g44020/T15B3_160 [Source:UniProtKB/TrEMBL;Acc:Q9LXV9]	-1.08651	0.000778472	-0.685001	0.00021228
AT4G33980	AT4G33980	BEST Arabidopsis thaliana protein match is: cold regulated gene 27 (TAIR:AT5G42900.2); Has 30201 Blast hits to 17322 proteins in 780 species: Archae - 12; Bacteria - 1396; Metazoa - 17338; Fungi - 3422; Plants - 5037; Viruses - 0; Other Eukaryotes - /.../(source: NCBI BLink). [Source:TAIR;Acc:AT4G33980]	1.56959	0.580839	-0.921011	0.000216453
AT5G23280	AT5G23280|TCP7	Transcription factor TCP7 [Source:UniProtKB/Swiss-Prot;Acc:Q9FMX2]	-0.499332	0.0275831	-0.839299	0.000217192
AT5G10460	AT5G10460	At5g10460 [Source:UniProtKB/TrEMBL;Acc:Q6DBI9]	-0.267029	0.0678047	-0.765499	0.000251478
AT2G16510	AT2G16510|VHA-c3	V-type proton ATPase subunit c1 [Source:UniProtKB/Swiss-Prot;Acc:P0DH92]	0.171772	0.144715	-0.864824	0.00025428
AT2G40610	AT2G40610|EXPA8	EXPA8 [Source:UniProtKB/TrEMBL;Acc:A0A178VTJ9]	-6.56009	2.73246e-09	-1.45155	0.000255212
AT1G73470	AT1G73470	unknown protein; FUNCTIONS IN: molecular_function unknown; INVOLVED IN: biological_process unknown; LOCATED IN: chloroplast; EXPRESSED IN: 22 plant structures; EXPRESSED DURING: 13 growth stages; Has 72 Blast hits to 72 proteins in 35 species: Archa /.../ Bacteria - 50; Metazoa - 0; Fungi - 0; Plants - 22; Viruses - 0; Other Eukaryotes - 0 (source: NCBI BLink). [Source:TAIR;Acc:AT1G73470]	-1.15968	1.05035e-05	-0.727811	0.000258532
AT1G18360	AT1G18360	Alpha/beta-Hydrolases superfamily protein [Source:UniProtKB/TrEMBL;Acc:Q8VYJ0]	-1.65123	8.12888e-06	-1.12307	0.000272197
AT3G47860	AT3G47860|CHL	CHL [Source:UniProtKB/TrEMBL;Acc:A0A178VKZ0]	-0.964318	0.295666	-1.11662	0.00027317
AT3G16370	AT3G16370|APG	GDSL esterase/lipase APG [Source:UniProtKB/Swiss-Prot;Acc:Q9LU14]	-1.30022	2.63095e-05	-0.78001	0.000282791
AT3G52880	AT3G52880|ATMDAR1	Monodehydroascorbate reductase 1 [Source:UniProtKB/TrEMBL;Acc:F4J849]	0.0702807	0.60829	-0.621768	0.000289001
AT5G49730	AT5G49730|FRO6	Ferric reduction oxidase 6 [Source:UniProtKB/Swiss-Prot;Acc:Q8RWS6]	-3.89918	8.35727e-06	-1.28119	0.000313216
AT2G43560	AT2G43560|FKBP16-3	Peptidylprolyl isomerase [Source:UniProtKB/TrEMBL;Acc:A0A178VVY6]	-1.01882	0.000524176	-0.880323	0.000323781
AT1G71695	AT1G71695|PER12	Peroxidase [Source:UniProtKB/TrEMBL;Acc:A0A178WB34]	-3.40043	5.64233e-08	-0.700332	0.000329394
AT3G45590	AT3G45590|SEN1	tRNA-splicing endonuclease subunit Sen2-1 [Source:UniProtKB/Swiss-Prot;Acc:Q9M1E8]	0.272266	0.455533	-0.839848	0.000334481
AT1G29660	AT1G29660	GDSL esterase/lipase At1g29660 [Source:UniProtKB/Swiss-Prot;Acc:Q9C7N5]	-2.52952	1.9986e-06	-0.837993	0.000336746
AT1G65010	AT1G65010	Putative WEB family protein At1g65010, chloroplastic [Source:UniProtKB/Swiss-Prot;Acc:F4I8B9]	-1.21514	0.00207162	-0.774828	0.000342514
AT2G04890	AT2G04890|SCL21	SCL21 [Source:UniProtKB/TrEMBL;Acc:A0A178VWV4]	-0.374012	0.173151	-0.585733	0.000353324
AT1G11330	AT1G11330	G-type lectin S-receptor-like serine/threonine-protein kinase At1g11330 [Source:UniProtKB/Swiss-Prot;Acc:Q9SXB8]	-0.624374	0.132389	-1.18591	0.000357716
AT1G61240	AT1G61240	At1g61240 [Source:UniProtKB/TrEMBL;Acc:Q8GYU5]	-1.72533	0.000186445	-0.804482	0.000359474
AT4G14270	AT4G14270|CID2	Polyadenylate-binding protein-interacting protein 2 [Source:UniProtKB/Swiss-Prot;Acc:Q94AR4]	-0.569039	0.451911	-1.17794	0.000362385
AT1G15260	AT1G15260	LOW protein: ATP-dependent RNA helicase-like protein [Source:UniProtKB/TrEMBL;Acc:Q8VY60]	-1.82001	7.49916e-06	-1.09354	0.000368004
AT4G31530	AT4G31530	NAD(P)-binding Rossmann-fold superfamily protein [Source:UniProtKB/TrEMBL;Acc:F4JSP1]	-1.19668	5.81522e-07	-0.912887	0.000368043
AT1G04350	AT1G04350	1-aminocyclopropane-1-carboxylate oxidase homolog 6 [Source:UniProtKB/Swiss-Prot;Acc:P93824]	-0.843697	0.0128529	-0.836441	0.000370106
AT5G63670	AT5G63670|SPT42	Transcription elongation factor SPT4 homolog 2 [Source:UniProtKB/Swiss-Prot;Acc:Q94C60]	-0.510595	0.000364243	-0.911951	0.000398313
AT1G33780	AT1G33780	Electron transporter, putative (DUF179) [Source:UniProtKB/TrEMBL;Acc:Q8W467]	-0.108579	0.65561	-0.768141	0.000398527
AT5G57040	AT5G57040	At5g57040 [Source:UniProtKB/TrEMBL;Acc:Q9LTR8]	-0.224369	0.292109	-0.917752	0.000408368
AT1G67430	AT1G67430|RPL17B	60S ribosomal protein L17-2 [Source:UniProtKB/Swiss-Prot;Acc:P51413]	0.512933	0.0129169	-0.660131	0.000409074
AT5G01650	AT5G01650	Tautomerase/MIF superfamily protein [Source:UniProtKB/TrEMBL;Acc:F4K9G5]	-0.672844	1.0265e-05	-0.793631	0.000409905
AT5G56870	AT5G56870|BGAL4	Beta-galactosidase 4 [Source:UniProtKB/Swiss-Prot;Acc:Q9SCV8]	-0.581849	0.178757	-0.895141	0.000430656
AT4G27700	AT4G27700	Rhodanese-like domain-containing protein 14, chloroplastic [Source:UniProtKB/Swiss-Prot;Acc:Q94A65]	-1.78812	1.38391e-05	-0.761531	0.000432477
AT2G01590	AT2G01590|CRR3	CRR3 [Source:UniProtKB/TrEMBL;Acc:A0A178VVT4]	-3.02835	1.5049e-07	-1.12119	0.000454298
AT1G66970	AT1G66970|SVL2	SHV3-like 2 [Source:UniProtKB/TrEMBL;Acc:F4HQ30]	-1.37996	0.000175321	-0.673317	0.000458981
AT3G04550	AT3G04550|RAF1.2	Rubisco accumulation factor 1.2, chloroplastic [Source:UniProtKB/Swiss-Prot;Acc:Q9SR19]	-1.50074	0.00559004	-0.799546	0.000462312
AT1G53450	AT1G53450	unknown protein; BEST Arabidopsis thaliana protein match is: unknown protein (TAIR:AT3G14830.2); Has 71 Blast hits to 71 proteins in 12 species: Archae - 0; Bacteria - 0; Metazoa - 0; Fungi - 0; Plants - 71; Viruses - 0; Other Eukaryotes - 0 (source /.../ BLink). [Source:TAIR;Acc:AT1G53450]	-0.588521	0.108099	-0.676311	0.00046321
AT1G08550	AT1G08550|VDE1	NPQ1 [Source:UniProtKB/TrEMBL;Acc:A0A178WLQ5]	-0.970532	0.011012	-0.649158	0.000467107
AT5G10930	AT5G10930|CIPK5	CBL-interacting serine/threonine-protein kinase 5 [Source:UniProtKB/Swiss-Prot;Acc:Q9LEU7]	-1.89992	0.0104301	-1.0658	0.000468381
AT2G04700	AT2G04700|FTRC	Ferredoxin-thioredoxin reductase, catalytic chain [Source:UniProtKB/TrEMBL;Acc:A0A178VTW5]	-0.893711	1.45179e-05	-1.00038	0.000474706
AT3G19370	AT3G19370	Filament-like protein (DUF869) [Source:UniProtKB/TrEMBL;Acc:F4JB65]	-0.904679	0.0120591	-0.633839	0.000476674
AT1G60000	AT1G60000	AT1G60000 protein [Source:UniProtKB/TrEMBL;Acc:Q9ZUJ3]	-1.75296	2.41575e-05	-0.786576	0.000480766
AT3G07460	AT3G07460	Protein of unknown function, DUF538 [Source:TAIR;Acc:AT3G07460]	-0.223493	0.513708	-0.808934	0.000483776
AT5G36120	AT5G36120|CCB3	Protein COFACTOR ASSEMBLY OF COMPLEX C SUBUNIT B CCB3, chloroplastic [Source:UniProtKB/Swiss-Prot;Acc:Q8RWM7]	-1.51425	2.67092e-06	-0.813506	0.000486462
AT3G46130	AT3G46130|ATMYB48	myb domain protein 48 [Source:TAIR;Acc:AT3G46130]	-1.90249	0.000286151	-0.786223	0.000505587
AT1G79460	AT1G79460|GA2	KS1 [Source:UniProtKB/TrEMBL;Acc:A0A178WDK0]	-2.78884	3.58448e-07	-0.67585	0.00050864
AT3G02380	AT3G02380|COL2	Zinc finger protein CONSTANS-LIKE 2 [Source:UniProtKB/Swiss-Prot;Acc:Q96502]	-3.12325	0.12001	-0.645065	0.000531376
AT1G01170	AT1G01170	At1g01170 [Source:UniProtKB/TrEMBL;Acc:Q2HIQ2]	-1.80836	1.77999e-08	-1.42578	0.000540882
AT5G55900	AT5G55900	At5g55900 [Source:UniProtKB/TrEMBL;Acc:Q9FG75]	-0.200475	0.462879	-0.656216	0.000574295
AT4G04330	AT4G04330|RBCX1	Chaperonin-like RBCX protein 1, chloroplastic [Source:UniProtKB/Swiss-Prot;Acc:Q94AU9]	-0.911168	0.388966	-1.27559	0.000575558
AT1G78995	AT1G78995	At1g78995 [Source:UniProtKB/TrEMBL;Acc:Q8L5A1]	-1.62437	0.000289921	-1.18712	0.000583775
AT3G02060	AT3G02060	ATP-dependent DNA helicase At3g02060, chloroplastic [Source:UniProtKB/Swiss-Prot;Acc:F4JFJ3]	-0.688385	0.00151601	-0.708162	0.000586631
AT2G04790	AT2G04790	unknown protein; Has 45 Blast hits to 45 proteins in 15 species: Archae - 0; Bacteria - 0; Metazoa - 0; Fungi - 0; Plants - 43; Viruses - 0; Other Eukaryotes - 2 (source: NCBI BLink). [Source:TAIR;Acc:AT2G04790]	-2.4	6.9191e-07	-0.965402	0.000597643
AT1G18060	AT1G18060	AT1g18060/T10F20.23 [Source:UniProtKB/TrEMBL;Acc:Q9LM40]	-1.43073	0.00033685	-0.628918	0.000600357
AT4G34620	AT4G34620|RPS16-1	SSR16 [Source:UniProtKB/TrEMBL;Acc:A0A178UZA3]	-1.92626	1.20992e-06	-0.996467	0.000602028
AT3G27000	AT3G27000|ARP2	Actin-related protein 2 [Source:UniProtKB/Swiss-Prot;Acc:Q9LSD6]	-0.0404566	0.901597	-1.03525	0.000614036
AT5G51280	AT5G51280|RH35	DEAD-box ATP-dependent RNA helicase 35 [Source:UniProtKB/Swiss-Prot;Acc:Q9LU46]	0.17127	0.135822	-0.850566	0.00061484
AT2G03550	AT2G03550|CXE7	Probable carboxylesterase 7 [Source:UniProtKB/Swiss-Prot;Acc:Q9ZQ91]	-0.252794	0.33203	-0.702006	0.000617833
AT5G54610	AT5G54610|BAD1	Ankyrin repeat-containing protein BDA1 [Source:UniProtKB/Swiss-Prot;Acc:Q8GYH5]	1.25918	0.00473923	-0.618302	0.000618557
AT5G59870	AT5G59870|HTA6	Probable histone H2A.7 [Source:UniProtKB/Swiss-Prot;Acc:Q9FJE8]	-0.972589	0.0278841	-0.838314	0.000634675
AT5G55620	AT5G55620	At5g55620 [Source:UniProtKB/TrEMBL;Acc:Q8LC55]	-0.903135	0.168136	-1.4452	0.00064717
AT2G15280	AT2G15280|RTNLB10	Reticulon-like protein B10 [Source:UniProtKB/Swiss-Prot;Acc:Q6NPD8]	-0.87607	0.000142118	-0.670835	0.000654895
AT4G35760	AT4G35760	NAD(P)H dehydrogenase (quinone)s [Source:TAIR;Acc:AT4G35760]	-1.69106	1.58712e-07	-0.686868	0.000655232
AT5G55220	AT5G55220|TIG	Trigger factor-like protein TIG, Chloroplastic [Source:UniProtKB/Swiss-Prot;Acc:Q8S9L5]	-1.87786	6.88313e-07	-1.09282	0.000672236
AT3G46370	AT3G46370	Leucine-rich repeat protein kinase family protein [Source:UniProtKB/TrEMBL;Acc:Q9SNA0]	-2.01556	2.52732e-07	-0.778703	0.000710641
AT4G27710	AT4G27710|CYP709B3	Cytochrome P450 709B3 [Source:UniProtKB/Swiss-Prot;Acc:Q9T093]	-1.14995	0.000528432	-0.98153	0.000723228
AT4G31115	AT4G31115	Protein of unknown function (DUF1997) [Source:TAIR;Acc:AT4G31115]	-1.08938	0.000807996	-0.631613	0.000744065
AT2G01680	AT2G01680	Ankyrin repeat-containing protein At2g01680 [Source:UniProtKB/Swiss-Prot;Acc:Q9ZU96]	0.266021	0.0376762	-0.797135	0.000746159
AT2G25080	AT2G25080|GPX1	Phospholipid hydroperoxide glutathione peroxidase 1, chloroplastic [Source:UniProtKB/Swiss-Prot;Acc:P52032]	-1.04406	0.00218079	-0.965414	0.000748681
AT1G78170	AT1G78170	E3 ubiquitin-protein ligase [Source:UniProtKB/TrEMBL;Acc:Q84JP5]	-0.837115	0.108682	-1.06799	0.000758707
AT1G21600	AT1G21600|PTAC6	AT1G21600 protein [Source:UniProtKB/TrEMBL;Acc:Q9XI19]	-1.16142	0.00430602	-0.833149	0.000774855
AT4G24780	AT4G24780	Probable pectate lyase 18 [Source:UniProtKB/Swiss-Prot;Acc:Q9C5M8]	-3.61486	5.40323e-07	-0.669835	0.000775056
AT5G40950	AT5G40950|RPL27	50S ribosomal protein L27, chloroplastic [Source:UniProtKB/Swiss-Prot;Acc:Q9FLN4]	-1.55062	7.87072e-06	-0.759515	0.000792915
AT5G38980	AT5G38980	At5g38980 [Source:UniProtKB/TrEMBL;Acc:Q8GXY9]	-1.29512	4.71383e-05	-1.15605	0.000826477
AT1G06910	AT1G06910|TRFL7	TRFL7 [Source:UniProtKB/TrEMBL;Acc:A0A178W486]	-0.692693	0.00463666	-0.750861	0.000827659
AT3G02900	AT3G02900	Low-density receptor-like protein [Source:UniProtKB/TrEMBL;Acc:F4IYH7]	-0.198189	0.267174	-0.756102	0.000834287
AT1G32470	AT1G32470|GDH3	Glycine cleavage system H protein 3, mitochondrial [Source:UniProtKB/Swiss-Prot;Acc:Q9LQL0]	-1.68197	1.54598e-05	-0.714768	0.000837985
AT1G70760	AT1G70760|ndhL	NAD(P)H-quinone oxidoreductase subunit L, chloroplastic [Source:UniProtKB/Swiss-Prot;Acc:Q9CAC5]	-2.12023	8.4419e-08	-0.695467	0.000856806
AT3G11090	AT3G11090|LBD21	LBD21 [Source:UniProtKB/TrEMBL;Acc:A0A178V6L2]	-0.704388	0.0235364	-1.08428	0.000857635
AT4G10620	AT4G10620	F3H7.11 protein [Source:UniProtKB/TrEMBL;Acc:Q9ZSB8]	1.19797	3.02293e-06	-1.06831	0.000866165
AT5G28020	AT5G28020|CYSD2	Bifunctional L-3-cyanoalanine synthase/cysteine synthase D2 [Source:UniProtKB/Swiss-Prot;Acc:Q9SXS7]	-0.705793	0.0261963	-0.940746	0.000868371
AT1G49010	AT1G49010	At1g49010 [Source:UniProtKB/TrEMBL;Acc:Q9M9A3]	-2.36674	7.2807e-05	-0.784273	0.000878576
AT4G17050	AT4G17050|UGLYAH	(S)-ureidoglycine aminohydrolase [Source:UniProtKB/Swiss-Prot;Acc:Q8GXV5]	-1.55292	4.71546e-06	-0.645654	0.000908024
AT4G33220	AT4G33220|PME44	Probable pectinesterase/pectinesterase inhibitor 44 [Source:UniProtKB/Swiss-Prot;Acc:Q9SMY7]	-0.188906	0.581707	-0.683437	0.000923952
AT1G33970	AT1G33970|IAN9	Immune-associated nucleotide-binding protein 9 [Source:UniProtKB/Swiss-Prot;Acc:F4HT21]	-0.359593	0.14914	-0.890657	0.000938371
AT1G03475	AT1G03475|CPX1	Coproporphyrinogen-III oxidase 1, chloroplastic [Source:UniProtKB/Swiss-Prot;Acc:Q9LR75]	-1.31063	4.64722e-06	-0.711251	0.00095045
AT4G09670	AT4G09670	Uncharacterized oxidoreductase At4g09670 [Source:UniProtKB/Swiss-Prot;Acc:Q9SZ83]	-1.04303	4.17397e-05	-0.618556	0.000953368
AT2G04039	AT2G04039	unknown protein; FUNCTIONS IN: molecular_function unknown; LOCATED IN: chloroplast; EXPRESSED IN: 21 plant structures; EXPRESSED DURING: 13 growth stages; CONTAINS InterPro DOMAIN/s: Protein of unknown function DUF2996 (InterPro:IPR021374); Has 159 /.../hits to 159 proteins in 52 species: Archae - 0; Bacteria - 76; Metazoa - 0; Fungi - 0; Plants - 38; Viruses - 0; Other Eukaryotes - 45 (source: N…	-1.2012	0.0133798	-0.908423	0.000963144
AT2G01250	AT2G01250|RPL7B	60S ribosomal protein L7-2 [Source:UniProtKB/Swiss-Prot;Acc:P60040]	0.255883	0.250673	-0.738686	0.000964049
AT5G47660	AT5G47660	Homeodomain-like superfamily protein [Source:UniProtKB/TrEMBL;Acc:Q9FGJ1]	0.103519	0.748157	-0.649955	0.000964554
AT3G25540	AT3G25540|LAG1	LAG1 longevity assurance homolog 1 [Source:UniProtKB/Swiss-Prot;Acc:Q9LDF2]	-0.187315	0.192147	-0.591507	0.000973995
AT5G40970	AT5G40970	Protein of unknown function (DUF 3339) [Source:TAIR;Acc:AT5G40970]	-0.580835	0.0579973	-0.958739	0.000980483
AT2G34170	AT2G34170	Putative uncharacterized protein At2g34170 [Source:UniProtKB/TrEMBL;Acc:Q8RYE0]	-3.16126	4.43062e-07	-0.631784	0.000986467
AT2G45520	AT2G45520	Coiled-coil protein [Source:UniProtKB/TrEMBL;Acc:O64632]	0.276921	0.0512744	-0.830381	0.000999015
AT5G64840	AT5G64840|ABCF5	GCN5 [Source:UniProtKB/TrEMBL;Acc:A0A178UAA3]	-0.710402	0.233092	-0.772209	0.00101049
AT5G63700	AT5G63700	Zinc ion binding / DNA binding protein [Source:UniProtKB/TrEMBL;Acc:F4KAT5]	-1.4728	1.18261e-05	-0.71461	0.00101621
AT3G54050	AT3G54050|CFBP1	Fructose-1,6-bisphosphatase 1, chloroplastic [Source:UniProtKB/Swiss-Prot;Acc:P25851]	-2.02573	1.80597e-06	-0.709739	0.00103026
AT1G71030	AT1G71030|ATMYBL2	At1g71030/F23N20_2 [Source:UniProtKB/TrEMBL;Acc:Q9C9A5]	0.740621	0.0497483	-0.653764	0.0010325
AT5G52970	AT5G52970	Thylakoid lumenal 15.0 kDa protein 2, chloroplastic [Source:UniProtKB/Swiss-Prot;Acc:Q9LVV5]	-1.6793	2.70077e-06	-0.663881	0.00106299
AT4G32915	AT4G32915|GATC	Glutamyl-tRNA(Gln) amidotransferase subunit C, chloroplastic/mitochondrial [Source:UniProtKB/Swiss-Prot;Acc:F4JV80]	-0.953422	1.12739e-05	-0.767234	0.00107202
AT1G32550	AT1G32550|FdC1	2Fe-2S ferredoxin-like superfamily protein [Source:UniProtKB/TrEMBL;Acc:F4IE99]	-1.69226	1.08622e-06	-0.739037	0.00107508
AT2G21195	AT2G21195	unknown protein; Has 28 Blast hits to 28 proteins in 11 species: Archae - 0; Bacteria - 0; Metazoa - 0; Fungi - 0; Plants - 28; Viruses - 0; Other Eukaryotes - 0 (source: NCBI BLink). [Source:TAIR;Acc:AT2G21195]	-1.27429	1.77918e-06	-0.749713	0.00108421
AT2G22670	AT2G22670|IAA8	Auxin-responsive protein [Source:UniProtKB/TrEMBL;Acc:F4IKE6]	-1.90752	1.22764e-07	-0.74694	0.00110271
AT5G14610	AT5G14610	DEAD box RNA helicase family protein [Source:UniProtKB/TrEMBL;Acc:F4K6V1]	-2.33364	1.08486e-05	-0.662783	0.00110646
AT1G14700	AT1G14700|PAP3	Purple acid phosphatase 3 [Source:UniProtKB/Swiss-Prot;Acc:Q8H129]	-2.36258	1.14984e-05	-0.897316	0.00110973
AT3G11720	AT3G11720	Polyketide cyclase/dehydrase and lipid transport superfamily protein [Source:UniProtKB/TrEMBL;Acc:F4J7F3]	-0.492552	0.037034	-0.719148	0.00112223
AT2G15230	AT2G15230|LIP1	Triacylglycerol lipase 1 [Source:UniProtKB/Swiss-Prot;Acc:Q71DJ5]	-0.638659	0.0344463	-0.81937	0.001129
AT1G21690	AT1G21690|EMB1968	ATPase family associated with various cellular activities (AAA) [Source:UniProtKB/TrEMBL;Acc:F4HY43]	-0.127134	0.592414	-0.823385	0.00115448
AT4G12970	AT4G12970|EPFL9	EPIDERMAL PATTERNING FACTOR-like protein 9 [Source:UniProtKB/Swiss-Prot;Acc:Q9SV72]	-3.80661	4.02248e-06	-1.52181	0.0011553
AT1G75180	AT1G75180	AT1G75180 protein [Source:UniProtKB/TrEMBL;Acc:Q9FRK9]	-1.58577	0.0340106	-0.665851	0.00119383
AT5G63180	AT5G63180	Probable pectate lyase 22 [Source:UniProtKB/Swiss-Prot;Acc:Q93Z25]	-2.6205	3.89471e-06	-0.951943	0.00119622
AT3G29290	AT3G29290|EMB2076	Pentatricopeptide repeat-containing protein At3g29290 [Source:UniProtKB/Swiss-Prot;Acc:Q84J46]	-0.442252	0.0339059	-0.6521	0.00121305
AT5G52440	AT5G52440|TATB	Sec-independent protein translocase protein TATB, chloroplastic [Source:UniProtKB/Swiss-Prot;Acc:Q9XH75]	-1.67398	2.03827e-08	-0.685649	0.00121873
AT1G78630	AT1G78630|RPL13	50S ribosomal protein L13, chloroplastic [Source:UniProtKB/Swiss-Prot;Acc:Q9SYL9]	-1.24878	6.50079e-05	-0.744299	0.00122295
AT5G65480	AT5G65480	AT5g65480/K19O4_1 [Source:UniProtKB/TrEMBL;Acc:Q9LSM6]	-1.35718	3.5491e-07	-0.868511	0.00123121
AT5G02120	AT5G02120|OHP1	Light-harvesting complex-like protein OHP1, chloroplastic [Source:UniProtKB/Swiss-Prot;Acc:O81208]	-1.61351	0.000635923	-0.909964	0.0012321
AT2G14110	AT2G14110	At2g14110 [Source:UniProtKB/TrEMBL;Acc:Q6IDA8]	0.335698	0.0567756	-1.01039	0.00123982
AT2G27020	AT2G27020|PAG1	20S proteasome alpha subunit G1 [Source:TAIR;Acc:AT2G27020]	0.36395	0.00519936	-0.673555	0.00125527
AT2G27920	AT2G27920|SCPL51	Serine carboxypeptidase-like 51 [Source:UniProtKB/Swiss-Prot;Acc:Q67Y83]	-0.747675	0.196654	-0.784667	0.00127224
AT2G25605	AT2G25605	At2g25605 [Source:UniProtKB/TrEMBL;Acc:Q6NM03]	-0.679855	0.000351427	-0.705016	0.00127862
AT1G28100	AT1G28100	unknown protein; Has 64 Blast hits to 64 proteins in 27 species: Archae - 0; Bacteria - 14; Metazoa - 0; Fungi - 6; Plants - 42; Viruses - 0; Other Eukaryotes - 2 (source: NCBI BLink). [Source:TAIR;Acc:AT1G28100]	-0.998501	0.00378597	-1.10373	0.00128714
AT1G71696	AT1G71696|SOL1	Carboxypeptidase SOL1 [Source:UniProtKB/Swiss-Prot;Acc:Q9M9H7]	-0.0558215	0.694082	-0.670011	0.0012908
AT4G29060	AT4G29060|emb2726	Elongation factor Ts, mitochondrial [Source:UniProtKB/TrEMBL;Acc:Q9SZD6]	-2.43424	2.26906e-09	-0.59164	0.0013166
AT5G64460	AT5G64460	Phosphoglycerate mutase-like protein 1 [Source:UniProtKB/Swiss-Prot;Acc:Q9FGF0]	-1.61421	4.37896e-05	-0.791554	0.001317
AT1G67630	AT1G67630|POLA2	DNA polymerase alpha subunit B [Source:UniProtKB/TrEMBL;Acc:F4HTP2]	-2.48797	0.000189415	-0.634931	0.00132439
AT1G63800	AT1G63800|UBC5	UBC5 [Source:UniProtKB/TrEMBL;Acc:A0A178WDU0]	-1.43721	0.000418488	-0.801334	0.00137919
AT5G06290	AT5G06290|2-Cys_Prx_B	2-Cys peroxiredoxin BAS1-like, chloroplastic [Source:UniProtKB/Swiss-Prot;Acc:Q9C5R8]	-1.40175	2.17996e-05	-0.614534	0.0013841
AT3G53680	AT3G53680	Acyl-CoA N-acyltransferase with RING/FYVE/PHD-type zinc finger domain-containing protein [Source:UniProtKB/TrEMBL;Acc:A0A1I9LNX5]	-2.97188	1.55186e-06	-0.768662	0.00140559
AT5G52780	AT5G52780	Uncharacterized protein PAM68-like [Source:UniProtKB/Swiss-Prot;Acc:Q9LTD9]	-1.12501	3.87971e-05	-0.586868	0.0014428
AT2G45350	AT2G45350|CRR4	Pentatricopeptide repeat-containing protein At2g45350, chloroplastic [Source:UniProtKB/Swiss-Prot;Acc:O22137]	-1.32508	0.0217964	-0.619055	0.00144871
AT3G57080	AT3G57080|NRPE5A	DNA-directed RNA polymerase V subunit 5A [Source:UniProtKB/Swiss-Prot;Acc:Q9M1J2]	-1.63065	1.67938e-05	-0.65052	0.00145799
AT4G02500	AT4G02500|XXT2	Xyloglucan 6-xylosyltransferase 2 [Source:UniProtKB/Swiss-Prot;Acc:O22775]	-0.364228	0.0108672	-0.671304	0.00146429
AT1G74670	AT1G74670|GASA6	Gibberellin-regulated protein 6 [Source:UniProtKB/Swiss-Prot;Acc:Q6NMQ7]	-7.62748	2.33514e-10	-1.76072	0.00150712
AT5G08050	AT5G08050	Putative uncharacterized protein F13G24.250 [Source:UniProtKB/TrEMBL;Acc:Q9SD79]	-2.35303	6.36674e-05	-0.75476	0.00151333
AT3G52150	AT3G52150|PSRP2	PSRP2 [Source:UniProtKB/TrEMBL;Acc:A0A178VFQ5]	-1.83952	3.50786e-07	-0.847489	0.00151447
AT1G27480	AT1G27480|LCAT1	Lecithin-cholesterol acyltransferase-like 1 [Source:UniProtKB/Swiss-Prot;Acc:Q9FZI8]	-1.54631	0.00101168	-0.713768	0.0015151
AT1G32160	AT1G32160	At1g32160/F3C3_6 [Source:UniProtKB/TrEMBL;Acc:Q9FVR1]	-0.596758	0.000484091	-0.693891	0.00152286
AT3G49990	AT3G49990	At3g49990 [Source:UniProtKB/TrEMBL;Acc:Q9SN19]	0.853968	0.00146777	-0.669798	0.00153595
AT5G07580	AT5G07580|ERF106	Ethylene-responsive transcription factor ERF106 [Source:UniProtKB/Swiss-Prot;Acc:Q9LY05]	-0.781671	0.140724	-1.05666	0.00155316
AT1G35620	AT1G35620|PDIL5-2	Protein disulfide-isomerase 5-2 [Source:UniProtKB/Swiss-Prot;Acc:Q94F09]	-0.500456	0.0092857	-0.667451	0.00156796
AT2G45740	AT2G45740|PEX11D	Peroxisomal membrane protein 11D [Source:UniProtKB/Swiss-Prot;Acc:O80845]	-0.209808	0.267143	-0.874537	0.00157812
AT1G03630	AT1G03630|PORC	Protochlorophyllide reductase C, chloroplastic [Source:UniProtKB/Swiss-Prot;Acc:O48741]	-2.48835	9.59052e-08	-0.587068	0.00158171
AT2G30280	AT2G30280|RDM4	RNA-directed DNA methylation 4 [Source:UniProtKB/Swiss-Prot;Acc:Q8GYP3]	-0.625379	0.000899737	-0.614874	0.00159533
AT3G55250	AT3G55250|PSA3	PDE329 [Source:UniProtKB/TrEMBL;Acc:A0A178VJJ9]	-1.43232	2.61269e-05	-0.623897	0.00163621
AT5G06060	AT5G06060	Tropinone reductase homolog At5g06060 [Source:UniProtKB/Swiss-Prot;Acc:Q9LHT0]	-1.52	1.29425e-05	-0.631921	0.00164921
AT3G22200	AT3G22200|POP2	Pyridoxal phosphate (PLP)-dependent transferases superfamily protein [Source:TAIR;Acc:AT3G22200]	1.16452	0.000126861	-1.049	0.00165921
AT1G06200	AT1G06200	Peptidase S24/S26A/S26B/S26C family protein [Source:TAIR;Acc:AT1G06200]	0.135337	0.196088	-0.691254	0.00169667
AT2G20260	AT2G20260|PSAE2	Photosystem I reaction center subunit IV B, chloroplastic [Source:UniProtKB/Swiss-Prot;Acc:Q9S714]	-1.36571	2.26185e-06	-0.671001	0.00169902
AT2G33220	AT2G33220	GRIM-19 protein [Source:TAIR;Acc:AT2G33220]	-0.429603	0.000107987	-0.729314	0.00169945
AT3G18140	AT3G18140	LST8-1 [Source:UniProtKB/TrEMBL;Acc:A0A178VME6]	-0.495297	0.000608687	-0.750638	0.00174543
AT4G33500	AT4G33500	Probable protein phosphatase 2C 62 [Source:UniProtKB/Swiss-Prot;Acc:Q93V88]	-1.74724	5.08369e-07	-0.779945	0.00174603
AT1G48350	AT1G48350|RPL18	EMB3105 [Source:UniProtKB/TrEMBL;Acc:A0A178WDT1]	-1.66058	2.7658e-06	-0.943545	0.00176775
AT1G56220	AT1G56220	Dormancy/auxin associated family protein [Source:TAIR;Acc:AT1G56220]	-0.929217	0.0220242	-1.10516	0.00176802
AT2G37460	AT2G37460	WAT1-related protein At2g37460 [Source:UniProtKB/Swiss-Prot;Acc:Q9ZUS1]	-2.05864	0.00209427	-0.868439	0.0018473
AT3G44990	AT3G44990|XTH31	Xyloglucan endotransglucosylase/hydrolase protein 31 [Source:UniProtKB/Swiss-Prot;Acc:P93046]	-4.76028	5.84249e-05	-1.47203	0.00186379
AT4G09760	AT4G09760	Probable choline kinase 3 [Source:UniProtKB/Swiss-Prot;Acc:Q9SZ92]	-0.219006	0.20948	-0.896512	0.00186789
AT1G21920	AT1G21920	Histone H3 K4-specific methyltransferase SET7/9 family protein [Source:UniProtKB/TrEMBL;Acc:Q9SFE3]	-0.705708	0.0588685	-0.895721	0.00189549
AT4G27310	AT4G27310	BBX28 [Source:UniProtKB/TrEMBL;Acc:A0A178V4D3]	-0.779622	0.461569	-0.756536	0.00191396
AT2G42690	AT2G42690	Phospholipase A1-IIdelta [Source:UniProtKB/Swiss-Prot;Acc:Q9SJI7]	-2.61189	7.4276e-07	-1.05638	0.00194279
AT1G26270	AT1G26270|PI4KG5	Phosphatidylinositol 4-kinase gamma 5 [Source:UniProtKB/Swiss-Prot;Acc:Q9C671]	0.409629	0.0389823	-0.80149	0.00194499
AT1G16880	AT1G16880|ACR11	ACR11 [Source:UniProtKB/TrEMBL;Acc:A0A178WLF3]	-1.54757	1.63021e-06	-0.731819	0.00197424
AT2G22980	AT2G22980|SCPL13	Serine carboxypeptidase-like 13 [Source:UniProtKB/TrEMBL;Acc:A8MQS0]	-1.69291	0.00127349	-1.35417	0.00198627
AT4G20410	AT4G20410|GSNAP	gamma-soluble NSF attachment protein [Source:TAIR;Acc:AT4G20410]	-0.370955	0.039526	-0.715308	0.00202118
AT1G77090	AT1G77090|PPD4	PsbP domain-containing protein 4, chloroplastic [Source:UniProtKB/Swiss-Prot;Acc:O49292]	-1.44904	2.69292e-05	-0.600593	0.00204021
AT4G24750	AT4G24750|STR11	Rhodanese-like domain-containing protein 11, chloroplastic [Source:UniProtKB/Swiss-Prot;Acc:Q0WWT7]	-1.61165	2.17946e-07	-0.772847	0.00204169
AT1G51070	AT1G51070|bHLH115	Basic helix-loop-helix (BHLH) DNA-binding superfamily protein [Source:UniProtKB/TrEMBL;Acc:F4I7Z3]	-0.83745	0.000510438	-0.72812	0.00207224
AT1G48600	AT1G48600|NMT2	PMEAMT [Source:UniProtKB/TrEMBL;Acc:A0A178WLJ9]	-1.81115	2.1756e-06	-0.622539	0.00208768
AT5G58250	AT5G58250	Putative uncharacterized protein [Source:UniProtKB/TrEMBL;Acc:Q9LVM3]	-2.091	5.00089e-08	-0.640771	0.00208902
AT5G46020	AT5G46020	28 kDa heat/acid-stable phosphoprotein-like protein [Source:UniProtKB/TrEMBL;Acc:Q9FNM0]	0.0328496	0.768039	-0.827068	0.00213079
AT2G46225	AT2G46225|ABIL1	ABI-1-like 1 [Source:UniProtKB/TrEMBL;Acc:B3H5V3]	-1.04322	8.90863e-06	-0.694569	0.00214248
AT4G01310	AT4G01310|RPL5	50S ribosomal protein L5, chloroplastic [Source:UniProtKB/Swiss-Prot;Acc:O04603]	-1.71604	8.69605e-06	-0.713969	0.00214699
AT1G34000	AT1G34000|OHP2	OHP2 [Source:UniProtKB/TrEMBL;Acc:A0A178WAB5]	-1.35923	0.000735343	-0.605739	0.00217644
AT5G43700	AT5G43700|IAA4	Auxin-responsive protein IAA4 [Source:UniProtKB/Swiss-Prot;Acc:P33077]	-1.07402	0.00870191	-1.27369	0.0022354
AT4G22730	AT4G22730	At4g22730 [Source:UniProtKB/TrEMBL;Acc:O49654]	-0.169873	0.548727	-0.621032	0.00225691
AT2G45530	AT2G45530	At2g45530 [Source:UniProtKB/TrEMBL;Acc:O64633]	-0.109464	0.452006	-0.685643	0.002257
AT2G33250	AT2G33250	At2g33250/F25I18.1 [Source:UniProtKB/TrEMBL;Acc:O22777]	-1.5216	0.000389164	-0.623854	0.00226771
AT4G28690	AT4G28690	At4g28690 [Source:UniProtKB/TrEMBL;Acc:Q08AA3]	0.137343	0.57124	-0.671309	0.00229572
AT1G66940	AT1G66940	protein kinase-related [Source:TAIR;Acc:AT1G66940]	-4.59584	9.87733e-08	-0.870641	0.00231066
AT4G08700	AT4G08700|PUP13	Probable purine permease 13 [Source:UniProtKB/Swiss-Prot;Acc:Q8RY83]	-1.3429	0.000213398	-0.926569	0.00237042
AT4G25050	AT4G25050|ACP4	Acyl carrier protein 4 [Source:UniProtKB/TrEMBL;Acc:F4JRT7]	-1.73988	2.75299e-05	-0.807524	0.00241368
AT3G20560	AT3G20560|PDIL5-3	Protein disulfide-isomerase 5-3 [Source:UniProtKB/Swiss-Prot;Acc:Q9LJU2]	-0.195072	0.35929	-0.813474	0.00242232
AT5G60100	AT5G60100|PRR3	Pseudo-response regulator 3 [Source:UniProtKB/TrEMBL;Acc:F4JXG7]	-0.24667	0.934639	-0.656154	0.00243307
AT1G55370	AT1G55370|NDF5	NDF5 [Source:UniProtKB/TrEMBL;Acc:A0A178W3N4]	-2.32043	5.6561e-06	-0.732184	0.00244068
AT3G09050	AT3G09050	8-amino-7-oxononanoate synthase [Source:UniProtKB/TrEMBL;Acc:Q9SS82]	-1.91128	3.06225e-05	-0.823521	0.00247059
AT5G01015	AT5G01015	At5g01015 [Source:UniProtKB/TrEMBL;Acc:Q8LBK1]	-4.08608	6.76766e-05	-1.53073	0.00247383
AT3G12550	AT3G12550|FDM3	Factor of DNA methylation 3 [Source:UniProtKB/Swiss-Prot;Acc:Q9LHB1]	0.132673	0.671144	-0.664716	0.00247975
AT1G10150	AT1G10150|PP2A10	Protein PHLOEM PROTEIN 2-LIKE A10 [Source:UniProtKB/Swiss-Prot;Acc:Q9SY57]	0.174199	0.375002	-0.596137	0.00248731
AT4G34190	AT4G34190|SEP1	Stress enhanced protein 1, chloroplastic [Source:UniProtKB/Swiss-Prot;Acc:Q9M7I9]	-1.16021	7.79788e-05	-0.662206	0.00256884
AT4G36530	AT4G36530	Alpha/beta-Hydrolases superfamily protein [Source:UniProtKB/TrEMBL;Acc:O23227]	-1.0794	0.000372963	-0.78393	0.00257633
AT5G50180	AT5G50180	At5g50180 [Source:UniProtKB/TrEMBL;Acc:Q9FGS7]	-1.20686	0.000498021	-0.679184	0.00258061
AT5G63780	AT5G63780|SHA1	At5g63780 [Source:UniProtKB/TrEMBL;Acc:Q8GUG6]	-1.81925	0.00166998	-0.693119	0.00259469
AT5G25265	AT5G25265|HPAT1	Hydroxyproline O-arabinosyltransferase 1 [Source:UniProtKB/Swiss-Prot;Acc:Q8W4E6]	0.672039	0.00646291	-0.601016	0.00261184
AT1G59580	AT1G59580|MPK2	Mitogen-activated protein kinase [Source:UniProtKB/TrEMBL;Acc:A0A178WBY0]	-0.144764	0.421633	-0.746659	0.00263928
AT3G29240	AT3G29240	AT3g29240/MXO21_9 [Source:UniProtKB/TrEMBL;Acc:Q9LS71]	0.100618	0.824022	-0.869901	0.00268675
AT2G21370	AT2G21370|XK-1	Putative xylulose kinase [Source:UniProtKB/TrEMBL;Acc:Q8L794]	-1.25431	1.38231e-06	-0.614554	0.00268723
AT3G18000	AT3G18000|NMT1	XPL1 [Source:UniProtKB/TrEMBL;Acc:A0A178VHS8]	-2.1622	0.000298636	-0.702053	0.0026909
AT4G24810	AT4G24810	Protein kinase superfamily protein [Source:UniProtKB/TrEMBL;Acc:F4JRQ4]	-1.8202	0.000199004	-1.00458	0.00269303
AT1G08880	AT1G08880|HTA5	Histone H2A [Source:UniProtKB/TrEMBL;Acc:A0A178W8H7]	0.23083	0.153364	-0.755395	0.0027497
AT5G64860	AT5G64860|DPE1	4-alpha-glucanotransferase DPE1, chloroplastic/amyloplastic [Source:UniProtKB/Swiss-Prot;Acc:Q9LV91]	-2.50579	0.00205214	-0.898347	0.00276132
AT3G48080	AT3G48080|EDS1B	Protein EDS1B [Source:UniProtKB/Swiss-Prot;Acc:Q9SU71]	-1.26306	0.0206322	-0.779056	0.00277798
AT1G14010	AT1G14010	Transmembrane emp24 domain-containing protein p24delta7 [Source:UniProtKB/Swiss-Prot;Acc:Q8GYG1]	0.601017	0.0262509	-0.748342	0.00278397
AT2G35820	AT2G35820	ureidoglycolate hydrolases [Source:TAIR;Acc:AT2G35820]	-1.98829	0.000167528	-0.76192	0.0027873
AT4G39800	AT4G39800|IPS1	Inositol-3-phosphate synthase isozyme 1 [Source:UniProtKB/Swiss-Prot;Acc:P42801]	-2.71571	0.000434067	-0.615542	0.00278886
AT5G55660	AT5G55660	DEK domain-containing chromatin associated protein [Source:UniProtKB/TrEMBL;Acc:F4K4Y5]	-0.351201	0.0280933	-0.666225	0.00281845
AT2G46220	AT2G46220	At2g46220/T3F17.13 [Source:UniProtKB/TrEMBL;Acc:O82347]	-1.38735	1.71621e-06	-0.619064	0.0028659
AT2G36460	AT2G36460|FBA6	Fructose-bisphosphate aldolase 6, cytosolic [Source:UniProtKB/Swiss-Prot;Acc:Q9SJQ9]	0.37258	0.116391	-0.662187	0.00286692
AT2G43030	AT2G43030|RPL3A	50S ribosomal protein L3-1, chloroplastic [Source:UniProtKB/Swiss-Prot;Acc:Q9SKX4]	-2.10213	5.02062e-08	-0.585589	0.00287428
AT3G18390	AT3G18390|EMB1865	CRS1 / YhbY (CRM) domain-containing protein [Source:UniProtKB/TrEMBL;Acc:Q9LS51]	-2.19902	1.5957e-07	-0.802101	0.00295116
AT1G20190	AT1G20190|EXPA11	Expansin-A11 [Source:UniProtKB/Swiss-Prot;Acc:Q9LNU3]	-4.2733	1.24578e-06	-0.697129	0.00295574
AT3G62750	AT3G62750|BGLU8	Beta glucosidase 8 [Source:UniProtKB/TrEMBL;Acc:A0A1I9LTV6]	-1.67681	1.54315e-05	-0.875383	0.00295759
AT4G13220	AT4G13220	At4g13220 [Source:UniProtKB/TrEMBL;Acc:Q6NLB6]	-0.90786	0.000270905	-1.19085	0.00295919
AT5G64350	AT5G64350|FKBP12	Peptidyl-prolyl cis-trans isomerase FKBP12 [Source:UniProtKB/Swiss-Prot;Acc:Q8LGG0]	-0.644418	3.15103e-05	-0.720767	0.00300353
AT3G62550	AT3G62550	Adenine nucleotide alpha hydrolases-like superfamily protein [Source:UniProtKB/TrEMBL;Acc:Q93W91]	-0.575124	0.630058	-1.30187	0.0030136
AT4G38860	AT4G38860	At4g38860 [Source:UniProtKB/TrEMBL;Acc:Q9T0J3]	-2.54143	0.000846474	-1.13851	0.00302893
AT3G60290	AT3G60290	2-oxoglutarate (2OG) and Fe(II)-dependent oxygenase superfamily protein [Source:UniProtKB/TrEMBL;Acc:F4JAP7]	-3.83286	3.90688e-07	-1.07626	0.00303192
AT3G61370	AT3G61370	At3g61370 [Source:UniProtKB/TrEMBL;Acc:Q9M2C7]	0.40973	0.0736224	-0.956257	0.00305558
AT3G14160	AT3G14160	2-oxoglutarate-dependent dioxygenase family protein [Source:UniProtKB/TrEMBL;Acc:Q9LJH2]	-0.0957678	0.63225	-0.933379	0.00307338
AT3G15850	AT3G15850|ADS3	JB67 [Source:UniProtKB/TrEMBL;Acc:A0A178VBZ6]	-0.260316	0.556836	-0.974216	0.0030843
AT3G46530	AT3G46530|RPP13	Disease resistance protein RPP13 [Source:UniProtKB/Swiss-Prot;Acc:Q9M667]	-0.567937	0.000961146	-0.655169	0.00309177
AT4G09040	AT4G09040	At4g09040 [Source:UniProtKB/TrEMBL;Acc:Q6NPL0]	-1.9125	8.81883e-08	-0.671301	0.00311675
AT1G72640	AT1G72640	At1g72640 [Source:UniProtKB/TrEMBL;Acc:Q6NMC1]	-1.22011	2.32871e-05	-0.882697	0.003152
AT1G66230	AT1G66230|MYB20	Transcription factor MYB20 [Source:UniProtKB/Swiss-Prot;Acc:Q9C7U7]	-0.107721	0.787302	-0.619057	0.00318917
AT5G08410	AT5G08410|FTRA2	ferredoxin/thioredoxin reductase subunit A (variable subunit) 2 [Source:TAIR;Acc:AT5G08410]	-1.45449	0.000100166	-0.764131	0.0033223
AT1G31160	AT1G31160|HINT_2	HISTIDINE TRIAD NUCLEOTIDE-BINDING 2 [Source:UniProtKB/TrEMBL;Acc:Q8GYJ9]	-1.14193	2.39329e-06	-0.699856	0.00335323
AT1G19710	AT1G19710	At1g19710 [Source:UniProtKB/TrEMBL;Acc:Q67Z55]	-0.029368	0.84981	-0.716255	0.00339314
AT1G17650	AT1G17650|GLYR2	Glyoxylate/succinic semialdehyde reductase 2, chloroplastic [Source:UniProtKB/Swiss-Prot;Acc:F4I907]	-1.27152	3.16051e-05	-0.864576	0.00341063
AT5G59770	AT5G59770	Very-long-chain (3R)-3-hydroxyacyl-CoA dehydratase [Source:UniProtKB/TrEMBL;Acc:Q8GW27]	-0.572436	0.0430633	-0.760522	0.00345621
AT1G79500	AT1G79500|KDSA1	2-dehydro-3-deoxyphosphooctonate aldolase 1 [Source:UniProtKB/Swiss-Prot;Acc:Q9AV97]	-2.0591	0.000247364	-0.666302	0.00346301
AT2G25610	AT2G25610	ATPase, F0/V0 complex, subunit C protein [Source:TAIR;Acc:AT2G25610]	-0.062426	0.518956	-0.659743	0.00348642
AT1G70420	AT1G70420	At1g70420/F17O7_4 [Source:UniProtKB/TrEMBL;Acc:O64594]	-0.948733	0.112438	-0.809597	0.00351435
AT3G43800	AT3G43800|GSTU27	Glutathione S-transferase U27 [Source:UniProtKB/Swiss-Prot;Acc:Q9LZG7]	-2.30664	9.05269e-06	-1.44765	0.00354322
AT3G52570	AT3G52570	AT3g52570/F22O6_50 [Source:UniProtKB/TrEMBL;Acc:Q8VXV0]	0.168694	0.329952	-0.766548	0.00354393
AT5G51180	AT5G51180	AT5G51180 protein [Source:UniProtKB/TrEMBL;Acc:Q949V0]	-0.0334078	0.870797	-0.745876	0.00354874
AT1G08110	AT1G08110	Lactoylglutathione lyase [Source:UniProtKB/TrEMBL;Acc:B9DH52]	-1.15508	6.38692e-08	-0.922008	0.00356022
AT3G48730	AT3G48730|GSA2	Glutamate-1-semialdehyde 2,1-aminomutase 2, chloroplastic [Source:UniProtKB/Swiss-Prot;Acc:Q42522]	-1.74478	5.06854e-07	-0.690918	0.00358325
AT2G45560	AT2G45560|CYP76C1	CYP76C1 [Source:UniProtKB/TrEMBL;Acc:A0A178VLJ2]	-1.0918	0.000322185	-0.821074	0.00361466
AT3G25990	AT3G25990|GT-4	Trihelix transcription factor GT-4 [Source:UniProtKB/Swiss-Prot;Acc:Q9LU92]	-0.709692	0.217118	-0.609488	0.00363559
AT5G55190	AT5G55190|RAN3	GTP-binding nuclear protein [Source:UniProtKB/TrEMBL;Acc:A0A178UD71]	-0.22251	0.054936	-0.71477	0.00366365
AT1G66840	AT1G66840|PMI2	WEB2 [Source:UniProtKB/TrEMBL;Acc:A0A178WIG7]	-1.2102	0.014436	-0.833852	0.00370133
AT4G15930	AT4G15930	At4g15930 [Source:UniProtKB/TrEMBL;Acc:Q84VW0]	-1.31985	5.30646e-06	-1.15708	0.00371498
AT1G48310	AT1G48310|CHR18	chromatin remodeling factor18 [Source:TAIR;Acc:AT1G48310]	0.050784	0.784932	-0.890849	0.00374148
AT5G55580	AT5G55580|MTERF9	Transcription termination factor MTERF9, chloroplastic [Source:UniProtKB/Swiss-Prot;Acc:Q9FM80]	-0.848114	0.000140098	-0.611122	0.00376501
AT5G43680	AT5G43680	AT5g43680/MQO24_4 [Source:UniProtKB/TrEMBL;Acc:Q94AZ7]	-0.178221	0.386926	-0.795513	0.00379139
AT3G58680	AT3G58680|MBF1B	Multiprotein-bridging factor 1b [Source:UniProtKB/Swiss-Prot;Acc:Q9LXT3]	-0.356031	0.33791	-0.789129	0.00386099
AT1G74780	AT1G74780	F25A4.25 protein [Source:UniProtKB/TrEMBL;Acc:Q9SSG2]	-0.428891	0.0161432	-0.970767	0.00392328
AT2G18400	AT2G18400	Putative ribosomal protein L6 [Source:UniProtKB/TrEMBL;Acc:Q9ZPX2]	-1.07	0.0020792	-0.621965	0.00393073
AT1G54217	AT1G54217	Ribosomal protein L18ae family [Source:UniProtKB/TrEMBL;Acc:F4HV88]	-1.05825	0.323472	-0.630314	0.00396407
AT5G67390	AT5G67390	At5g67390 [Source:UniProtKB/TrEMBL;Acc:Q9FN13]	-0.795523	0.23376	-0.988542	0.00397538
AT3G20930	AT3G20930	RNA-binding (RRM/RBD/RNP motifs) family protein [Source:UniProtKB/TrEMBL;Acc:A0A1I9LPX6]	-1.61855	8.72459e-08	-0.849166	0.00410552
AT1G72930	AT1G72930|TIR	Toll/interleukin-1 receptor-like protein [Source:UniProtKB/Swiss-Prot;Acc:Q9SSN3]	-0.603307	0.060822	-0.600963	0.00410608
AT3G01310	AT3G01310	Phosphoglycerate mutase-like family protein [Source:UniProtKB/TrEMBL;Acc:F4J8C7]	-0.622585	0.0788407	-0.635728	0.00411374
AT1G75690	AT1G75690|LQY1	LQY1 [Source:UniProtKB/TrEMBL;Acc:A0A178W9N8]	-2.24985	2.32498e-06	-0.822108	0.00412409
AT1G05900	AT1G05900|NTH2	Endonuclease III homolog [Source:UniProtKB/TrEMBL;Acc:A0A178W393]	-0.0374644	0.889457	-0.899425	0.00425085
AT2G46710	AT2G46710|ROPGAP3	Rho GTPase-activating protein 3 [Source:UniProtKB/Swiss-Prot;Acc:Q8GYY5]	-3.30728	2.25266e-09	-0.649779	0.00426786
AT5G45680	AT5G45680|FKBP13	Peptidyl-prolyl cis-trans isomerase FKBP13, chloroplastic [Source:UniProtKB/Swiss-Prot;Acc:Q9SCY2]	-1.88224	1.72249e-06	-0.770403	0.00427187
AT1G74520	AT1G74520|HVA22A	HVA22-like protein a [Source:UniProtKB/Swiss-Prot;Acc:Q9S7V4]	-0.974362	0.00387717	-0.919052	0.00432968
AT5G14410	AT5G14410	unknown protein; Has 23 Blast hits to 23 proteins in 9 species: Archae - 0; Bacteria - 0; Metazoa - 0; Fungi - 0; Plants - 23; Viruses - 0; Other Eukaryotes - 0 (source: NCBI BLink). [Source:TAIR;Acc:AT5G14410]	-0.498744	0.0592175	-0.665194	0.00436082
AT1G49130	AT1G49130	B-box type zinc finger protein with CCT domain-containing protein [Source:UniProtKB/TrEMBL;Acc:F4I1N0]	0.0776547	0.934639	-0.639275	0.00436119
AT4G18040	AT4G18040|EIF4E1	eIF4E1 [Source:UniProtKB/TrEMBL;Acc:A0A178UXU3]	0.569922	0.0131818	-0.604701	0.00440117
AT3G04210	AT3G04210	At3g04210/T6K12_17 [Source:UniProtKB/TrEMBL;Acc:Q8H1N6]	-0.161002	0.694663	-0.815697	0.00441745
AT5G20720	AT5G20720|CPN20	20 kDa chaperonin, chloroplastic [Source:UniProtKB/Swiss-Prot;Acc:O65282]	-0.49405	0.039947	-0.719363	0.00449045
AT3G57770	AT3G57770	Protein kinase superfamily protein [Source:UniProtKB/TrEMBL;Acc:F4J3H7]	-0.0721923	0.909111	-0.783223	0.00454629
AT4G12060	AT4G12060|CLPT2	ATP-dependent Clp protease ATP-binding subunit CLPT2, chloroplastic [Source:UniProtKB/Swiss-Prot;Acc:Q8GW78]	-0.781775	6.46908e-05	-0.6177	0.00458605
AT3G07200	AT3G07200	Putative RING zinc finger protein [Source:UniProtKB/TrEMBL;Acc:Q9SFV0]	-3.17473	5.89051e-08	-0.599947	0.00459652
AT5G61590	AT5G61590|ERF107	Ethylene-responsive transcription factor ERF107 [Source:UniProtKB/Swiss-Prot;Acc:Q9FKG2]	-0.437295	0.647596	-1.50019	0.00461685
AT4G32960	AT4G32960	At4g32960 [Source:UniProtKB/TrEMBL;Acc:O82638]	0.191078	0.18108	-0.670997	0.00462237
AT5G51970	AT5G51970|SDH	Sorbitol dehydrogenase [Source:UniProtKB/Swiss-Prot;Acc:Q9FJ95]	-1.32068	0.00113439	-0.677842	0.004717
AT3G20070	AT3G20070|TTN9	TTN9 [Source:UniProtKB/TrEMBL;Acc:A0A178VH61]	-0.330657	0.0729552	-0.821148	0.00476821
AT1G17470	AT1G17470|DRG1	Developmentally-regulated G-protein 1 [Source:UniProtKB/Swiss-Prot;Acc:Q9LQK0]	-0.564055	8.10061e-05	-0.676209	0.00477205
AT1G05385	AT1G05385|PSB27-2	Psb27-H1 [Source:UniProtKB/TrEMBL;Acc:A0A178WJM6]	-1.2456	5.96704e-05	-0.756293	0.00482666
AT5G18170	AT5G18170|GDH1	Glutamate dehydrogenase [Source:UniProtKB/TrEMBL;Acc:A0A178UEK9]	-1.44888	2.07829e-05	-0.935574	0.0048849
AT3G22110	AT3G22110|PAC1	Proteasome subunit alpha type-4-A [Source:UniProtKB/Swiss-Prot;Acc:O81148]	0.364653	0.00508071	-0.708463	0.00489038
AT2G24290	AT2G24290	Expressed protein [Source:UniProtKB/TrEMBL;Acc:Q9ZQ38]	-1.95907	2.29189e-05	-0.937567	0.00489065
AT5G26780	AT5G26780|SHM2	serine hydroxymethyltransferase 2 [Source:TAIR;Acc:AT5G26780]	-0.668757	0.00044001	-0.720273	0.00493136
AT3G03450	AT3G03450|RGL2	RGL2 [Source:UniProtKB/TrEMBL;Acc:A0A178VH73]	-0.683661	0.533807	-0.644702	0.00494025
AT5G04140	AT5G04140|GLU1	glutamate synthase 1 [Source:TAIR;Acc:AT5G04140]	-2.01143	3.71953e-05	-0.685592	0.0049439
AT1G70410	AT1G70410|BCA4	Beta carbonic anhydrase 4 [Source:UniProtKB/Swiss-Prot;Acc:Q94CE4]	-0.880165	0.000333983	-0.782686	0.00497094
AT1G12010	AT1G12010	1-aminocyclopropane-1-carboxylate oxidase 3 [Source:UniProtKB/Swiss-Prot;Acc:O65378]	-2.22504	0.00685593	-0.704075	0.00504231
AT3G52070	AT3G52070	At3g52070 [Source:UniProtKB/TrEMBL;Acc:Q9SUZ7]	-0.00753558	0.985946	-0.599393	0.00505376
AT5G51820	AT5G51820|PGMP	Phosphoglucomutase, chloroplastic [Source:UniProtKB/Swiss-Prot;Acc:Q9SCY0]	-2.05238	4.54e-05	-0.640687	0.00505864
AT2G05310	AT2G05310	Expressed protein [Source:UniProtKB/TrEMBL;Acc:Q9SJ31]	-1.51995	1.65187e-05	-1.15693	0.00509121
AT3G62030	AT3G62030|ROC4	Rotamase CYP 4 [Source:UniProtKB/TrEMBL;Acc:F4IX26]	-1.21452	0.000119554	-0.690883	0.00515387
AT3G55240	AT3G55240	Putative uncharacterized protein At3g55240 [Source:UniProtKB/TrEMBL;Acc:Q9M3C7]	-0.759335	0.192227	-0.862447	0.00515828
AT5G37740	AT5G37740	Calcium-dependent lipid-binding (CaLB domain) family protein [Source:UniProtKB/TrEMBL;Acc:F4K8L6]	1.88455	0.00114691	-0.675268	0.00519484
AT1G50320	AT1G50320|ATHX	Thioredoxin X, chloroplastic [Source:UniProtKB/Swiss-Prot;Acc:Q8LD49]	-0.943489	1.59446e-06	-0.65471	0.00520603
AT1G34030	AT1G34030|RPS18C	40S ribosomal protein S18 [Source:UniProtKB/Swiss-Prot;Acc:P34788]	0.43975	0.0539815	-0.65062	0.00526071
AT1G15790	AT1G15790	unknown protein; BEST Arabidopsis thaliana protein match is: unknown protein (TAIR:AT1G15780.1); Has 170 Blast hits to 94 proteins in 14 species: Archae - 0; Bacteria - 0; Metazoa - 0; Fungi - 0; Plants - 170; Viruses - 0; Other Eukaryotes - 0 (sour /.../BI BLink). [Source:TAIR;Acc:AT1G15790]	-0.0776275	0.870797	-0.718029	0.00526393
AT4G26710	AT4G26710|VHA-E2	V-type proton ATPase subunit e2 [Source:UniProtKB/Swiss-Prot;Acc:Q9SZ13]	-0.850488	1.71306e-06	-0.702656	0.00534125
AT1G52670	AT1G52670	Is a member of the PF [Source:UniProtKB/TrEMBL;Acc:Q8VZ68]	-1.31255	3.00211e-06	-0.737969	0.00539371
AT4G18375	AT4G18375	KH domain-containing protein At4g18375 [Source:UniProtKB/Swiss-Prot;Acc:P58223]	-1.1689	0.000201773	-0.740532	0.00541671
AT1G14150	AT1G14150|PNSL2	Photosynthetic NDH subunit of lumenal location 2, chloroplastic [Source:UniProtKB/Swiss-Prot;Acc:Q9XI73]	-2.50807	2.79181e-07	-0.698758	0.00544447
AT5G20080	AT5G20080|CBR2	NADH-cytochrome b5 reductase-like protein [Source:UniProtKB/Swiss-Prot;Acc:P83291]	-0.0510506	0.625635	-0.589168	0.00545262
AT5G40160	AT5G40160|EMB506	Ankyrin repeat domain-containing protein EMB506, chloroplastic [Source:UniProtKB/Swiss-Prot;Acc:Q9SQK3]	-0.96116	3.18364e-05	-0.841222	0.00549703
AT5G20935	AT5G20935	unknown protein; CONTAINS InterPro DOMAIN/s: Protein of unknown function DUF3148 (InterPro:IPR021495); Has 30201 Blast hits to 17322 proteins in 780 species: Archae - 12; Bacteria - 1396; Metazoa - 17338; Fungi - 3422; Plants - 5037; Viruses - 0; Ot /.../karyotes - 2996 (source: NCBI BLink). [Source:TAIR;Acc:AT5G20935]	-2.08622	0.000319068	-0.915318	0.00552505
AT3G13510	AT3G13510	AT3g13510/MRP15_15 [Source:UniProtKB/TrEMBL;Acc:Q9LJE0]	-1.02461	0.000549795	-0.62857	0.00554677
AT3G24715	AT3G24715	Kinase superfamily with octicosapeptide/Phox/Bem1p domain-containing protein [Source:UniProtKB/TrEMBL;Acc:Q9LRY7]	-0.383191	0.40062	-0.600545	0.00568606
AT4G15510	AT4G15510|PPD1	PPD1 [Source:UniProtKB/TrEMBL;Acc:A0A178UV94]	-1.97143	1.2694e-06	-0.968155	0.0057236
AT2G22122	AT2G22122	At2g22122 [Source:UniProtKB/TrEMBL;Acc:Q8LF43]	-0.73141	0.221934	-0.824101	0.00573049
AT5G59690	AT5G59690	Histone H4 [Source:UniProtKB/TrEMBL;Acc:A0A178VF54]	-1.056	0.000795525	-0.650784	0.00587142
AT1G68870	AT1G68870|ATSOFL2	At1g68870 [Source:UniProtKB/TrEMBL;Acc:Q9CA45]	-1.29363	0.106317	-0.985618	0.00601991
AT2G39000	AT2G39000	Acyl-CoA N-acyltransferases (NAT) superfamily protein [Source:UniProtKB/TrEMBL;Acc:Q9ZV08]	-0.528923	0.00501795	-0.761885	0.00603525
AT1G74680	AT1G74680	At1g74680/F1M20_36 [Source:UniProtKB/TrEMBL;Acc:Q93ZD5]	-0.572917	0.068293	-0.656527	0.00611198
AT2G36430	AT2G36430	Putative uncharacterized protein At2g36430 [Source:UniProtKB/TrEMBL;Acc:Q9SJR2]	-2.92939	4.56286e-06	-0.788142	0.00616514
AT4G35020	AT4G35020|ARAC3	At4g35020 [Source:UniProtKB/TrEMBL;Acc:Q5PNX9]	-0.881846	0.00196872	-0.862236	0.00617076
AT3G15890	AT3G15890	PTI1-like tyrosine-protein kinase At3g15890 [Source:UniProtKB/Swiss-Prot;Acc:Q9LSC2]	0.690912	0.00217829	-0.823589	0.00622387
AT4G00895	AT4G00895	ATPase, F1 complex, OSCP/delta subunit protein [Source:UniProtKB/TrEMBL;Acc:Q8W481]	-0.759011	0.00153653	-0.708747	0.0062288
AT4G31990	AT4G31990|ASP5	Aspartate aminotransferase [Source:UniProtKB/TrEMBL;Acc:B9DG21]	-0.737348	2.90089e-06	-0.749844	0.00623436
AT3G12610	AT3G12610|DRT100	DRT100 [Source:UniProtKB/TrEMBL;Acc:A0A178VMS3]	-3.92483	8.31665e-06	-0.733868	0.0062366
AT3G14150	AT3G14150|GLO3	HAOX2 [Source:UniProtKB/TrEMBL;Acc:A0A178VKC7]	-2.5062	2.27645e-05	-0.750279	0.00632789
AT3G16380	AT3G16380|PAB6	Polyadenylate-binding protein 6 [Source:UniProtKB/Swiss-Prot;Acc:O04319]	-2.20143	0.0108304	-0.890404	0.00639522
AT3G20960	AT3G20960|CYP705A33	Cytochrome P450, family 705, subfamily A, polypeptide 33 [Source:UniProtKB/TrEMBL;Acc:Q9LIG7]	-0.0451818	0.902865	-0.660548	0.00655297
AT4G00960	AT4G00960	Putative receptor-like protein kinase At4g00960 [Source:UniProtKB/Swiss-Prot;Acc:O23082]	0.0627469	0.930584	-0.634336	0.00663862
AT4G00180	AT4G00180|YAB3	Axial regulator YABBY 3 [Source:UniProtKB/Swiss-Prot;Acc:Q9XFB1]	-0.777045	0.00418026	-0.70866	0.0067065
AT1G10200	AT1G10200|WLIM1	WLIM1 [Source:UniProtKB/TrEMBL;Acc:A0A178W4R1]	-0.520269	0.243748	-0.862416	0.0067608
AT1G09100	AT1G09100|RPT5B	26S proteasome regulatory subunit 6A homolog B [Source:UniProtKB/Swiss-Prot;Acc:O04019]	0.480407	0.159054	-0.634764	0.00695755
AT3G62080	AT3G62080	SNF7 family protein [Source:UniProtKB/TrEMBL;Acc:F4IX33]	-0.434589	0.0529367	-0.621324	0.00702003
AT1G32210	AT1G32210|DAD1	Dolichyl-diphosphooligosaccharide--protein glycosyltransferase subunit DAD1 [Source:UniProtKB/Swiss-Prot;Acc:Q39080]	-0.139734	0.507409	-0.786604	0.0070445
AT1G26670	AT1G26670|VTI12	VTI1B [Source:UniProtKB/TrEMBL;Acc:A0A178W140]	-0.197119	0.319518	-0.799042	0.00712068
AT3G47833	AT3G47833|SDH7A	Succinate dehydrogenase subunit 7A, mitochondrial [Source:UniProtKB/Swiss-Prot;Acc:Q9C5E8]	0.0213951	0.856772	-1.01189	0.00713381
AT1G29530	AT1G29530	At1g29530 [Source:UniProtKB/TrEMBL;Acc:Q6NL08]	-1.06315	0.00230147	-0.806665	0.00713718
AT1G67750	AT1G67750	Probable pectate lyase 5 [Source:UniProtKB/Swiss-Prot;Acc:Q9FXD8]	-4.86296	8.87525e-05	-0.742404	0.00717156
AT2G22530	AT2G22530	Alkaline-phosphatase-like family protein [Source:UniProtKB/TrEMBL;Acc:F4IJJ8]	-0.494337	0.0192353	-0.696903	0.00723649
AT5G14660	AT5G14660|PDF1B	Peptide deformylase 1B, chloroplastic/mitochondrial [Source:UniProtKB/Swiss-Prot;Acc:Q9FUZ2]	-1.67673	1.39128e-06	-0.811919	0.00724772
AT5G01590	AT5G01590|TIC56	Protein TIC 56, chloroplastic [Source:UniProtKB/Swiss-Prot;Acc:Q7Y1W1]	-1.72627	6.02602e-07	-0.646748	0.00735
AT5G25840	AT5G25840	DUF1677 family protein (DUF1677) [Source:UniProtKB/TrEMBL;Acc:Q8GW85]	-0.711052	0.022713	-0.840876	0.00736724
AT3G23805	AT3G23805|RALFL24	Protein RALF-like 24 [Source:UniProtKB/Swiss-Prot;Acc:Q9LK37]	-1.72589	5.92942e-05	-0.988376	0.00738796
AT2G24390	AT2G24390|AIG2LD	AIG2-like protein D [Source:UniProtKB/Swiss-Prot;Acc:A8MRP2]	-1.14606	3.89471e-06	-1.03955	0.00740439
AT1G49880	AT1G49880|ERV1	FAD-linked sulfhydryl oxidase ERV1 [Source:UniProtKB/Swiss-Prot;Acc:Q8GXX0]	-0.401199	0.226212	-0.668237	0.00740684
AT3G51750	AT3G51750	Putative uncharacterized protein At3g51750 [Source:UniProtKB/TrEMBL;Acc:Q9SCT3]	-2.96612	2.15195e-08	-0.758224	0.00741347
AT1G60660	AT1G60660|CB5LP	Cytochrome B5-like protein [Source:UniProtKB/Swiss-Prot;Acc:O22704]	-0.114627	0.611058	-0.638365	0.00744029
AT5G60400	AT5G60400	unknown protein; Has 35333 Blast hits to 34131 proteins in 2444 species: Archae - 798; Bacteria - 22429; Metazoa - 974; Fungi - 991; Plants - 531; Viruses - 0; Other Eukaryotes - 9610 (source: NCBI BLink). [Source:TAIR;Acc:AT5G60400]	0.0520772	0.846666	-0.884861	0.00744299
AT3G02770	AT3G02770	Putative 4-hydroxy-4-methyl-2-oxoglutarate aldolase 1 [Source:UniProtKB/Swiss-Prot;Acc:Q9M8R9]	-0.916958	0.000458717	-0.939507	0.00752248
AT4G02790	AT4G02790|DGP3	DAR GTPase 3, chloroplastic [Source:UniProtKB/Swiss-Prot;Acc:Q8H1F6]	-1.14966	1.46804e-06	-0.817055	0.0077416
AT1G12530	AT1G12530	Putative uncharacterized protein [Source:UniProtKB/TrEMBL;Acc:Q5Q0H6]	-0.355062	0.0813096	-0.892972	0.00774533
AT5G25590	AT5G25590	DNA ligase (DUF630 and DUF632) [Source:UniProtKB/TrEMBL;Acc:Q8RWW9]	-0.98899	0.0121715	-0.729193	0.00776723
AT4G04340	AT4G04340|OSCA1	Protein OSCA1 [Source:UniProtKB/Swiss-Prot;Acc:Q9XEA1]	-1.28189	0.000465055	-0.592047	0.00777153
AT2G40490	AT2G40490|HEME2	Uroporphyrinogen decarboxylase 2, chloroplastic [Source:UniProtKB/Swiss-Prot;Acc:O22886]	-1.74757	1.08752e-07	-0.622225	0.00779789
AT4G22756	AT4G22756|SMO1-2	Methylsterol monooxygenase 1-2 [Source:UniProtKB/Swiss-Prot;Acc:Q1EC69]	-2.07682	2.49044e-05	-0.982551	0.00780222
AT2G24040	AT2G24040	Putative low temperature and salt responsive protein [Source:UniProtKB/TrEMBL;Acc:B6DVK0]	0.816625	0.00758781	-0.874968	0.00783829
AT2G40530	AT2G40530|CEP15	Precursor of CEP15 [Source:UniProtKB/Swiss-Prot;Acc:O22882]	-1.73961	0.00845667	-0.658864	0.00788965
AT1G24400	AT1G24400|LHT2	Lysine histidine transporter 2 [Source:UniProtKB/Swiss-Prot;Acc:Q9LRB5]	-1.17702	0.00395122	-0.618675	0.00790824
AT1G32990	AT1G32990|RPL11	50S ribosomal protein L11, chloroplastic [Source:UniProtKB/Swiss-Prot;Acc:Q9MAP3]	-1.32662	2.34542e-05	-0.857065	0.00794868
AT5G57700	AT5G57700	BNR/Asp-box repeat family protein [Source:UniProtKB/TrEMBL;Acc:F4KC30]	-2.00249	3.41447e-05	-0.606037	0.00796172
AT2G44650	AT2G44650|CPN10-2	10 kDa chaperonin 2, chloroplastic [Source:UniProtKB/Swiss-Prot;Acc:O80504]	-1.03501	7.54655e-05	-0.947515	0.00799092
AT1G51940	AT1G51940|LYK3	LysM domain receptor-like kinase 3 [Source:UniProtKB/Swiss-Prot;Acc:F4IB81]	-1.05496	0.218454	-0.883231	0.00799184
AT3G52230	AT3G52230	AT3g52230/F4F15_340 [Source:UniProtKB/TrEMBL;Acc:Q9SUY2]	-0.476111	0.0678424	-0.640218	0.00807708
AT4G01995	AT4G01995	Beta-carotene isomerase D27 [Source:UniProtKB/TrEMBL;Acc:Q8W4C4]	-1.21859	1.8681e-07	-0.595424	0.00807888
AT1G64770	AT1G64770|NDF2	NDH-dependent cyclic electron flow 1 [Source:UniProtKB/TrEMBL;Acc:F4I890]	-2.02135	1.7984e-05	-0.75744	0.00808319
AT3G16250	AT3G16250|PNSB3	Photosynthetic NDH subunit of subcomplex B 3, chloroplastic [Source:UniProtKB/Swiss-Prot;Acc:Q9LU21]	-2.25607	1.89907e-06	-0.788674	0.0081708
AT4G28270	AT4G28270|RMA2	E3 ubiquitin-protein ligase RMA2 [Source:UniProtKB/Swiss-Prot;Acc:P93030]	-0.849776	0.0650327	-0.691139	0.0081877
AT4G33000	AT4G33000|CBL10	Calcineurin B-like 10 [Source:UniProtKB/TrEMBL;Acc:M5BEI3]	-1.92106	1.33246e-05	-0.727535	0.008201
AT2G36835	AT2G36835	Expressed protein [Source:UniProtKB/TrEMBL;Acc:Q8W455]	-0.809002	1.62144e-05	-0.758167	0.00822836
AT3G04860	AT3G04860	AT3g04860/T9J14_19 [Source:UniProtKB/TrEMBL;Acc:Q9CAV2]	-1.18628	0.00105089	-0.647273	0.00827861
AT2G25840	AT2G25840|OVA4	Nucleotidylyl transferase superfamily protein [Source:UniProtKB/TrEMBL;Acc:F4ISP4]	-1.8134	2.58309e-06	-0.763321	0.00828053
AT1G68780	AT1G68780	At1g68780 [Source:UniProtKB/TrEMBL;Acc:Q9CA41]	-2.80417	1.52446e-07	-0.658938	0.00832561
AT5G23740	AT5G23740|RPS11C	RPS11-BETA [Source:UniProtKB/TrEMBL;Acc:A0A178UPD3]	-0.262939	0.267608	-0.627645	0.00835858
AT5G49020	AT5G49020|PRMT14	Probable histone-arginine methyltransferase 1.4 [Source:UniProtKB/Swiss-Prot;Acc:A3KPF2]	-0.813082	0.011603	-0.588689	0.00837068
AT2G40880	AT2G40880|CYS3	Cysteine proteinase inhibitor [Source:UniProtKB/TrEMBL;Acc:A0A178VXG7]	0.0585356	0.826906	-0.96331	0.0084755
AT3G45980	AT3G45980|H2B	Histone H2B [Source:UniProtKB/TrEMBL;Acc:A0A178V9F6]	-0.485425	0.00207252	-0.631292	0.00855664
AT3G08740	AT3G08740	Elongation factor P (EF-P) family protein [Source:UniProtKB/TrEMBL;Acc:Q8VZW6]	-1.72964	2.35677e-07	-0.748255	0.00856641
AT4G40030	AT4G40030	Histone superfamily protein [Source:UniProtKB/TrEMBL;Acc:A8MRL0]	-0.243062	0.0838095	-0.72029	0.00859594
AT3G57150	AT3G57150|CBF5	Putative uncharacterized protein At3g57150 (Fragment) [Source:UniProtKB/TrEMBL;Acc:C0SVF3]	1.5008	0.000184474	-0.869882	0.00865448
AT1G80050	AT1G80050|APT2	PHT1.1 [Source:UniProtKB/TrEMBL;Acc:A0A178W1K2]	-2.98358	1.2851e-05	-0.585473	0.00881813
AT1G51650	AT1G51650	ATP synthase subunit epsilon, mitochondrial [Source:UniProtKB/Swiss-Prot;Acc:Q96253]	-0.0401259	0.796094	-0.756974	0.0088218
AT5G58930	AT5G58930	Emb [Source:UniProtKB/TrEMBL;Acc:Q9FIL8]	-1.23164	4.31568e-05	-0.804154	0.00883019
AT1G78830	AT1G78830	EP1-like glycoprotein 2 [Source:UniProtKB/Swiss-Prot;Acc:Q9ZVA2]	0.355901	0.26341	-0.676112	0.00884636
AT2G22540	AT2G22540|SVP	At2g22540 [Source:UniProtKB/TrEMBL;Acc:A7XFU1]	-0.605136	0.0001805	-0.667558	0.00885149
AT2G36145	AT2G36145	Expressed protein [Source:UniProtKB/TrEMBL;Acc:Q8VXY0]	-1.89954	2.02397e-07	-0.852984	0.00889085
AT2G37100	AT2G37100	Protamine P1 family protein [Source:UniProtKB/TrEMBL;Acc:Q9ZQC7]	-2.15408	0.000843375	-0.728083	0.00897289
AT2G03440	AT2G03440|NRP1	Nodulin-related protein 1 [Source:UniProtKB/Swiss-Prot;Acc:Q9ZQ80]	-0.330531	0.0257855	-0.603663	0.00897644
AT4G35450	AT4G35450|AKR2	Ankyrin repeat-containing protein 2 [Source:UniProtKB/TrEMBL;Acc:F4JN13]	-0.781666	5.85548e-05	-0.635973	0.00907853
AT1G12730	AT1G12730	GPI transamidase subunit PIG-U [Source:UniProtKB/TrEMBL;Acc:Q94K70]	-0.339931	0.67174	-0.678494	0.00917216
AT4G18240	AT4G18240|SS4	Probable starch synthase 4, chloroplastic/amyloplastic [Source:UniProtKB/Swiss-Prot;Acc:Q0WVX5]	-1.13842	0.0135885	-0.726117	0.00917849
AT2G18850	AT2G18850	At2g18850 [Source:UniProtKB/TrEMBL;Acc:Q5PNU0]	-0.92299	0.00185783	-0.753711	0.00918766
AT3G52900	AT3G52900	Putative uncharacterized protein At3g52900 [Source:UniProtKB/TrEMBL;Acc:Q9LFA1]	-2.0585	0.000254219	-0.706928	0.00919203
AT5G10250	AT5G10250|DOT3	Phototropic-responsive NPH3 family protein [Source:TAIR;Acc:AT5G10250]	-4.30806	2.75379e-08	-0.786961	0.00919359
AT3G06310	AT3G06310	NADH dehydrogenase [ubiquinone] 1 alpha subcomplex subunit 8-A [Source:UniProtKB/Swiss-Prot;Acc:Q9SQT4]	-0.418174	0.00160472	-0.691979	0.00919775
AT1G65900	AT1G65900	At1g65900/F12P19_7 [Source:UniProtKB/TrEMBL;Acc:Q94A98]	-3.50233	5.8076e-05	-0.645084	0.00920357
AT1G57620	AT1G57620|CYB	Transmembrane emp24 domain-containing protein p24delta4 [Source:UniProtKB/Swiss-Prot;Acc:Q9FVU0]	0.422365	0.00925214	-0.919242	0.00950103
AT3G21950	AT3G21950	S-adenosyl-L-methionine-dependent methyltransferases superfamily protein [Source:UniProtKB/TrEMBL;Acc:A0A1I9LSP4]	-2.64263	3.70324e-05	-0.844211	0.00955331
AT5G30510	AT5G30510|RPS1	30S ribosomal protein S1, chloroplastic [Source:UniProtKB/Swiss-Prot;Acc:Q93VC7]	-1.3465	1.55055e-06	-0.664098	0.00964043
AT4G37830	AT4G37830	cytochrome c oxidase-related [Source:TAIR;Acc:AT4G37830]	-0.314568	0.0108064	-0.621836	0.00967887
AT2G37660	AT2G37660	Uncharacterized protein At2g37660, chloroplastic [Source:UniProtKB/Swiss-Prot;Acc:O80934]	-1.90811	5.79073e-07	-0.629714	0.00970003
AT3G30180	AT3G30180|CYP85A2	Cytochrome P450 85A2 [Source:UniProtKB/Swiss-Prot;Acc:Q940V4]	1.39994	0.000117909	-0.592685	0.00973464
AT1G05140	AT1G05140|ARASP2	Probable membrane metalloprotease ARASP2, chloroplastic [Source:UniProtKB/Swiss-Prot;Acc:O23053]	-0.840197	0.000208771	-0.681105	0.00975082
AT5G65450	AT5G65450|UBP17	ubiquitin-specific protease 17 [Source:TAIR;Acc:AT5G65450]	0.587824	0.0109397	-0.671918	0.00991443
AT1G78540	AT1G78540|SHB		-0.709612	0.00140448	-0.689179	0.0099157
AT2G05630	AT2G05630|ATG8D	Autophagy-related protein [Source:UniProtKB/TrEMBL;Acc:F4IHC1]	-0.188561	0.771572	-0.952206	0.00993453
AT4G11900	AT4G11900	G-type lectin S-receptor-like serine/threonine-protein kinase At4g11900 [Source:UniProtKB/Swiss-Prot;Acc:Q9T058]	-1.41734	6.86724e-05	-0.61688	0.00994517
AT1G64510	AT1G64510	Translation elongation factor EF1B/ribosomal protein S6 family protein [Source:TAIR;Acc:AT1G64510]	-1.72459	2.43778e-05	-0.833056	0.00996263
AT2G35500	AT2G35500|SKL2	Probable inactive shikimate kinase like 2, chloroplastic [Source:UniProtKB/Swiss-Prot;Acc:O82290]	-2.15597	1.4997e-08	-0.805393	0.0100254
AT1G68190	AT1G68190	B-box zinc finger family protein [Source:TAIR;Acc:AT1G68190]	-2.11057	4.89828e-05	-0.83749	0.0100458
AT5G46280	AT5G46280|MCM3	DNA replication licensing factor MCM3 [Source:UniProtKB/Swiss-Prot;Acc:Q9FL33]	-2.94199	2.18522e-07	-0.62894	0.010058
AT1G56010	AT1G56010|NAC021	NAC domain-containing protein 21/22 [Source:UniProtKB/Swiss-Prot;Acc:Q84TE6]	0.238459	0.654455	-0.606243	0.0101446
AT3G07310	AT3G07310	F21O3.2 protein [Source:UniProtKB/TrEMBL;Acc:Q9S7A6]	-0.877724	0.00280246	-0.722491	0.0103461
AT5G03530	AT5G03530|RABC2A	RABC2A [Source:UniProtKB/TrEMBL;Acc:A0A178UJG3]	-0.162447	0.552832	-0.681414	0.0103945
AT1G64400	AT1G64400|LACS3	Long chain acyl-CoA synthetase 3 [Source:UniProtKB/Swiss-Prot;Acc:Q9C7W4]	-1.12938	0.00101187	-0.856486	0.0104927
AT3G58100	AT3G58100|PDCB5	Plasmodesmata callose-binding protein 5 [Source:UniProtKB/TrEMBL;Acc:A0A1I9LSI7]	-1.89895	0.000162447	-0.693534	0.0105699
AT1G52870	AT1G52870	At1g52870/F14G24_14 [Source:UniProtKB/TrEMBL;Acc:Q9C933]	-1.368	0.000612749	-0.61199	0.0106452
AT5G02090	AT5G02090	Putative uncharacterized protein At5g02090 [Source:UniProtKB/TrEMBL;Acc:Q9LZM2]	-2.55487	0.00779372	-0.643694	0.0106496
AT2G20210	AT2G20210	RNI-like superfamily protein [Source:UniProtKB/TrEMBL;Acc:F4IUG1]	-1.15003	0.00664446	-0.854906	0.0107457
AT5G47820	AT5G47820|KIN4A	Kinesin-like protein KIN-4A [Source:UniProtKB/Swiss-Prot;Acc:Q8GS71]	-0.875938	0.00344541	-0.791877	0.0107528
AT1G78010	AT1G78010	At1g78010 [Source:UniProtKB/TrEMBL;Acc:Q66GQ1]	-1.2271	9.12787e-07	-0.612408	0.0107577
AT3G03630	AT3G03630|CS26	Probable S-sulfocysteine synthase, chloroplastic [Source:UniProtKB/Swiss-Prot;Acc:O22682]	-0.716854	0.00786688	-0.617894	0.0108285
AT2G40020	AT2G40020	Nucleolar histone methyltransferase-related protein [Source:TAIR;Acc:AT2G40020]	-1.05897	0.000639719	-0.689171	0.011022
AT3G07525	AT3G07525|ATG10	ATG10 [Source:UniProtKB/TrEMBL;Acc:A0A178V865]	0.0183703	0.943807	-0.635466	0.0110703
AT4G16410	AT4G16410	Putative uncharacterized protein At4g16410 [Source:UniProtKB/TrEMBL;Acc:Q8VZK4]	-1.7476	1.47579e-07	-0.657766	0.0111482
AT1G22750	AT1G22750	AT1G22750 protein [Source:UniProtKB/TrEMBL;Acc:O64379]	-0.139547	0.462992	-0.657613	0.0112028
AT2G46090	AT2G46090|LCKB2	Sphingoid long-chain bases kinase 2, mitochondrial [Source:UniProtKB/Swiss-Prot;Acc:O82359]	-0.404429	0.00205303	-0.596052	0.0112171
AT5G57815	AT5G57815|COX6B-2	Cytochrome c oxidase subunit [Source:UniProtKB/TrEMBL;Acc:A0A178UHL9]	-0.747489	0.00059023	-0.676635	0.0112389
AT1G17455	AT1G17455|EFL4	ELF4-L4 [Source:UniProtKB/TrEMBL;Acc:A0A178WKX5]	-0.377008	0.40062	-0.97755	0.0112511
AT2G45770	AT2G45770|CPFTSY	Cell division protein FtsY homolog, chloroplastic [Source:UniProtKB/Swiss-Prot;Acc:O80842]	-1.21952	1.70521e-09	-0.755203	0.0112634
AT3G24315	AT3G24315|AtSec20	At3g24315 [Source:UniProtKB/TrEMBL;Acc:Q1LYX4]	-0.318046	0.0753918	-0.690279	0.0112839
AT4G29910	AT4G29910|ORC5	origin recognition complex protein 5 [Source:TAIR;Acc:AT4G29910]	-0.780199	0.000652466	-0.684401	0.0113246
AT2G34860	AT2G34860|PSA2	Protein EMBRYO SAC DEVELOPMENT ARREST 3, chloroplastic [Source:UniProtKB/Swiss-Prot;Acc:O64750]	-1.18348	8.616e-07	-0.60629	0.0113702
AT1G33270	AT1G33270	Patatin [Source:UniProtKB/TrEMBL;Acc:Q6NPP7]	0.0161488	0.901579	-0.603163	0.0114864
AT4G19660	AT4G19660|NPR4	NPR1-like protein 4 [Source:TAIR;Acc:AT4G19660]	-0.274934	0.299641	-0.661629	0.0114917
AT2G38180	AT2G38180	GDSL esterase/lipase At2g38180 [Source:UniProtKB/Swiss-Prot;Acc:O80443]	0.10913	0.823741	-0.687118	0.0115756
AT3G47650	AT3G47650	DnaJ/Hsp40 cysteine-rich domain superfamily protein [Source:UniProtKB/TrEMBL;Acc:Q9SN73]	-1.37742	1.16734e-06	-0.818349	0.0116722
AT3G19515	AT3G19515	Apoptosis inhibitor [Source:UniProtKB/TrEMBL;Acc:F4JB86]	-1.11178	4.77341e-05	-0.649955	0.0117129
AT2G47930	AT2G47930|AGP26	Classical arabinogalactan protein 26 [Source:UniProtKB/Swiss-Prot;Acc:Q94F57]	-2.14093	0.0011346	-0.791997	0.0117146
AT1G52740	AT1G52740|HTA9	Probable histone H2A variant 3 [Source:UniProtKB/Swiss-Prot;Acc:Q9C944]	0.0153471	0.865979	-0.697532	0.0117797
AT3G44280	AT3G44280	Peptidyl-prolyl cis-trans isomerase G [Source:UniProtKB/TrEMBL;Acc:Q9LXM0]	0.229792	0.101349	-0.801105	0.0118883
AT5G64490	AT5G64490|APUM26	Pumilio homolog 26 [Source:UniProtKB/Swiss-Prot;Acc:Q9FGE7]	-0.584582	0.0753191	-0.665122	0.0120258
AT5G47640	AT5G47640|NFYB2	Nuclear transcription factor Y subunit B-2 [Source:UniProtKB/Swiss-Prot;Acc:Q9FGJ3]	-1.42431	3.51056e-06	-0.887117	0.0120716
AT5G13730	AT5G13730|SIGD	RNA polymerase sigma factor sigD, chloroplastic [Source:UniProtKB/Swiss-Prot;Acc:Q9ZSL6]	-0.409176	0.364491	-0.700717	0.0122119
AT5G39530	AT5G39530	Putative uncharacterized protein At5g39530 [Source:UniProtKB/TrEMBL;Acc:Q8GWM5]	-2.88839	6.9082e-06	-0.784812	0.0122305
AT4G23820	AT4G23820	Pectin lyase-like superfamily protein [Source:UniProtKB/TrEMBL;Acc:Q9SUP5]	-1.36414	0.0451167	-0.69586	0.0122883
AT5G10710	AT5G10710	Centromere protein O [Source:UniProtKB/TrEMBL;Acc:Q8GUP4]	-0.126625	0.63979	-0.633636	0.0123354
AT2G15050	AT2G15050|LTP7	Non-specific lipid-transfer protein [Source:UniProtKB/TrEMBL;Acc:A0A178VZ65]	-0.447427	0.0585978	-0.779104	0.0124011
AT2G30520	AT2G30520|RPT2	Root phototropism protein 2 [Source:UniProtKB/Swiss-Prot;Acc:Q682S0]	-0.715106	0.290048	-0.62592	0.0124051
AT2G19310	AT2G19310|HSP18.5	18.5 kDa class IV heat shock protein [Source:UniProtKB/Swiss-Prot;Acc:O64564]	0.19939	0.528655	-0.826887	0.0124599
AT3G23880	AT3G23880	F-box/kelch-repeat protein At3g23880 [Source:UniProtKB/Swiss-Prot;Acc:Q9LIR8]	-2.44677	7.98189e-06	-0.622311	0.0124829
AT1G48040	AT1G48040	Probable protein phosphatase 2C 13 [Source:UniProtKB/Swiss-Prot;Acc:Q9LNF4]	0.912647	0.0522128	-0.644153	0.0124912
AT2G21870	AT2G21870|MGP1	Probable ATP synthase 24 kDa subunit, mitochondrial [Source:UniProtKB/Swiss-Prot;Acc:Q9SJ12]	-0.279485	0.0079644	-0.640236	0.0125835
AT4G00090	AT4G00090	AT4g00090/F6N15_8 [Source:UniProtKB/TrEMBL;Acc:Q93ZN5]	0.261236	0.0934076	-0.700111	0.0129935
AT3G56650	AT3G56650|PPD6	AT3G56650 protein [Source:UniProtKB/TrEMBL;Acc:B9DH49]	-1.57523	6.6051e-07	-0.682085	0.0130491
AT5G35590	AT5G35590|PAA1	Proteasome subunit alpha type-6-A [Source:UniProtKB/Swiss-Prot;Acc:O81146]	0.224241	0.0574703	-0.588984	0.013224
AT5G57760	AT5G57760	At5g57760 [Source:UniProtKB/TrEMBL;Acc:Q9FHG7]	0.261893	0.794822	-0.986173	0.0133019
AT1G18730	AT1G18730|PNSB4	Photosynthetic NDH subunit of subcomplex B 4, chloroplastic [Source:UniProtKB/Swiss-Prot;Acc:Q8RXS1]	-1.27973	1.47602e-05	-0.662263	0.0133602
AT1G31812	AT1G31812|ACBP6	ACBP6 [Source:UniProtKB/TrEMBL;Acc:A0A178WJ33]	-1.0083	4.84486e-07	-0.781019	0.013395
AT2G40670	AT2G40670|ARR16	Response regulator 16 [Source:UniProtKB/TrEMBL;Acc:F4II22]	-0.770402	0.108417	-0.626326	0.0134751
AT3G45160	AT3G45160	At3g45160 [Source:UniProtKB/TrEMBL;Acc:Q9M1U3]	-2.1614	0.00355252	-0.806843	0.0135238
AT1G49230	AT1G49230|ATL78	RING-H2 finger protein ATL78 [Source:UniProtKB/Swiss-Prot;Acc:Q6NQG7]	-2.01848	0.108587	-0.732841	0.0136604
AT2G30920	AT2G30920|COQ3	Ubiquinone biosynthesis O-methyltransferase, mitochondrial [Source:UniProtKB/Swiss-Prot;Acc:O49354]	-0.315047	0.0571706	-0.640762	0.0136985
AT5G40470	AT5G40470	AT5g40470/K21I16_20 [Source:UniProtKB/TrEMBL;Acc:Q9FI63]	0.105013	0.769234	-0.585772	0.0137039
AT5G23060	AT5G23060|CAS	Calcium sensing receptor, chloroplastic [Source:UniProtKB/Swiss-Prot;Acc:Q9FN48]	-2.65995	4.08319e-05	-0.644915	0.013799
AT5G41050	AT5G41050	At5g41050 [Source:UniProtKB/TrEMBL;Acc:Q9FLM4]	-0.253364	0.497829	-0.871116	0.0138046
AT4G27450	AT4G27450	AT4g27450/F27G19_50 [Source:UniProtKB/TrEMBL;Acc:Q93V62]	0.460377	0.362611	-1.0199	0.0138248
AT1G14280	AT1G14280|PKS2	Protein PHYTOCHROME KINASE SUBSTRATE 2 [Source:UniProtKB/Swiss-Prot;Acc:Q9M9T4]	-1.45334	0.00822722	-0.791305	0.0141027
AT4G17560	AT4G17560	50S ribosomal protein L19-1, chloroplastic [Source:UniProtKB/Swiss-Prot;Acc:Q8W463]	-2.06252	9.91654e-07	-0.672055	0.0141985
AT4G22310	AT4G22310|MPC4	Mitochondrial pyruvate carrier [Source:UniProtKB/TrEMBL;Acc:A0A178USR1]	-0.283878	0.00632805	-0.647835	0.014374
AT4G23290	AT4G23290|CRK21	Cysteine-rich receptor-like protein kinase 21 [Source:UniProtKB/Swiss-Prot;Acc:Q3E9X6]	-2.02096	0.000255153	-0.694316	0.0144842
AT1G04550	AT1G04550|IAA12	Auxin-responsive protein IAA12 [Source:UniProtKB/Swiss-Prot;Acc:Q38830]	-1.38371	0.000146706	-0.586535	0.0146468
AT2G33180	AT2G33180	Putative uncharacterized protein At2g33180 [Source:UniProtKB/TrEMBL;Acc:O49317]	-1.83533	2.98876e-07	-0.647417	0.0147454
AT4G21980	AT4G21980|APG8A	Autophagy-related protein [Source:UniProtKB/TrEMBL;Acc:A8MS84]	0.760265	0.000827948	-0.894304	0.015023
AT4G37110	AT4G37110	Putative uncharacterized protein At4g37110 [Source:UniProtKB/TrEMBL;Acc:Q0WPT6]	-1.75125	6.98081e-06	-0.621826	0.015023
AT5G55510	AT5G55510|TIM22-3	Mitochondrial import inner membrane translocase subunit TIM22-3 [Source:UniProtKB/Swiss-Prot;Acc:Q6NKU9]	-0.14368	0.629001	-0.640473	0.0150856
AT5G57170	AT5G57170	Tautomerase/MIF superfamily protein [Source:UniProtKB/TrEMBL;Acc:F4KAK0]	-2.59031	7.09626e-08	-1.0396	0.0151791
AT1G11780	AT1G11780	Alpha-ketoglutarate-dependent dioxygenase alkB [Source:UniProtKB/Swiss-Prot;Acc:Q9SA98]	0.121925	0.752826	-0.61756	0.0152137
AT3G53990	AT3G53990	AT3G53990 protein [Source:UniProtKB/TrEMBL;Acc:Q9M328]	-1.28473	0.0314995	-1.03727	0.0152859
AT4G26210	AT4G26210	Copia-like retroelement pol polyprotein [Source:UniProtKB/TrEMBL;Acc:Q9STR3]	0.797999	0.000974876	-0.608235	0.0153879
AT1G68585	AT1G68585	At1g68585 [Source:UniProtKB/TrEMBL;Acc:Q8LGG7]	-1.24632	0.000341251	-0.722899	0.0156443
AT1G09415	AT1G09415|NIMIN-3	Protein NIM1-INTERACTING 3 [Source:UniProtKB/Swiss-Prot;Acc:Q9FNZ4]	-2.54706	2.11668e-05	-1.01436	0.0158089
AT5G45950	AT5G45950	GDSL esterase/lipase At5g45950 [Source:UniProtKB/Swiss-Prot;Acc:Q9FJ41]	1.69145	0.00226596	-0.586129	0.0159028
AT2G02410	AT2G02410	unknown protein; CONTAINS InterPro DOMAIN/s: Protein of unknown function DUF901 (InterPro:IPR010298); Has 1151 Blast hits to 1151 proteins in 597 species: Archae - 0; Bacteria - 1105; Metazoa - 0; Fungi - 0; Plants - 42; Viruses - 0; Other Eukaryote /.../(source: NCBI BLink). [Source:TAIR;Acc:AT2G02410]	-0.844365	0.0654954	-0.695955	0.0159714
AT5G61040	AT5G61040	Emb [Source:UniProtKB/TrEMBL;Acc:Q9FNR0]	-0.566403	0.00963884	-0.643851	0.0160633
AT2G32090	AT2G32090	At2g32090/F22D22.16 [Source:UniProtKB/TrEMBL;Acc:Q9SKZ0]	-1.71467	2.85363e-07	-1.21479	0.016073
AT3G42790	AT3G42790|AL3	AL3 [Source:UniProtKB/TrEMBL;Acc:A0A178VCG6]	0.110469	0.523074	-0.632772	0.0161775
AT1G12840	AT1G12840|VHA-C	V-type proton ATPase subunit C [Source:UniProtKB/TrEMBL;Acc:A0A178WM16]	-0.34108	0.00150789	-0.610037	0.0162444
AT4G12830	AT4G12830	AT4g12830/T20K18_180 [Source:UniProtKB/TrEMBL;Acc:Q93ZN4]	-2.22452	2.18441e-07	-1.04204	0.0162935
AT5G54600	AT5G54600|RPL24	SVR8 [Source:UniProtKB/TrEMBL;Acc:A0A178U954]	-1.27201	6.50637e-05	-0.657251	0.016419
AT1G24240	AT1G24240	At1g24240/F3I6_17 [Source:UniProtKB/TrEMBL;Acc:O48691]	-0.484185	0.347599	-0.905163	0.0166145
AT3G16100	AT3G16100|RABG3C	Ras-related protein RABG3c [Source:UniProtKB/Swiss-Prot;Acc:Q9LW76]	-0.349057	0.117789	-0.942047	0.0166851
AT4G13360	AT4G13360	3-hydroxyisobutyryl-CoA hydrolase-like protein 3, mitochondrial [Source:UniProtKB/Swiss-Prot;Acc:Q9T0K7]	-0.872916	3.86109e-05	-0.777291	0.0167069
AT5G03460	AT5G03460	Putative uncharacterized protein [Source:UniProtKB/TrEMBL;Acc:Q9LZE0]	0.241637	0.58883	-0.807807	0.0167713
AT5G49960	AT5G49960	Probable ion channel POLLUX [Source:UniProtKB/Swiss-Prot;Acc:Q9LTX4]	-0.554063	0.0164681	-0.679552	0.0169241
AT1G59620	AT1G59620|CW9	Disease resistance protein (CC-NBS-LRR class) family [Source:TAIR;Acc:AT1G59620]	-0.160873	0.459226	-0.755818	0.0169468
AT2G04410	AT2G04410	RPM1-interacting protein 4 (RIN4) family protein [Source:UniProtKB/TrEMBL;Acc:F4IV84]	-1.38924	3.53856e-06	-0.913629	0.0171805
AT5G14910	AT5G14910	AT5g14910/F2G14_30 [Source:UniProtKB/TrEMBL;Acc:Q93VK7]	-1.28767	1.34457e-05	-0.67994	0.0171925
AT1G15960	AT1G15960|NRAMP6	Metal transporter Nramp6 [Source:UniProtKB/Swiss-Prot;Acc:Q9S9N8]	-2.12265	2.89629e-06	-0.708624	0.0172604
AT3G11230	AT3G11230	Protein yippee-like [Source:UniProtKB/TrEMBL;Acc:A8MQA7]	0.167907	0.813907	-0.772502	0.0172931
AT5G41770	AT5G41770	Crooked neck protein, putative / cell cycle protein [Source:UniProtKB/TrEMBL;Acc:F4JZX8]	0.393679	0.00308718	-0.664566	0.0173834
AT3G14910	AT3G14910	At3g14910 [Source:UniProtKB/TrEMBL;Acc:Q9LKB3]	0.11179	0.487169	-0.666004	0.0174503
AT3G05830	AT3G05830	Spindle pole body component-like protein [Source:UniProtKB/TrEMBL;Acc:F4J8J0]	0.746507	0.0363362	-0.660473	0.0174759
AT4G27900	AT4G27900	CCT motif family protein [Source:UniProtKB/TrEMBL;Acc:Q9SUE8]	1.71625	0.00265271	-0.746558	0.0175095
AT2G47320	AT2G47320|CYP21-3	Peptidyl-prolyl cis-trans isomerase CYP21-3, mitochondrial [Source:UniProtKB/Swiss-Prot;Acc:Q94A16]	-0.753659	9.17616e-05	-0.707476	0.0175377
AT2G36320	AT2G36320|SAP4	Zinc finger A20 and AN1 domain-containing stress-associated protein 4 [Source:UniProtKB/Swiss-Prot;Acc:Q9SJM6]	0.87072	0.000224872	-0.59398	0.0178124
AT1G22700	AT1G22700|PYG7	Tetratricopeptide repeat domain-containing protein PYG7, chloroplastic [Source:UniProtKB/Swiss-Prot;Acc:B9DHG0]	-1.77294	1.03052e-08	-0.711975	0.0178816
AT3G21760	AT3G21760|UGT71B2	Glycosyltransferase (Fragment) [Source:UniProtKB/TrEMBL;Acc:W8PVD4]	-0.231955	0.425513	-0.599236	0.0180646
AT3G12600	AT3G12600|NUDT16	Nudix hydrolase 16, mitochondrial [Source:UniProtKB/Swiss-Prot;Acc:Q9LHK1]	0.659781	0.00124074	-0.632718	0.0183572
AT5G52550	AT5G52550	AT5g52550/F6N7_3 [Source:UniProtKB/TrEMBL;Acc:Q940C2]	-0.0748113	0.686055	-0.601434	0.0183661
AT2G44620	AT2G44620|MTACP1	Acyl carrier protein 1, mitochondrial [Source:UniProtKB/Swiss-Prot;Acc:P53665]	-0.127225	0.332029	-0.914305	0.0184195
AT4G07990	AT4G07990	Chaperone DnaJ-domain superfamily protein [Source:UniProtKB/TrEMBL;Acc:F4JG06]	0.510163	0.000112538	-0.846417	0.0184258
AT1G23130	AT1G23130	At1g23130/T26J12_10 [Source:UniProtKB/TrEMBL;Acc:O49304]	-0.430327	0.0389694	-0.734968	0.0184326
AT1G66330	AT1G66330	Putative uncharacterized protein T27F4.8 [Source:UniProtKB/TrEMBL;Acc:Q9C8Y4]	-0.289854	0.5718	-0.721838	0.0184627
AT2G42750	AT2G42750	At2g42750/F7D19.25 [Source:UniProtKB/TrEMBL;Acc:Q9SJI1]	0.258425	0.382584	-0.88785	0.0186071
AT1G04190	AT1G04190|TPR3	TPR3 [Source:UniProtKB/TrEMBL;Acc:A0A178WLS7]	0.06244	0.668967	-0.707745	0.0186883
AT3G21465	AT3G21465	Adenylyl cyclase [Source:UniProtKB/TrEMBL;Acc:F4IXL3]	-0.430445	0.00538941	-0.600663	0.0190177
AT5G53450	AT5G53450|PAP14	Probable plastid-lipid-associated protein 14, chloroplastic [Source:UniProtKB/Swiss-Prot;Acc:Q9LV04]	0.630611	0.403142	-0.825447	0.019268
AT3G60370	AT3G60370	Peptidylprolyl isomerase [Source:UniProtKB/TrEMBL;Acc:A0A1I9LRJ6]	-1.3509	1.51916e-05	-0.631285	0.0194085
AT3G57040	AT3G57040|ARR9	Two-component response regulator ARR9 [Source:UniProtKB/Swiss-Prot;Acc:O80366]	-2.55472	0.000208224	-0.925004	0.0194434
AT2G43130	AT2G43130|RABA5C	Ras-related protein RABA5c [Source:UniProtKB/Swiss-Prot;Acc:P28187]	-0.149037	0.313657	-0.831594	0.0194453
AT5G51960	AT5G51960	At5g51960 [Source:UniProtKB/TrEMBL;Acc:Q9FJ96]	-0.612817	0.00669438	-0.788567	0.0195043
AT4G05070	AT4G05070	AT4g05070 protein [Source:UniProtKB/TrEMBL;Acc:Q9S9T1]	-0.469982	0.323473	-0.633561	0.0195506
AT2G27385	AT2G27385	Pollen Ole e 1 allergen and extensin family protein [Source:UniProtKB/TrEMBL;Acc:F4IFT4]	-4.56095	9.13831e-08	-0.906982	0.0195895
AT1G04270	AT1G04270|RPS15A	40S ribosomal protein S15-1 [Source:UniProtKB/Swiss-Prot;Acc:Q08112]	0.274458	0.16238	-0.892477	0.0195995
AT5G25560	AT5G25560	CHY-type/CTCHY-type/RING-type Zinc finger protein [Source:UniProtKB/TrEMBL;Acc:F4JY59]	-0.0356397	0.833317	-0.645967	0.0196962
AT3G13560	AT3G13560	Glucan endo-1,3-beta-glucosidase 4 [Source:UniProtKB/Swiss-Prot;Acc:Q94CD8]	-2.48829	6.98244e-06	-0.708013	0.0199918
AT3G04940	AT3G04940|CYSD1	Bifunctional L-3-cyanoalanine synthase/cysteine synthase D1 [Source:UniProtKB/Swiss-Prot;Acc:Q9S6Z7]	-1.29247	1.13039e-05	-0.593041	0.0201656
AT4G21215	AT4G21215	AT4G21215 protein [Source:UniProtKB/TrEMBL;Acc:B9DFM7]	-0.445861	0.481773	-0.677147	0.0202
AT5G42190	AT5G42190|SKP1B	SKP1-like protein 1B [Source:UniProtKB/Swiss-Prot;Acc:Q9FHW7]	-0.887189	0.000130664	-0.853065	0.020323
AT3G47160	AT3G47160	RING/U-box superfamily protein [Source:UniProtKB/TrEMBL;Acc:F4JAD0]	-0.0318938	0.975796	-0.676903	0.0204137
AT5G54585	AT5G54585	Putative uncharacterized protein At5g54585 [Source:UniProtKB/TrEMBL;Acc:Q8VZU6]	-1.72054	0.0378029	-0.709896	0.0204389
AT5G10860	AT5G10860|CBSX3	CBSX3 [Source:UniProtKB/TrEMBL;Acc:A0A178UNP9]	-0.23512	0.747359	-0.631667	0.0208308
AT1G55480	AT1G55480|ZKT	Protein MET1, chloroplastic [Source:UniProtKB/Swiss-Prot;Acc:Q94BS2]	-1.29955	0.00113462	-0.723299	0.021079
AT4G19530	AT4G19530	disease resistance protein (TIR-NBS-LRR class) family [Source:TAIR;Acc:AT4G19530]	-1.15218	0.000234887	-0.618359	0.0213403
AT2G02950	AT2G02950|PKS1	Protein PHYTOCHROME KINASE SUBSTRATE 1 [Source:UniProtKB/Swiss-Prot;Acc:Q9SWI1]	0.31514	0.605227	-1.16778	0.0213734
AT1G53400	AT1G53400	F12M16.29 [Source:UniProtKB/TrEMBL;Acc:Q9MAG2]	0.307174	0.0697724	-0.78461	0.0214458
AT4G36410	AT4G36410|UBC17	Probable ubiquitin-conjugating enzyme E2 17 [Source:UniProtKB/Swiss-Prot;Acc:O23239]	0.829545	0.264799	-0.683856	0.0214833
AT3G60910	AT3G60910	Putative uncharacterized protein At3g60910 [Source:UniProtKB/TrEMBL;Acc:Q8RXT8]	0.0453327	0.828662	-0.62166	0.0215596
AT5G20150	AT5G20150|SPX1	SPX domain-containing protein 1 [Source:UniProtKB/Swiss-Prot;Acc:Q8LBH4]	-0.337408	0.676552	-1.12834	0.0219575
AT3G26230	AT3G26230|CYP71B24	Cytochrome P450 71B24 [Source:UniProtKB/Swiss-Prot;Acc:Q9LTL8]	-1.74723	2.74292e-06	-0.700094	0.021996
AT1G59900	AT1G59900|E1_ALPHA	Pyruvate dehydrogenase E1 component subunit alpha-1, mitochondrial [Source:UniProtKB/Swiss-Prot;Acc:P52901]	-0.735253	0.00108018	-0.723909	0.0220334
AT2G24762	AT2G24762|GDU4	Protein GLUTAMINE DUMPER 4 [Source:UniProtKB/Swiss-Prot;Acc:Q8S8A0]	-2.17654	0.000281324	-0.956301	0.0221652
AT3G23090	AT3G23090	TPX2 (Targeting protein for Xklp2) protein family [Source:UniProtKB/TrEMBL;Acc:A0A1I9LQY2]	-0.259456	0.622136	-0.708997	0.0221958
AT2G48070	AT2G48070|RPH1	Resistance to phytophthora 1 [Source:UniProtKB/TrEMBL;Acc:F4IN59]	-1.29453	8.06204e-07	-0.599152	0.0222906
AT1G22180	AT1G22180	F16L1.9 protein [Source:UniProtKB/TrEMBL;Acc:Q9LM14]	-0.0830077	0.782444	-0.645715	0.0223945
AT1G27000	AT1G27000	At1g27000/T7N9_6 [Source:UniProtKB/TrEMBL;Acc:Q9C5M5]	0.603218	8.90863e-06	-0.636212	0.0224401
AT1G55360	AT1G55360	At1g55360 [Source:UniProtKB/TrEMBL;Acc:Q9C8A7]	-0.677326	0.0225942	-0.681865	0.0224564
AT5G61420	AT5G61420|MYB28	PMG1 [Source:UniProtKB/TrEMBL;Acc:A0A178UN88]	-2.40619	6.50282e-05	-0.785691	0.0225378
AT3G18680	AT3G18680	Amino acid kinase family protein [Source:UniProtKB/TrEMBL;Acc:A0A1I9LRT3]	-2.07391	4.91947e-06	-0.594947	0.0230944
AT2G20450	AT2G20450|RPL14A	60S ribosomal protein L14-1 [Source:UniProtKB/Swiss-Prot;Acc:Q9SIM4]	0.823224	0.00701584	-0.932792	0.023235
AT3G05880	AT3G05880|RCI2A	RCI2A [Source:UniProtKB/TrEMBL;Acc:A0A178V7D5]	1.07749	0.378251	-1.1935	0.023369
AT3G10860	AT3G10860	At3g10860 [Source:UniProtKB/TrEMBL;Acc:Q9SG91]	-0.395762	0.00311229	-0.742392	0.0239103
AT1G09820	AT1G09820	Pentatricopeptide repeat-containing protein At1g09820 [Source:UniProtKB/Swiss-Prot;Acc:O04504]	-0.18754	0.425903	-0.622881	0.0239233
AT5G55460	AT5G55460	At5g55460 [Source:UniProtKB/TrEMBL;Acc:Q8GWA4]	-2.32328	0.0441955	-1.08463	0.0240653
AT1G79590	AT1G79590|SYP52	syntaxin of plants 52 [Source:TAIR;Acc:AT1G79590]	0.692653	5.86977e-05	-0.723656	0.0242206
AT5G63030	AT5G63030|GRXC1	Glutaredoxin-C1 [Source:UniProtKB/Swiss-Prot;Acc:Q8L8T2]	-0.45626	0.0116237	-0.726682	0.0242326
AT3G58990	AT3G58990|IPMI1	3-isopropylmalate dehydratase small subunit 2 [Source:UniProtKB/Swiss-Prot;Acc:Q9LYT7]	-2.86085	2.85868e-05	-0.591583	0.0242543
AT4G24670	AT4G24670|TAR2	Tryptophan aminotransferase-related protein 2 [Source:UniProtKB/Swiss-Prot;Acc:Q94A02]	-1.65411	0.00624142	-0.893579	0.0245516
AT2G18390	AT2G18390|ARL2	TTN5 [Source:UniProtKB/TrEMBL;Acc:A0A178VQD7]	-0.204595	0.420346	-0.608458	0.0246297
AT1G12450	AT1G12450	At1g12450 [Source:UniProtKB/TrEMBL;Acc:Q6NQK3]	-0.177836	0.6139	-0.697301	0.0247281
AT2G03750	AT2G03750|SOT11	Sulfotransferase [Source:UniProtKB/TrEMBL;Acc:A0A178VL58]	-2.13204	2.84889e-07	-0.765782	0.0250195
AT1G22740	AT1G22740|RABG3B	Ras-related protein RABG3b [Source:UniProtKB/Swiss-Prot;Acc:O04157]	-0.920005	0.0879461	-0.679429	0.0251308
AT5G44200	AT5G44200|CBP20	Nuclear cap-binding protein subunit 2 [Source:UniProtKB/Swiss-Prot;Acc:Q9XFD1]	-0.203557	0.0993528	-0.613326	0.0251982
AT5G10700	AT5G10700	Peptidyl-tRNA hydrolase II (PTH2) family protein [Source:UniProtKB/TrEMBL;Acc:Q9FT62]	-0.457757	0.1105	-0.649756	0.0255927
AT3G49850	AT3G49850|TRB3	Telomere repeat-binding factor 3 [Source:UniProtKB/Swiss-Prot;Acc:Q9M2X3]	-0.104131	0.502122	-0.699821	0.0256344
AT5G65610	AT5G65610	unknown protein; Has 1807 Blast hits to 1807 proteins in 277 species: Archae - 0; Bacteria - 0; Metazoa - 736; Fungi - 347; Plants - 385; Viruses - 0; Other Eukaryotes - 339 (source: NCBI BLink). [Source:TAIR;Acc:AT5G65610]	1.52652	0.0355393	-0.682074	0.0257116
AT1G17490	AT1G17490	At1g17490/F1L3_4 [Source:UniProtKB/TrEMBL;Acc:Q9LNQ6]	0.545581	0.032739	-0.85562	0.0261206
AT1G64850	AT1G64850	At1g64850/F13O11_15 [Source:UniProtKB/TrEMBL;Acc:Q9XIR0]	-0.0813481	0.649993	-0.673387	0.0261526
AT5G16400	AT5G16400|TRXF2	TRXF2 [Source:UniProtKB/TrEMBL;Acc:A0A178UDV9]	-2.0024	1.14783e-06	-0.794322	0.0262337
AT5G44410	AT5G44410	Berberine bridge enzyme-like 27 [Source:UniProtKB/Swiss-Prot;Acc:Q9FI25]	-1.06661	0.00125983	-0.642075	0.0264959
AT1G56700	AT1G56700	At1g56700 [Source:UniProtKB/TrEMBL;Acc:Q9FXC0]	0.064895	0.775171	-0.683794	0.0266329
AT5G59540	AT5G59540	1-aminocyclopropane-1-carboxylate oxidase homolog 12 [Source:UniProtKB/Swiss-Prot;Acc:Q9LTH7]	0.167506	0.380377	-0.614685	0.0267784
AT2G17380	AT2G17380|AAP19-1	AP-1 complex subunit sigma-1 [Source:UniProtKB/Swiss-Prot;Acc:Q8LEZ8]	0.529153	0.000184489	-0.869611	0.0268011
AT2G18440	AT2G18440|GUT15	GUT15 (GENE WITH UNSTABLE TRANSCRIPT 15); other RNA [Source:TAIR;Acc:AT2G18440]	-0.542148	0.0924037	-0.686736	0.0272318
AT2G37120	AT2G37120|S1FA2	DNA-binding protein S1FA2 [Source:UniProtKB/Swiss-Prot;Acc:Q42337]	-0.241649	0.384471	-0.917956	0.0274695
AT3G09210	AT3G09210|PTAC13	AT3g09210/F3L24_8 [Source:UniProtKB/TrEMBL;Acc:Q94AA3]	-1.76435	2.18326e-08	-0.758777	0.0277896
AT2G26975	AT2G26975|COPT6	Copper transporter 6 [Source:UniProtKB/Swiss-Prot;Acc:Q8GWP3]	-1.49615	7.93851e-09	-0.713381	0.0283356
AT5G62200	AT5G62200|ATS3B	Embryo-specific protein ATS3B [Source:UniProtKB/Swiss-Prot;Acc:Q6NPM5]	-0.0547102	0.91866	-0.674483	0.0285524
AT5G44580	AT5G44580	AT5g44580/K15C23_2 [Source:UniProtKB/TrEMBL;Acc:Q9LU08]	1.13668	0.000583718	-1.0467	0.0285536
AT4G12880	AT4G12880|ENODL19	At4g12880 [Source:UniProtKB/TrEMBL;Acc:Q9STZ8]	-1.92188	0.000207487	-0.615153	0.0289455
AT3G54750	AT3G54750	Downstream neighbor of Son [Source:UniProtKB/TrEMBL;Acc:F4JE17]	-0.98476	0.00405204	-0.597197	0.0291324
AT4G21760	AT4G21760|BGLU47	beta-glucosidase 47 [Source:TAIR;Acc:AT4G21760]	-0.860711	0.233558	-0.675537	0.0295786
AT5G25540	AT5G25540|CID6	Polyadenylate-binding protein-interacting protein 6 [Source:UniProtKB/Swiss-Prot;Acc:Q6NQH9]	0.695346	0.00013032	-0.62733	0.0296248
AT2G37540	AT2G37540	NAD(P)-binding Rossmann-fold superfamily protein [Source:UniProtKB/TrEMBL;Acc:O80924]	-0.282331	0.507592	-0.688049	0.0298363
AT1G01050	AT1G01050|PPA1	Soluble inorganic pyrophosphatase 1 [Source:UniProtKB/Swiss-Prot;Acc:Q93V56]	-0.656062	0.000142585	-0.705477	0.0303702
AT3G13000	AT3G13000	AT3G13000 protein [Source:UniProtKB/TrEMBL;Acc:Q56W79]	-2.54475	0.000227307	-0.648756	0.0306032
AT5G11950	AT5G11950|LOG8	Cytokinin riboside 5'-monophosphate phosphoribohydrolase [Source:UniProtKB/TrEMBL;Acc:A0A178UJ28]	0.840909	0.000115121	-0.695829	0.0309964
AT1G23205	AT1G23205	At1g23205 [Source:UniProtKB/TrEMBL;Acc:O49297]	-0.137909	0.778526	-0.610535	0.0310156
AT5G52960	AT5G52960	At5g52960 [Source:UniProtKB/TrEMBL;Acc:Q9LVV6]	-1.94728	2.61956e-07	-0.69127	0.0310763
AT3G56710	AT3G56710|SIB1	SIB1 [Source:UniProtKB/TrEMBL;Acc:A0A178VMX5]	-1.18048	0.0131255	-0.587816	0.0313875
AT4G34730	AT4G34730	Probable ribosome-binding factor A, chloroplastic [Source:UniProtKB/Swiss-Prot;Acc:O65693]	-2.09196	8.04842e-08	-0.646018	0.0315484
AT4G01940	AT4G01940|NIFU1	NifU-like protein 1, chloroplastic [Source:UniProtKB/Swiss-Prot;Acc:Q93W77]	-0.327869	0.0209128	-0.622277	0.0319936
AT3G15395	AT3G15395	AT3G15395 protein [Source:UniProtKB/TrEMBL;Acc:Q8L9Y4]	-0.540658	0.0311048	-0.612553	0.032226
AT2G14045	AT2G14045	At2g14045 [Source:UniProtKB/TrEMBL;Acc:Q8GW13]	-0.165576	0.44354	-0.726578	0.0324344
AT3G02080	AT3G02080|RPS19A	40S ribosomal protein S19-1 [Source:UniProtKB/Swiss-Prot;Acc:Q9SGA6]	0.339623	0.0905987	-0.984583	0.0326015
AT2G29180	AT2G29180	Putative uncharacterized protein At2g29180 [Source:UniProtKB/TrEMBL;Acc:Q9ZW05]	-2.58497	1.93413e-08	-0.850654	0.0327662
AT1G04240	AT1G04240|SHY2	AUX/IAA transcriptional regulator family protein [Source:TAIR;Acc:AT1G04240]	-1.13248	0.00990934	-1.07226	0.0328477
AT5G49215	AT5G49215	Pectin lyase-like superfamily protein [Source:UniProtKB/TrEMBL;Acc:Q8RX04]	-1.86563	1.1287e-05	-0.620393	0.0339022
AT4G31310	AT4G31310	AIG2-like (avirulence induced gene) family protein [Source:TAIR;Acc:AT4G31310]	-1.70369	3.90405e-07	-1.05958	0.0342068
AT4G21510	AT4G21510|SKIP27	F-box protein SKIP27 [Source:UniProtKB/Swiss-Prot;Acc:O65416]	1.55726	0.000951468	-0.873644	0.0343847
AT5G10360	AT5G10360|RPS6B	40S ribosomal protein S6 [Source:UniProtKB/TrEMBL;Acc:A0A178USM6]	0.495079	0.038336	-0.601191	0.0345278
AT1G78200	AT1G78200	Probable protein phosphatase 2C 17 [Source:UniProtKB/Swiss-Prot;Acc:Q8L7I4]	0.054838	0.753496	-0.691141	0.0348411
AT1G05160	AT1G05160|KAO1	Ent-kaurenoic acid oxidase 1 [Source:UniProtKB/Swiss-Prot;Acc:O23051]	-0.633583	0.0275978	-0.707126	0.035045
AT4G08520	AT4G08520	Coatomer subunit zeta-3 [Source:UniProtKB/Swiss-Prot;Acc:Q8H1F4]	-0.107116	0.32358	-0.674958	0.0351347
AT5G09820	AT5G09820|PAP7	Probable plastid-lipid-associated protein 7, chloroplastic [Source:UniProtKB/Swiss-Prot;Acc:Q5M755]	-0.676659	0.0195139	-0.876119	0.0353103
AT5G44020	AT5G44020	HAD superfamily, subfamily IIIB acid phosphatase [Source:UniProtKB/TrEMBL;Acc:Q9FNC4]	-0.158125	0.70982	-0.704346	0.0355341
AT1G78100	AT1G78100	AUF1 [Source:UniProtKB/TrEMBL;Acc:A0A178VZX8]	-0.127892	0.692168	-0.605953	0.0355886
AT2G03350	AT2G03350	At2g03350 [Source:UniProtKB/TrEMBL;Acc:Q9ZQ71]	-0.203299	0.329365	-0.927083	0.0358208
AT3G47430	AT3G47430|PEX11B	Peroxisomal membrane protein 11B [Source:UniProtKB/Swiss-Prot;Acc:Q9STY0]	-2.0982	3.29243e-05	-0.599095	0.0360025
AT5G54145	AT5G54145	At5g54141/$At5g54141 [Source:UniProtKB/TrEMBL;Acc:Q94BV1]	-0.429482	0.190007	-0.898496	0.0362172
AT2G16750	AT2G16750	At2g16750 [Source:UniProtKB/TrEMBL;Acc:B5X4Z9]	-0.827224	0.0308774	-0.598354	0.0362995
AT1G23840	AT1G23840	At1g23840/F5O8_37 [Source:UniProtKB/TrEMBL;Acc:Q9ZUB1]	-1.35774	0.0054467	-0.588498	0.0365164
AT3G48210	AT3G48210	Kinetochore protein [Source:UniProtKB/TrEMBL;Acc:Q93VK9]	-0.122834	0.706558	-0.720463	0.0371247
AT3G52390	AT3G52390	TatD related DNase [Source:UniProtKB/TrEMBL;Acc:F4J6X3]	-0.921228	0.102657	-0.630461	0.0371306
AT5G46170	AT5G46170	F-box protein At5g46170 [Source:UniProtKB/Swiss-Prot;Acc:Q9FNK5]	-0.142153	0.567182	-0.931788	0.0371487
AT1G64430	AT1G64430	Pentatricopeptide repeat (PPR) superfamily protein [Source:UniProtKB/TrEMBL;Acc:Q8VYZ8]	-1.14113	1.60598e-05	-0.600094	0.0371795
AT5G37360	AT5G37360	AT5g37360/MNJ8_150 [Source:UniProtKB/TrEMBL;Acc:Q93Z11]	-0.92677	5.84583e-05	-0.639031	0.037208
AT1G15120	AT1G15120	Ubiquinol-cytochrome C reductase hinge protein [Source:UniProtKB/TrEMBL;Acc:F4HXY8]	-0.140445	0.302107	-0.805991	0.0372195
AT5G40140	AT5G40140|PUB40	U-box domain-containing protein 40 [Source:UniProtKB/Swiss-Prot;Acc:Q9FL17]	-1.17769	0.00022589	-0.603689	0.0376314
AT5G46030	AT5G46030	Transcription elongation factor 1 homolog [Source:UniProtKB/Swiss-Prot;Acc:Q8LEF3]	0.424306	0.000352289	-0.603408	0.0386614
AT5G66490	AT5G66490	Putative uncharacterized protein [Source:UniProtKB/TrEMBL;Acc:Q9FJZ0]	-1.31166	0.00053136	-0.661742	0.0388698
AT2G40410	AT2G40410|CAN2	Staphylococcal-like nuclease CAN2 [Source:UniProtKB/Swiss-Prot;Acc:F4IH31]	-0.0504421	0.748473	-0.633523	0.0391268
AT5G13870	AT5G13870|XTH5	Xyloglucan endotransglucosylase/hydrolase [Source:UniProtKB/TrEMBL;Acc:Q67Z90]	-0.391273	0.307487	-0.660722	0.039513
AT5G40830	AT5G40830	At5g40830 [Source:UniProtKB/TrEMBL;Acc:Q9FKS3]	-1.02065	4.48683e-05	-0.678014	0.0399867
AT1G19050	AT1G19050|ARR7	At1g19050 [Source:UniProtKB/TrEMBL;Acc:Q2HIJ6]	0.00525697	0.993195	-0.676893	0.0400991
AT5G16800	AT5G16800	Acyl-CoA N-acyltransferases (NAT) superfamily protein [Source:UniProtKB/TrEMBL;Acc:Q9LFD8]	-0.410032	0.0440158	-0.717685	0.0401016
AT1G78460	AT1G78460	AT1G78460 protein [Source:UniProtKB/TrEMBL;Acc:Q9SYN5]	0.27776	0.258793	-0.627482	0.040268
AT1G68310	AT1G68310|AE7	Protein of unknown function (DUF59) [Source:TAIR;Acc:AT1G68310]	0.556618	0.00794702	-0.670372	0.0403101
AT3G15020	AT3G15020|mMDH2	Malate dehydrogenase 2, mitochondrial [Source:UniProtKB/Swiss-Prot;Acc:Q9LKA3]	-0.804639	5.54586e-05	-0.635504	0.0404006
AT2G45700	AT2G45700	Putative uncharacterized protein At2g45700 [Source:UniProtKB/TrEMBL;Acc:O64649]	-0.271195	0.0479767	-0.659258	0.0404919
AT5G44510	AT5G44510|TAO1	Disease resistance protein TAO1 [Source:UniProtKB/Swiss-Prot;Acc:Q9FI14]	-1.29547	4.34108e-07	-0.80406	0.0416659
AT5G48790	AT5G48790	AT5g48790/K24G6_12 [Source:UniProtKB/TrEMBL;Acc:Q94F50]	-1.24861	2.79214e-06	-0.660127	0.0419841
AT2G03310	AT2G03310	unknown protein; Has 17 Blast hits to 17 proteins in 6 species: Archae - 0; Bacteria - 0; Metazoa - 0; Fungi - 0; Plants - 17; Viruses - 0; Other Eukaryotes - 0 (source: NCBI BLink). [Source:TAIR;Acc:AT2G03310]	-0.436488	0.135047	-0.599769	0.0423641
AT2G30410	AT2G30410|TFCA	Tubulin-folding cofactor A [Source:UniProtKB/Swiss-Prot;Acc:O04350]	-0.576199	0.00637505	-0.811676	0.0423656
AT1G13650	AT1G13650	At1g13650 [Source:UniProtKB/TrEMBL;Acc:A2RVL9]	-4.95463	0.000168017	-0.768274	0.0425777
AT1G74320	AT1G74320	Probable choline kinase 2 [Source:UniProtKB/Swiss-Prot;Acc:Q8L518]	-0.589074	0.00423778	-0.594061	0.0426378
AT5G05450	AT5G05450|RH18	DEAD-box ATP-dependent RNA helicase 18 [Source:UniProtKB/Swiss-Prot;Acc:Q9FLB0]	0.423976	0.00151099	-0.702039	0.0429679
AT5G05370	AT5G05370	At5g05370 [Source:UniProtKB/TrEMBL;Acc:Q9FLB7]	0.781536	0.00120353	-0.77221	0.0435085
AT5G01520	AT5G01520	AtAIRP2 [Source:UniProtKB/TrEMBL;Acc:A0A178U9T4]	-0.728788	0.0751991	-0.808336	0.0445048
AT4G09810	AT4G09810|URGT5	UDP-rhamnose/UDP-galactose transporter 5 [Source:UniProtKB/Swiss-Prot;Acc:Q9SZ96]	-1.34197	0.00183944	-0.813525	0.0445289
AT5G52100	AT5G52100|DAPB3	CRR1 [Source:UniProtKB/TrEMBL;Acc:A0A178UH15]	-2.22994	1.05222e-06	-0.745681	0.0446302
AT5G24570	AT5G24570	Putative uncharacterized protein [Source:UniProtKB/TrEMBL;Acc:Q9FLU6]	1.14555	0.00314337	-0.864017	0.0450006
AT1G64780	AT1G64780|AMT1-2	Ammonium transporter 1 member 2 [Source:UniProtKB/Swiss-Prot;Acc:Q9ZPJ8]	-1.56667	0.278631	-0.613798	0.0451478
AT4G30220	AT4G30220|RUXF	Small nuclear ribonucleoprotein F [Source:UniProtKB/TrEMBL;Acc:F4JPK5]	0.482381	0.00589255	-1.04357	0.0459808
AT5G60680	AT5G60680	Emb [Source:UniProtKB/TrEMBL;Acc:Q9FF51]	-0.0981334	0.742764	-0.670887	0.0460957
AT4G23880	AT4G23880	At4g23880 [Source:UniProtKB/TrEMBL;Acc:Q9T0A3]	-0.829771	0.052826	-0.680576	0.0464747
AT1G24440	AT1G24440	F21J9.10 [Source:UniProtKB/TrEMBL;Acc:Q9FYL9]	0.41641	0.146326	-0.728812	0.0466321
AT3G50500	AT3G50500|SPK-2-2	SNF1-related protein kinase 2.2 [Source:UniProtKB/TrEMBL;Acc:F4J0N1]	-0.312655	0.592263	-0.6153	0.0466836
AT5G44730	AT5G44730	At5g44730 [Source:UniProtKB/TrEMBL;Acc:O48587]	-0.391113	0.37524	-0.683723	0.0468506
AT1G32310	AT1G32310|SAMBA	Protein SAMBA [Source:UniProtKB/Swiss-Prot;Acc:Q9C613]	0.154545	0.319474	-0.607673	0.0468884
AT2G06925	AT2G06925|PLA2-ALPHA	PLA2-ALPHA [Source:UniProtKB/TrEMBL;Acc:A0A178VVH8]	-0.786468	0.317888	-0.744586	0.0470246
AT3G62190	AT3G62190	AT3g62190/T17J13_150 [Source:UniProtKB/TrEMBL;Acc:Q9M1Q5]	-0.250755	0.0978268	-0.595971	0.0471774
AT5G14320	AT5G14320|RPS13	30S ribosomal protein S13, chloroplastic [Source:UniProtKB/Swiss-Prot;Acc:P42732]	-1.46666	1.72198e-05	-0.682879	0.0473504
AT5G07890	AT5G07890	AT5G07890 protein [Source:UniProtKB/TrEMBL;Acc:B9DG86]	-0.143301	0.489863	-0.61181	0.047863
AT5G63550	AT5G63550	DEK domain-containing chromatin associated protein [Source:UniProtKB/TrEMBL;Acc:Q9FFQ8]	-0.168151	0.533544	-0.611969	0.0487966
AT5G24314	AT5G24314|PTAC7	plastid transcriptionally active7 [Source:TAIR;Acc:AT5G24314]	-1.56265	4.60228e-06	-0.623908	0.0492871
AT5G45040	AT5G45040|PETJ	Cytochrome c6, chloroplastic [Source:UniProtKB/Swiss-Prot;Acc:Q93VA3]	-1.47089	6.08506e-05	-0.734118	0.0496477
AT5G01390	AT5G01390	DNAJ heat shock family protein [Source:UniProtKB/TrEMBL;Acc:Q9M034]	-0.688788	0.000455489	-0.748128	0.0500506
AT4G19060	AT4G19060	Probable disease resistance protein At4g19060 [Source:UniProtKB/Swiss-Prot;Acc:Q84WD3]	-0.533082	0.0325634	-0.730483	0.0507626
AT3G01440	AT3G01440|PNSL3	Photosynthetic NDH subunit of lumenal location 3, chloroplastic [Source:UniProtKB/Swiss-Prot;Acc:Q9SGH4]	-2.8301	1.36235e-05	-0.811428	0.0509735
AT3G57785	AT3G57785	ESSS subunit of NADH:ubiquinone oxidoreductase (Complex I) protein [Source:UniProtKB/TrEMBL;Acc:Q8L3S7]	-0.256835	0.0560378	-0.718512	0.0510747
AT3G26060	AT3G26060|ATPRX_Q	Thioredoxin superfamily protein [Source:UniProtKB/TrEMBL;Acc:F4JBC9]	-1.51813	6.05246e-05	-0.75263	0.0514637
AT4G22910	AT4G22910|FZR2	FZR2 [Source:UniProtKB/TrEMBL;Acc:A0A178V5I2]	0.0602351	0.80798	-0.625616	0.0516679
AT1G05720	AT1G05720	Putative uncharacterized protein At1g05720 [Source:UniProtKB/TrEMBL;Acc:Q8GWP6]	0.0474534	0.889855	-0.599494	0.0518926
AT3G29230	AT3G29230|PCMP-E27	Pentatricopeptide repeat-containing protein At3g29230 [Source:UniProtKB/Swiss-Prot;Acc:Q9LS72]	-0.530725	0.000952851	-0.640496	0.0519801
AT5G62920	AT5G62920|ARR6	Response regulator 6 [Source:UniProtKB/TrEMBL;Acc:Q0WSS6]	-1.76101	0.00425434	-0.764807	0.051992
AT5G61310	AT5G61310	Cytochrome c oxidase subunit 5C [Source:UniProtKB/TrEMBL;Acc:A0A178UCG7]	1.21303	8.66866e-06	-0.783002	0.0522974
AT2G30695	AT2G30695	At2g30700/T11J7.9 [Source:UniProtKB/TrEMBL;Acc:Q945Q5]	-1.50344	8.20086e-08	-0.620838	0.052692
AT3G17210	AT3G17210|HS1	Stress-response A/B barrel domain-containing protein HS1 [Source:UniProtKB/Swiss-Prot;Acc:Q9LUV2]	-1.37023	9.24526e-07	-0.839604	0.0527394
AT5G50240	AT5G50240|PIMT2	Protein-L-isoaspartate O-methyltransferase 2 [Source:UniProtKB/Swiss-Prot;Acc:Q64J17]	-0.759633	0.0544507	-0.62426	0.0527518
AT5G63440	AT5G63440	UPF0235 protein At5g63440 [Source:UniProtKB/Swiss-Prot;Acc:Q8GWQ6]	-0.122448	0.526586	-0.592656	0.0530274
AT5G45930	AT5G45930|CHLI2	Magnesium-chelatase subunit ChlI-2, chloroplastic [Source:UniProtKB/Swiss-Prot;Acc:Q5XF33]	-2.2302	2.221e-07	-0.742866	0.0534213
AT4G01590	AT4G01590	DNA-directed RNA polymerase III subunit [Source:UniProtKB/TrEMBL;Acc:Q9M123]	0.140582	0.38087	-0.704262	0.0535553
AT2G46790	AT2G46790|APRR9	Two-component response regulator-like APRR9 [Source:UniProtKB/Swiss-Prot;Acc:Q8L500]	-0.807906	0.601055	-0.613351	0.0538289
AT5G56710	AT5G56710|RPL31C	60S ribosomal protein L31-3 [Source:UniProtKB/Swiss-Prot;Acc:P51420]	0.464969	0.0647273	-0.822108	0.0538364
AT5G54640	AT5G54640|RAT5	Histone H2A.6 [Source:UniProtKB/Swiss-Prot;Acc:Q9LD28]	-0.102447	0.537118	-0.676052	0.0544734
AT2G25350	AT2G25350	Phox (PX) domain-containing protein [Source:TAIR;Acc:AT2G25350]	0.0554029	0.814203	-0.644173	0.0546244
AT4G35410	AT4G35410|AAP19-2	AP-1 complex subunit sigma-2 [Source:UniProtKB/Swiss-Prot;Acc:O23685]	-0.297514	0.0612179	-0.5883	0.0548616
AT2G28740	AT2G28740|HIS4	Histone H4 [Source:UniProtKB/TrEMBL;Acc:A0A178VF54]	-0.760088	0.00525724	-0.814231	0.0552081
AT5G03850	AT5G03850|RPS28A	40S ribosomal protein S28-1 [Source:UniProtKB/Swiss-Prot;Acc:Q9SR73]	0.521417	0.0220593	-0.599698	0.0553845
AT5G61330	AT5G61330	rRNA processing protein-related [Source:TAIR;Acc:AT5G61330]	-0.67157	0.00173724	-0.66114	0.0561352
AT1G08580	AT1G08580	At1g08580 [Source:UniProtKB/TrEMBL;Acc:Q9FRS7]	1.27198	0.000100421	-0.623282	0.0564244
AT3G23605	AT3G23605|PUX12	Plant UBX domain-containing protein 12 [Source:UniProtKB/Swiss-Prot;Acc:Q9LUG7]	0.585218	0.0523959	-0.604106	0.0564658
AT4G10300	AT4G10300	At4g10300 [Source:UniProtKB/TrEMBL;Acc:Q9SV91]	-0.788399	0.000133744	-0.587066	0.0567101
AT1G50290	AT1G50290	At1g50290/F14I3_12 [Source:UniProtKB/TrEMBL;Acc:Q944R3]	-0.657542	0.0860712	-0.742925	0.0569772
AT3G05010	AT3G05010	Putative uncharacterized protein At3g05010 [Source:UniProtKB/TrEMBL;Acc:Q94AH1]	0.248338	0.156412	-0.673541	0.0577835
AT3G57810	AT3G57810	OTU domain-containing protein At3g57810 [Source:UniProtKB/Swiss-Prot;Acc:Q8LBZ4]	0.247241	0.166296	-0.783018	0.0585064
AT4G09800	AT4G09800|RPS18C	40S ribosomal protein S18 [Source:UniProtKB/Swiss-Prot;Acc:P34788]	0.268713	0.0675969	-0.598596	0.0587822
AT4G23870	AT4G23870	Putative uncharacterized protein AT4g23870 [Source:UniProtKB/TrEMBL;Acc:Q9T0A2]	-1.26442	0.0825534	-0.665922	0.0589782
AT3G26200	AT3G26200|CYP71B22	Cytochrome P450 71B22 [Source:UniProtKB/Swiss-Prot;Acc:Q9LTM1]	-0.0549544	0.949334	-0.652867	0.0601031
AT2G04630	AT2G04630|NRPB6B	DNA-directed RNA polymerases II and V subunit 6B [Source:UniProtKB/Swiss-Prot;Acc:Q9SJ96]	0.149817	0.173828	-0.797321	0.0609617
AT5G44680	AT5G44680	DNA glycosylase superfamily protein [Source:UniProtKB/TrEMBL;Acc:Q9FIZ5]	-4.07751	1.92588e-05	-0.784929	0.0613118
AT1G75840	AT1G75840|ARAC5	Rac-like GTP-binding protein ARAC5 [Source:UniProtKB/Swiss-Prot;Acc:Q38937]	0.348687	0.119679	-0.60414	0.062352
AT1G54740	AT1G54740	Protein of unknown function (DUF3049) [Source:TAIR;Acc:AT1G54740]	-0.532294	0.250044	-0.699336	0.062617
AT5G25210	AT5G25210	unknown protein; BEST Arabidopsis thaliana protein match is: unknown protein (TAIR:AT4G32030.1); Has 30201 Blast hits to 17322 proteins in 780 species: Archae - 12; Bacteria - 1396; Metazoa - 17338; Fungi - 3422; Plants - 5037; Viruses - 0; Other Eu /.../es - 2996 (source: NCBI BLink). [Source:TAIR;Acc:AT5G25210]	0.0741624	0.947665	-0.710487	0.0626942
AT5G09690	AT5G09690|ATMGT7	magnesium transporter 7 [Source:TAIR;Acc:AT5G09690]	-1.11005	0.00470279	-0.59131	0.0632547
AT5G37780	AT5G37780|CAM1	Calmodulin 1 [Source:UniProtKB/TrEMBL;Acc:F4K8M2]	0.608154	0.257486	-0.651637	0.0636122
AT5G55630	AT5G55630|TPK1	Two-pore potassium channel 1 [Source:UniProtKB/Swiss-Prot;Acc:Q8LBL1]	-0.257043	0.111937	-0.60419	0.0638031
AT3G18773	AT3G18773|ATL77	RING-H2 finger protein ATL77 [Source:UniProtKB/Swiss-Prot;Acc:Q9LS99]	0.708168	0.141053	-0.70547	0.0638726
AT4G13200	AT4G13200	Uncharacterized protein At4g13200, chloroplastic [Source:UniProtKB/Swiss-Prot;Acc:Q8LDV3]	-0.906072	6.28939e-05	-0.760294	0.0648758
AT3G44890	AT3G44890|RPL9	RPL9 [Source:UniProtKB/TrEMBL;Acc:A0A178VBQ7]	-1.3591	4.84023e-05	-0.760834	0.06514
AT3G17930	AT3G17930	DAC [Source:UniProtKB/TrEMBL;Acc:A0A178VNF6]	-1.29468	4.44193e-05	-0.690469	0.0658564
AT4G03000	AT4G03000|RF298	Putative E3 ubiquitin-protein ligase RF298 [Source:UniProtKB/Swiss-Prot;Acc:Q0WPJ7]	-0.343721	0.0496895	-0.640886	0.0659022
AT1G22140	AT1G22140	At1g22140/F2E2_13 [Source:UniProtKB/TrEMBL;Acc:Q93Z58]	-0.320793	0.283331	-0.768845	0.0663665
AT3G60320	AT3G60320|NRG2	Nitrate regulatory gene2 protein [Source:UniProtKB/Swiss-Prot;Acc:Q93YU8]	-1.10909	0.00163755	-0.617427	0.0671509
AT5G66880	AT5G66880|SRK2I	Serine/threonine-protein kinase SRK2I [Source:UniProtKB/Swiss-Prot;Acc:Q39193]	-1.18255	0.00764205	-0.604872	0.0673731
AT1G30440	AT1G30440	BTB/POZ domain-containing protein At1g30440 [Source:UniProtKB/Swiss-Prot;Acc:Q9S9Q9]	-0.00452147	0.983051	-0.689295	0.0684376
AT4G11100	AT4G11100	Gelsolin protein [Source:UniProtKB/TrEMBL;Acc:Q8VZ24]	-0.842438	0.000624161	-0.640154	0.0686343
AT1G33490	AT1G33490	E3 ubiquitin-protein ligase [Source:UniProtKB/TrEMBL;Acc:Q9C803]	0.178266	0.271183	-0.653758	0.0710474
AT3G54900	AT3G54900|GRXS14	Monothiol glutaredoxin-S14, chloroplastic [Source:UniProtKB/Swiss-Prot;Acc:Q84Y95]	-0.974107	0.00067813	-0.756767	0.071246
AT5G17880	AT5G17880|CSA1	Disease resistance-like protein CSA1 [Source:UniProtKB/Swiss-Prot;Acc:F4KIF3]	-0.968341	0.000650302	-0.708948	0.0720592
AT4G35530	AT4G35530	Phosphatidylinositolglycan-like protein [Source:UniProtKB/TrEMBL;Acc:Q8VY53]	-0.452008	0.102355	-0.679801	0.0729522
AT1G28330	AT1G28330|DRM1	Dormancy-associated protein 1 [Source:UniProtKB/Swiss-Prot;Acc:B9DGG8]	0.780202	0.65462	-0.61319	0.0734384
AT1G44810	AT1G44810	Probable transcription factor At1g44810 [Source:UniProtKB/Swiss-Prot;Acc:Q9LPF0]	0.325265	0.110613	-0.715294	0.0747951
AT4G30650	AT4G30650	UPF0057 membrane protein At4g30650 [Source:UniProtKB/Swiss-Prot;Acc:Q9M095]	-0.595252	0.643011	-0.884915	0.0753165
AT3G29670	AT3G29670|PMAT2	Phenolic glucoside malonyltransferase 2 [Source:UniProtKB/Swiss-Prot;Acc:Q9LRQ8]	-2.35185	6.26588e-09	-0.706474	0.0784415
AT1G53670	AT1G53670|MSRB1	Peptide methionine sulfoxide reductase B1, chloroplastic [Source:UniProtKB/Swiss-Prot;Acc:Q9C8M2]	-0.949512	0.00621813	-0.636335	0.0788486
AT2G33830	AT2G33830|DRMH1	DRM2 [Source:UniProtKB/TrEMBL;Acc:A0A178VR62]	-0.974025	0.698368	-0.921568	0.0792548
AT3G60440	AT3G60440	Phosphoglycerate mutase family protein [Source:UniProtKB/TrEMBL;Acc:F4JBU0]	-0.97532	0.000360431	-0.67868	0.0794945
AT4G10130	AT4G10130	DNAJ heat shock N-terminal domain-containing protein [Source:UniProtKB/TrEMBL;Acc:O82623]	0.0742191	0.833219	-0.710941	0.0806064
AT5G20630	AT5G20630|GER3	Germin-like protein subfamily 3 member 3 [Source:UniProtKB/Swiss-Prot;Acc:P94072]	-5.71907	0.00778148	-0.604897	0.0810463
AT4G14870	AT4G14870|SECE1	SECE1 [Source:UniProtKB/TrEMBL;Acc:A0A178UZ24]	-1.59244	1.45526e-06	-0.63948	0.0813783
AT1G36380	AT1G36380	unknown protein; LOCATED IN: endomembrane system; EXPRESSED IN: 23 plant structures; EXPRESSED DURING: 15 growth stages; Has 14 Blast hits to 14 proteins in 6 species: Archae - 0; Bacteria - 0; Metazoa - 0; Fungi - 0; Plants - 14; Viruses - 0; Other /.../yotes - 0 (source: NCBI BLink). [Source:TAIR;Acc:AT1G36380]	0.121589	0.618608	-0.74277	0.0818458
AT1G20230	AT1G20230|PCMP-H21	Pentatricopeptide repeat-containing protein At1g20230 [Source:UniProtKB/Swiss-Prot;Acc:Q9LNU6]	-0.139982	0.797458	-0.606991	0.0851522
AT3G56240	AT3G56240|CCH	Copper transport protein CCH [Source:UniProtKB/Swiss-Prot;Acc:O82089]	-1.89936	0.000102169	-0.898876	0.0867279
AT1G73790	AT1G73790|GIP2	Mitotic-spindle organizing protein 1A [Source:UniProtKB/Swiss-Prot;Acc:Q9C9T3]	0.47122	0.0250801	-0.595102	0.0887334
AT4G40042	AT4G40042	At4g40042 [Source:UniProtKB/TrEMBL;Acc:Q84MC9]	0.0454329	0.900223	-0.753739	0.0923348
AT1G01490	AT1G01490	Heavy metal transport/detoxification superfamily protein [Source:TAIR;Acc:AT1G01490]	1.44471	9.93767e-05	-0.627543	0.0927522
AT3G11930	AT3G11930	AT3G11930 protein [Source:UniProtKB/TrEMBL;Acc:B9DG73]	0.929473	2.57078e-05	-1.00476	0.0938143
AT1G79770	AT1G79770	CASP-like protein (DUF1677) [Source:UniProtKB/TrEMBL;Acc:Q9CA85]	-0.552276	0.571787	-0.695591	0.0952705
AT2G25950	AT2G25950	At2g25950 [Source:UniProtKB/TrEMBL;Acc:O82808]	-0.258302	0.483896	-0.703071	0.0956593
AT4G37610	AT4G37610|BT5	BTB/POZ and TAZ domain-containing protein 5 [Source:UniProtKB/Swiss-Prot;Acc:Q6EJ98]	2.96503	0.00072223	-0.827152	0.0956757
AT5G22580	AT5G22580	Stress-response A/B barrel domain-containing protein At5g22580 [Source:UniProtKB/Swiss-Prot;Acc:Q9FK81]	-2.63343	0.00164616	-0.903308	0.0962928
AT5G06770	AT5G06770	Zinc finger CCCH domain-containing protein 52 [Source:UniProtKB/Swiss-Prot;Acc:Q9FG30]	-0.518982	0.00471013	-0.68135	0.0966193
AT1G75190	AT1G75190	AT1G75190 protein [Source:UniProtKB/TrEMBL;Acc:Q9FRL0]	-0.53015	0.321471	-0.649236	0.0966685
AT3G46010	AT3G46010|ADF1	Actin depolymerizing factor 1 [Source:UniProtKB/TrEMBL;Acc:A8MR09]	0.222901	0.0171322	-0.71019	0.0973066
AT3G16800	AT3G16800	Probable protein phosphatase 2C 41 [Source:UniProtKB/Swiss-Prot;Acc:Q9LRZ4]	0.0925275	0.874639	-0.645858	0.0998329
AT1G71970	AT1G71970	At1g71970/F17M19_12 [Source:UniProtKB/TrEMBL;Acc:Q9C8W5]	-0.616481	0.0182723	-0.606591	0.100482
AT5G53830	AT5G53830|VQ33	VQ motif-containing protein 33 [Source:UniProtKB/Swiss-Prot;Acc:Q9FHZ3]	0.959652	0.0150925	-0.636921	0.100843
AT4G39370	AT4G39370|UBP27	Ubiquitin-specific protease 27 [Source:UniProtKB/TrEMBL;Acc:F4JVD6]	0.0041278	0.986157	-0.600823	0.102066
AT4G10920	AT4G10920|KELP	Putative uncharacterized protein At4g10920 [Source:UniProtKB/TrEMBL;Acc:Q0WP62]	-0.381731	0.0204784	-0.938746	0.102223
AT5G50375	AT5G50375|CPI1	Cyclopropyl isomerase [Source:UniProtKB/TrEMBL;Acc:F4K8Y4]	-1.7602	0.00021348	-0.636572	0.102965
AT1G19120	AT1G19120|LSM1A	LSM1A [Source:UniProtKB/TrEMBL;Acc:A0A178W3J1]	0.0306204	0.821095	-0.595746	0.106087
AT3G48140	AT3G48140	AT3G48140 protein [Source:UniProtKB/TrEMBL;Acc:Q42338]	0.157405	0.360698	-0.60427	0.106535
AT3G22210	AT3G22210	At3g22210 [Source:UniProtKB/TrEMBL;Acc:Q8LA01]	-2.04304	7.91344e-06	-0.895885	0.107057
AT1G51805	AT1G51805	Leucine-rich repeat protein kinase family protein [Source:UniProtKB/TrEMBL;Acc:F4IB63]	-0.567708	0.00415438	-0.622239	0.109031
AT3G06770	AT3G06770	Pectin lyase-like superfamily protein [Source:UniProtKB/TrEMBL;Acc:A0A1I9LN94]	-1.14689	0.000443087	-0.653514	0.109216
AT2G35360	AT2G35360	Putative uncharacterized protein [Source:UniProtKB/TrEMBL;Acc:O82301]	0.326833	0.050715	-0.589147	0.111001
AT2G28430	AT2G28430	At2g28430/T1B3.5 [Source:UniProtKB/TrEMBL;Acc:Q9SKM7]	-0.517757	0.00376544	-0.596003	0.111547
AT5G39950	AT5G39950|TRX2	Thioredoxin H2 [Source:UniProtKB/Swiss-Prot;Acc:Q38879]	0.109428	0.448678	-0.636199	0.112301
AT1G26880	AT1G26880|RPL34A	60S ribosomal protein L34-1 [Source:UniProtKB/Swiss-Prot;Acc:Q42351]	0.62516	0.024906	-0.650867	0.11245
AT1G02280	AT1G02280|TOC33	Translocase of chloroplast 33, chloroplastic [Source:UniProtKB/Swiss-Prot;Acc:O23680]	-1.34004	1.36704e-06	-0.678866	0.112963
AT1G76960	AT1G76960	F22K20.6 protein [Source:UniProtKB/TrEMBL;Acc:O49282]	-0.210802	0.778121	-0.780308	0.115225
AT1G30970	AT1G30970|SUF4	zinc finger (C2H2 type) family protein [Source:TAIR;Acc:AT1G30970]	0.00519145	0.976793	-0.588239	0.115382
AT5G45020	AT5G45020	AT5g45020/K21C13_21 [Source:UniProtKB/TrEMBL;Acc:Q9FL95]	-1.65264	6.72615e-05	-0.707489	0.116093
AT2G17560	AT2G17560|HMGB4	High mobility group B protein 4 [Source:UniProtKB/Swiss-Prot;Acc:Q42344]	0.107913	0.547583	-0.629472	0.116869
AT5G38420	AT5G38420|RBCS-2B	Ribulose bisphosphate carboxylase small chain 2B, chloroplastic [Source:UniProtKB/Swiss-Prot;Acc:P10797]	-1.58655	0.00425655	-0.597703	0.119481
AT4G36420	AT4G36420	At4g36420/C7A10_940 [Source:UniProtKB/TrEMBL;Acc:O23238]	0.564888	0.0037426	-0.609815	0.120007
AT1G65370	AT1G65370	At1g65370/T8F5_15 [Source:UniProtKB/TrEMBL;Acc:Q940M1]	-0.154267	0.620312	-0.750111	0.121585
AT1G26920	AT1G26920	Putative uncharacterized protein [Source:UniProtKB/TrEMBL;Acc:Q9ZVG6]	0.0516713	0.791699	-0.739401	0.124059
AT1G72420	AT1G72420	NADH:ubiquinone oxidoreductase intermediate-associated protein 30 [Source:UniProtKB/TrEMBL;Acc:F4IDC0]	-0.726299	0.00895622	-0.646545	0.127258
AT5G02450	AT5G02450|RPL36C	60S ribosomal protein L36-3 [Source:UniProtKB/Swiss-Prot;Acc:Q9LZ57]	0.566064	0.0163311	-0.714253	0.130852
AT1G30880	AT1G30880	At1g30880 [Source:UniProtKB/TrEMBL;Acc:Q9FYH5]	0.53169	0.0007362	-0.707343	0.131129
AT4G16520	AT4G16520|ATG8F	Ubiquitin-like superfamily protein [Source:TAIR;Acc:AT4G16520]	-0.606485	0.0213758	-0.842253	0.131374
AT2G38880	AT2G38880|NF-YB1	Nuclear factor Y, subunit B1 [Source:UniProtKB/TrEMBL;Acc:F4ITZ0]	0.804192	2.90198e-06	-0.648287	0.134192
AT5G19190	AT5G19190	Putative uncharacterized protein At5g19190 [Source:UniProtKB/TrEMBL;Acc:Q8GYS0]	-1.27802	0.00103087	-0.919594	0.138672
AT1G08465	AT1G08465|YAB2	Putative axial regulator YABBY 2 [Source:UniProtKB/Swiss-Prot;Acc:Q9XFB0]	-0.167857	0.53078	-0.649814	0.139653
AT3G53740	AT3G53740|RPL36B	60S ribosomal protein L36 [Source:UniProtKB/TrEMBL;Acc:A0A178VA59]	0.0946147	0.535364	-0.683667	0.141352
AT3G51880	AT3G51880|HMGB1	high mobility group B1 [Source:TAIR;Acc:AT3G51880]	-0.187904	0.184646	-0.594907	0.142296
AT4G34760	AT4G34760|SAUR50	Auxin-responsive protein SAUR50 [Source:UniProtKB/Swiss-Prot;Acc:O65695]	-1.43627	0.000970463	-0.705524	0.146537
AT5G28060	AT5G28060|RPS24B	40S ribosomal protein S24-2 [Source:UniProtKB/Swiss-Prot;Acc:Q8LC83]	0.251078	0.216745	-0.74962	0.149324
AT2G16650	AT2G16650|PRORP2	Proteinaceous RNase P 2 [Source:UniProtKB/Swiss-Prot;Acc:Q680B9]	-0.221462	0.416108	-0.642642	0.153855
AT5G15802	AT5G15802	Chaperone [Source:UniProtKB/TrEMBL;Acc:Q8GYN2]	-0.547467	0.0205909	-0.628041	0.15757
AT2G18050	AT2G18050|HIS1-3	HIS1-3 [Source:UniProtKB/TrEMBL;Acc:A0A178VX64]	-0.185644	0.874836	-1.18978	0.159686
AT1G68730	AT1G68730	F24J5.3 [Source:UniProtKB/TrEMBL;Acc:Q9S7X9]	-0.349641	0.00527623	-0.610609	0.163034
AT4G09890	AT4G09890	At4g09890 [Source:UniProtKB/TrEMBL;Acc:Q9T0E8]	-0.846424	0.00799969	-0.695078	0.164886
AT2G27770	AT2G27770	At2g27770 [Source:UniProtKB/TrEMBL;Acc:Q9ZUX8]	0.137166	0.560528	-0.594844	0.168463
AT4G29480	AT4G29480	AT4g29480/F17A13_300 [Source:UniProtKB/TrEMBL;Acc:Q9M0D5]	0.214605	0.0665576	-0.678933	0.175044
AT5G59890	AT5G59890|ADF4	Actin-depolymerizing factor 4 [Source:UniProtKB/Swiss-Prot;Acc:Q9ZSK3]	-0.424537	0.00149592	-0.725542	0.178009
AT1G33040	AT1G33040|NACA5	Nascent polypeptide-associated complex subunit alpha-like protein 5 [Source:UniProtKB/Swiss-Prot;Acc:Q8LGC6]	-1.30976	3.71936e-06	-0.751484	0.1858
AT3G58120	AT3G58120|BZIP61	BZIP61 [Source:UniProtKB/TrEMBL;Acc:A0A178VLL5]	-2.30071	0.018287	-0.741531	0.186686
AT5G27860	AT5G27860	unknown protein; FUNCTIONS IN: molecular_function unknown; INVOLVED IN: biological_process unknown; LOCATED IN: chloroplast; EXPRESSED IN: pollen tube; Has 35333 Blast hits to 34131 proteins in 2444 species: Archae - 798; Bacteria - 22429; Metazoa - /.../Fungi - 991; Plants - 531; Viruses - 0; Other Eukaryotes - 9610 (source: NCBI BLink). [Source:TAIR;Acc:AT5G27860]	-0.12907	0.656634	-0.627801	0.188851
AT4G34555	AT4G34555|RPS25D	40S ribosomal protein S25-3 [Source:UniProtKB/Swiss-Prot;Acc:Q8GYL5]	0.480851	0.016251	-0.592397	0.196021
AT3G45210	AT3G45210	AT3g45210/T14D3_150 [Source:UniProtKB/TrEMBL;Acc:Q9M1T8]	-1.26631	0.0997045	-0.715832	0.204915
AT5G09920	AT5G09920|NRPB4	RPB15.9.9 [Source:UniProtKB/TrEMBL;Acc:A0A178UIQ5]	0.263062	0.0247037	-0.669652	0.208105
AT1G43560	AT1G43560|Aty2	Ty2 [Source:UniProtKB/TrEMBL;Acc:A0A178WFY2]	-1.10678	3.28441e-06	-0.713015	0.211914
AT5G67370	AT5G67370|CGLD27	Protein CONSERVED IN THE GREEN LINEAGE AND DIATOMS 27, chloroplastic [Source:UniProtKB/Swiss-Prot;Acc:Q9FN15]	-0.277032	0.357557	-0.681172	0.222452
AT2G46690	AT2G46690|SAUR32	Auxin-responsive protein SAUR32 [Source:UniProtKB/Swiss-Prot;Acc:Q9ZUZ3]	0.752987	0.0106439	-0.610787	0.22251
AT5G55160	AT5G55160|SUM2	Small ubiquitin-related modifier [Source:UniProtKB/TrEMBL;Acc:F4K3D6]	-0.521441	5.97138e-06	-0.638116	0.232966
AT5G02960	AT5G02960|RPS23B	40S ribosomal protein S23-2 [Source:UniProtKB/Swiss-Prot;Acc:P49201]	0.118255	0.548876	-0.738493	0.23448
AT4G33666	AT4G33666	Putative uncharacterized protein [Source:UniProtKB/TrEMBL;Acc:Q94AJ7]	-0.467243	0.342329	-0.852703	0.235525
AT2G42870	AT2G42870|PAR1	Transcription factor PAR1 [Source:UniProtKB/Swiss-Prot;Acc:Q9SJH0]	-3.95665	0.00178923	-0.877495	0.245054
AT5G51550	AT5G51550|EXL3	Protein EXORDIUM-like 3 [Source:UniProtKB/Swiss-Prot;Acc:Q9FHM9]	-3.15572	0.000103485	-0.649205	0.259378
AT1G49245	AT1G49245	At1g49245 [Source:UniProtKB/TrEMBL;Acc:Q8LD83]	0.209129	0.510442	-0.872978	0.262931
AT1G54290	AT1G54290	Protein translation factor SUI1 homolog 2 [Source:UniProtKB/Swiss-Prot;Acc:Q94JV4]	1.15989	1.05722e-07	-0.689724	0.266727
AT3G56970	AT3G56970|ORG2	Transcription factor ORG2 [Source:UniProtKB/Swiss-Prot;Acc:Q9M1K1]	0.0294108	0.988404	-0.814652	0.270833
AT1G21190	AT1G21190|LSM3A	Sm-like protein LSM3A [Source:UniProtKB/Swiss-Prot;Acc:Q9LMN4]	0.171685	0.272302	-0.597949	0.295222
AT2G14247	AT2G14247	Expressed protein [Source:UniProtKB/TrEMBL;Acc:Q8GWC0]	1.37323	0.396896	-0.957552	0.315085
AT1G22160	AT1G22160	Putative uncharacterized protein [Source:UniProtKB/TrEMBL;Acc:Q8VY80]	-2.32288	0.000126315	-0.786398	0.350124
AT4G09550	AT4G09550|GIP1	Mitotic-spindle organizing protein 1B [Source:UniProtKB/Swiss-Prot;Acc:Q9M0N8]	-1.23065	0.000245849	-0.641453	0.382792
AT3G15630	AT3G15630	AT3g15630/MSJ11_3 [Source:UniProtKB/TrEMBL;Acc:Q9LW16]	1.17756	0.316085	-0.619167	0.436186
AT2G17710	AT2G17710	At2g17710/T17A5.17 [Source:UniProtKB/TrEMBL;Acc:Q8W1E8]	-1.0772	0.0376613	-0.67734	0.444485
AT2G14880	AT2G14880	Expressed protein [Source:UniProtKB/TrEMBL;Acc:O82326]	-0.80287	0.000212595	-0.629484	0.480503
AT4G17460	AT4G17460|HAT1	Homeobox-leucine zipper protein HAT1 [Source:UniProtKB/Swiss-Prot;Acc:P46600]	-2.15323	2.09069e-07	-0.673089	0.481588
AT3G15460	AT3G15460|BRIX1-1	Ribosome biogenesis protein BRX1 homolog 1 [Source:UniProtKB/Swiss-Prot;Acc:Q9LE16]	1.11561	0.000146724	-0.585555	0.487898
AT1G48830	AT1G48830|RPS7A	40S ribosomal protein S7-1 [Source:UniProtKB/Swiss-Prot;Acc:Q9C514]	0.379679	0.047812	-0.662192	0.498802
AT3G06320	AT3G06320	At3g06320 [Source:UniProtKB/TrEMBL;Acc:Q9SQT5]	0.549557	0.0222503	-0.641165	0.549788
AT5G44420	AT5G44420|PDF1.2A	Defensin-like protein 16 [Source:UniProtKB/Swiss-Prot;Acc:Q9FI23]	2.42949	0.0204719	-0.777599	0.581587
AT4G30660	AT4G30660	UPF0057 membrane protein At4g30660 [Source:UniProtKB/Swiss-Prot;Acc:Q9SUI0]	-1.10597	0.0610551	-0.750867	0.749723
AT5G42270	AT5G42270|FTSH5	VAR1 [Source:UniProtKB/TrEMBL;Acc:A0A178U8J6]	-1.19313	0.000172774	-0.617526	0.97791
AT1G15890	AT1G15890	Probable disease resistance protein At1g15890 [Source:UniProtKB/Swiss-Prot;Acc:Q9LMP6]	-1.60621	0.000682819	-0.584881	0.0140784
AT5G56260	AT5G56260	Ribonuclease E inhibitor RraA/Dimethylmenaquinone methyltransferase [Source:TAIR;Acc:AT5G56260]	-0.0453828	0.738376	-0.5846	0.00376316
AT4G37440	AT4G37440	Putative uncharacterized protein AT4g37440 [Source:UniProtKB/TrEMBL;Acc:Q9SZU4]	0.408186	0.00217165	-0.584592	0.0260069
AT1G74070	AT1G74070|CYP26-2	Peptidyl-prolyl cis-trans isomerase CYP26-2, chloroplastic [Source:UniProtKB/Swiss-Prot;Acc:F4HTT6]	-2.61452	1.80745e-06	-0.584458	0.0292512
AT5G49945	AT5G49945	Uncharacterized protein At5g49945 [Source:UniProtKB/Swiss-Prot;Acc:Q94CC0]	-0.483502	0.080563	-0.584208	0.00447501
AT1G17510	AT1G17510	F1L3.22 [Source:UniProtKB/TrEMBL;Acc:Q9LNQ3]	-0.631473	0.152663	-0.583775	0.0158267
AT2G35605	AT2G35605	Expressed protein [Source:UniProtKB/TrEMBL;Acc:Q93W30]	0.612545	0.00594636	-0.583648	0.00827981
AT3G16230	AT3G16230	Putative eukaryotic LigT [Source:UniProtKB/TrEMBL;Acc:F4J1H2]	-0.081266	0.64789	-0.583456	0.0255423
AT3G59490	AT3G59490	unknown protein; Has 30 Blast hits to 30 proteins in 12 species: Archae - 0; Bacteria - 0; Metazoa - 0; Fungi - 0; Plants - 28; Viruses - 0; Other Eukaryotes - 2 (source: NCBI BLink). [Source:TAIR;Acc:AT3G59490]	0.0614894	0.722558	-0.583407	0.0279723
AT4G12590	AT4G12590	ER membrane protein complex subunit 3 [Source:UniProtKB/TrEMBL;Acc:Q9SU27]	0.205276	0.12953	-0.583197	0.0261064
AT5G45100	AT5G45100|BRG1	BOI-related E3 ubiquitin-protein ligase 1 [Source:UniProtKB/Swiss-Prot;Acc:Q9FHE4]	0.488279	0.12145	-0.582843	0.0252728
AT4G35830	AT4G35830|ACO1	Aconitate hydratase [Source:UniProtKB/TrEMBL;Acc:A0A178V2T4]	0.556382	8.06971e-05	-0.582794	0.000726002
AT3G15351	AT3G15351	At3g15351 [Source:UniProtKB/TrEMBL;Acc:Q9LJR1]	0.067165	0.76868	-0.582568	0.0347898
AT5G56420	AT5G56420	F-box/FBD/LRR-repeat protein At5g56420 [Source:UniProtKB/Swiss-Prot;Acc:Q9FM89]	0.276826	0.205215	-0.58254	0.0419986
AT1G02305	AT1G02305|CATHB2	Cathepsin B-like protease 2 [Source:UniProtKB/Swiss-Prot;Acc:Q93VC9]	-0.568914	0.0465154	-0.58214	0.0096591
AT1G22970	AT1G22970	At1g22970/F19G10_8 [Source:UniProtKB/TrEMBL;Acc:O23126]	0.439363	0.0194382	-0.582009	0.00674855
AT4G01900	AT4G01900|GLB1	Nitrogen regulatory protein P-II homolog [Source:UniProtKB/Swiss-Prot;Acc:Q9ZST4]	-1.11894	2.37183e-05	-0.581706	0.00782297
AT4G26670	AT4G26670|TIM22-2	Mitochondrial import inner membrane translocase subunit TIM22-2 [Source:UniProtKB/Swiss-Prot;Acc:Q94EH2]	-0.908343	0.486618	-0.581285	0.0491393
AT5G01510	AT5G01510|RUS5	Protein root UVB sensitive 5 [Source:UniProtKB/Swiss-Prot;Acc:B6IDH3]	-0.717799	0.00553043	-0.581084	0.0175003
AT1G08640	AT1G08640|CJD1	Chloroplast J-like domain 1 [Source:UniProtKB/TrEMBL;Acc:Q93WG3]	-0.759515	2.72503e-06	-0.580745	0.0134292
AT2G16380	AT2G16380|SFH7	Phosphatidylinositol/phosphatidylcholine transfer protein SFH7 [Source:UniProtKB/Swiss-Prot;Acc:Q9SIW3]	-0.837804	0.000938475	-0.580493	0.0124117
AT4G31040	AT4G31040	CemA-like proton extrusion protein-like protein [Source:UniProtKB/TrEMBL;Acc:Q8RXP7]	-0.993085	6.77522e-05	-0.580437	0.00259338
AT3G56330	AT3G56330	tRNA (guanine(26)-N(2))-dimethyltransferase [Source:UniProtKB/TrEMBL;Acc:Q9LYL0]	-0.603471	0.0314837	-0.58031	0.0146171
AT2G34770	AT2G34770|FAH1	FAH1 [Source:UniProtKB/TrEMBL;Acc:A0A178W0P1]	0.633945	0.00989267	-0.579021	0.260381
AT1G72160	AT1G72160|PATL3	Patellin-3 [Source:UniProtKB/Swiss-Prot;Acc:Q56Z59]	-0.698366	0.0273621	-0.57901	0.00311883
AT1G06960	AT1G06960	U2 small nuclear ribonucleoprotein B'' 2 [Source:UniProtKB/Swiss-Prot;Acc:Q8H1S6]	-0.611243	0.00075232	-0.578991	0.00539606
AT4G02920	AT4G02920	Putative uncharacterized protein At4g02920 [Source:UniProtKB/TrEMBL;Acc:Q8RXG5]	-0.763414	0.00898466	-0.578807	1.41e-05
AT1G69160	AT1G69160	Protein BIG GRAIN 1-like E [Source:UniProtKB/Swiss-Prot;Acc:Q93Z37]	-0.260796	0.79797	-0.578763	0.0432905
AT5G66410	AT5G66410|PLP3B	PLP3b [Source:UniProtKB/TrEMBL;Acc:A0A178URB4]	0.106304	0.567064	-0.578673	0.174098
AT3G45430	AT3G45430|LECRK15	Probable L-type lectin-domain containing receptor kinase I.5 [Source:UniProtKB/Swiss-Prot;Acc:Q9M1G4]	-2.36703	0.00553474	-0.578451	0.059334
AT2G28630	AT2G28630|KCS12	3-ketoacyl-CoA synthase 12 [Source:UniProtKB/Swiss-Prot;Acc:Q9SIB2]	-1.72086	0.00291803	-0.577874	0.111604
AT2G18290	AT2G18290|APC10	Anaphase-promoting complex subunit 10 [Source:UniProtKB/Swiss-Prot;Acc:Q9ZPW2]	-1.05164	0.00157054	-0.577066	0.00681837
AT1G49380	AT1G49380|CCS1	Cytochrome c biogenesis protein CCS1, chloroplastic [Source:UniProtKB/Swiss-Prot;Acc:Q9XIA4]	-2.36732	5.00089e-08	-0.57689	0.0870474
AT2G41080	AT2G41080|PCMP-H29	Pentatricopeptide repeat-containing protein At2g41080 [Source:UniProtKB/Swiss-Prot;Acc:Q8S9M4]	-1.03136	0.00134504	-0.576652	0.0253197
AT2G39725	AT2G39725	Expressed protein [Source:UniProtKB/TrEMBL;Acc:Q8VZU1]	1.95855	3.9269e-06	-0.576529	0.355296
AT4G38430	AT4G38430|ROPGEF1	Rop guanine nucleotide exchange factor 1 [Source:UniProtKB/Swiss-Prot;Acc:Q93ZY2]	-1.50359	0.000115071	-0.57587	0.00433204
AT3G06040	AT3G06040	Putative uncharacterized protein At3g06040 [Source:UniProtKB/TrEMBL;Acc:Q9M7T1]	0.271632	0.0674278	-0.575787	0.369302
AT5G57030	AT5G57030|LUT2	Lycopene epsilon cyclase, chloroplastic [Source:UniProtKB/Swiss-Prot;Acc:Q38932]	-1.98858	5.97407e-06	-0.575694	0.0174957
AT4G31390	AT4G31390|ABC1K1	AtACDO1 [Source:UniProtKB/TrEMBL;Acc:A0A178V5V0]	-0.640968	0.00023803	-0.575646	0.00269106
AT4G02530	AT4G02530	chloroplast thylakoid lumen protein [Source:TAIR;Acc:AT4G02530]	-1.20745	5.68234e-05	-0.57564	0.00480017
AT5G37055	AT5G37055|SWC6	SWR1 complex subunit 6 [Source:UniProtKB/Swiss-Prot;Acc:Q9FHW2]	0.250135	0.362063	-0.575435	0.0870732
AT1G57540	AT1G57540	40S ribosomal protein [Source:UniProtKB/TrEMBL;Acc:Q9FVU7]	-0.621926	0.0239826	-0.575408	0.124688
AT3G63030	AT3G63030|MBD4	Methyl-CpG-binding domain-containing protein 4 [Source:UniProtKB/Swiss-Prot;Acc:Q9LYB9]	-0.205788	0.566552	-0.575366	0.453621
AT5G47310	AT5G47310	At5g47310 [Source:UniProtKB/TrEMBL;Acc:Q9LVS8]	0.183998	0.0911473	-0.575358	0.00248762
AT1G80180	AT1G80180	MAPK kinase substrate protein At1g80180 [Source:UniProtKB/Swiss-Prot;Acc:Q9SSC1]	0.206596	0.423053	-0.575052	0.136205
AT3G27160	AT3G27160|GHS1	Ribosomal protein S21 family protein [Source:UniProtKB/TrEMBL;Acc:A0A1I9LRJ3]	-1.1126	0.00113678	-0.57494	0.087513
AT3G03773	AT3G03773	HSP20-like chaperones superfamily protein [Source:UniProtKB/TrEMBL;Acc:F4J2B8]	0.336434	0.135113	-0.574937	0.0146246
AT4G32890	AT4G32890|GATA9	GATA transcription factor 9 [Source:UniProtKB/Swiss-Prot;Acc:O82632]	-2.29538	2.9292e-05	-0.574435	0.013231
AT5G65730	AT5G65730|XTH6	Xyloglucan endotransglucosylase/hydrolase [Source:UniProtKB/TrEMBL;Acc:Q0WUU2]	0.689984	0.189633	-0.574203	0.356761
AT3G09035	AT3G09035	Concanavalin A-like lectin family protein [Source:UniProtKB/TrEMBL;Acc:Q3EBA4]	-1.78477	0.000361101	-0.574082	0.00660116
AT2G28720	AT2G28720	Histone H2B.3 [Source:UniProtKB/Swiss-Prot;Acc:Q9SI96]	-0.538576	0.0243531	-0.573995	0.148944
AT5G05830	AT5G05830	At5g05830 [Source:UniProtKB/TrEMBL;Acc:Q9FFJ5]	-1.0275	7.24078e-05	-0.573963	0.00336728
AT5G44650	AT5G44650|Y3IP1	Ycf3-interacting protein 1, chloroplastic [Source:UniProtKB/Swiss-Prot;Acc:Q9LU01]	-1.42691	4.3267e-08	-0.573933	0.0274215
AT4G02220	AT4G02220	Putative zinc finger protein [Source:UniProtKB/TrEMBL;Acc:Q93VB4]	0.211017	0.552832	-0.573027	0.0180741
AT4G14960	AT4G14960|TUBA6	Tubulin alpha chain [Source:UniProtKB/TrEMBL;Acc:A0A178UXP7]	-0.640612	0.0104552	-0.572987	0.00424628
AT5G38220	AT5G38220	Alpha/beta-Hydrolases superfamily protein [Source:UniProtKB/TrEMBL;Acc:Q9FF34]	-0.229633	0.382009	-0.572539	0.126728
AT2G23930	AT2G23930|SNRNP-G	Probable small nuclear ribonucleoprotein G [Source:UniProtKB/Swiss-Prot;Acc:O82221]	0.248309	0.109827	-0.57253	0.178847
AT4G18390	AT4G18390|TCP2	Transcription factor TCP2 [Source:UniProtKB/Swiss-Prot;Acc:Q93V43]	-0.441387	0.0150696	-0.572453	0.0278086
AT1G58025	AT1G58025	DNA-binding bromodomain-containing protein [Source:UniProtKB/TrEMBL;Acc:F4I9P7]	-0.0757245	0.660794	-0.572192	0.761512
AT4G14230	AT4G14230|CBSDUF2	DUF21 domain-containing protein At4g14230 [Source:UniProtKB/Swiss-Prot;Acc:Q4V3C7]	0.406712	0.315197	-0.572185	0.0140827
AT5G07670	AT5G07670	AT5G07670 protein [Source:UniProtKB/TrEMBL;Acc:B9DG93]	0.260593	0.0765921	-0.572147	0.0101396
AT4G17540	AT4G17540	Dynamin [Source:UniProtKB/TrEMBL;Acc:Q8RWF2]	-0.92759	0.00134386	-0.571889	0.138259
AT5G51020	AT5G51020|CRL	Chromophore lyase CRL, chloroplastic [Source:UniProtKB/Swiss-Prot;Acc:Q9FI46]	-1.2078	6.16071e-06	-0.571869	0.00111096
AT5G47760	AT5G47760|PGLP2	Phosphoglycolate phosphatase 2 [Source:UniProtKB/Swiss-Prot;Acc:Q8GWU0]	-0.868989	0.000798562	-0.571724	0.00477396
AT5G05090	AT5G05090	At5g05090 [Source:UniProtKB/TrEMBL;Acc:Q9FF65]	-0.536718	0.0308268	-0.571711	0.00617172
AT2G19170	AT2G19170|SBT2.5	Subtilisin-like protease SBT2.5 [Source:UniProtKB/Swiss-Prot;Acc:O64481]	-1.68227	0.00201138	-0.5716	0.00664824
AT5G22875	AT5G22875	At5g22875 [Source:UniProtKB/TrEMBL;Acc:Q8LBZ1]	0.116781	0.385792	-0.571134	0.404233
AT3G13690	AT3G13690	Kinase with adenine nucleotide alpha hydrolases-like domain-containing protein [Source:UniProtKB/TrEMBL;Acc:Q9LIC9]	-1.96506	8.48256e-08	-0.571081	0.00443782
AT5G04080	AT5G04080	At5g04080 [Source:UniProtKB/TrEMBL;Acc:Q6NN03]	0.68518	0.00213816	-0.57076	0.296099
AT1G76870	AT1G76870	Putative uncharacterized protein At1g76870 [Source:UniProtKB/TrEMBL;Acc:Q9C6K4]	-0.167167	0.737579	-0.570392	0.00830986
AT1G52800	AT1G52800	2-oxoglutarate (2OG) and Fe(II)-dependent oxygenase superfamily protein [Source:UniProtKB/TrEMBL;Acc:Q9C938]	-1.55961	0.0025651	-0.570296	0.0516993
AT3G62450	AT3G62450	DNA mismatch repair protein [Source:UniProtKB/TrEMBL;Acc:Q9LZP5]	0.661612	0.000809881	-0.56999	0.0122295
AT2G36060	AT2G36060|MMZ3	UEV1C [Source:UniProtKB/TrEMBL;Acc:A0A178VRN9]	0.0280087	0.83078	-0.569834	0.217911
AT5G66330	AT5G66330	Leucine-rich repeat (LRR) family protein [Source:UniProtKB/TrEMBL;Acc:Q9FH56]	-3.4643	0.000178132	-0.569799	0.00120931
AT5G38520	AT5G38520	Alpha/beta-Hydrolases superfamily protein [Source:UniProtKB/TrEMBL;Acc:F4KBJ3]	-2.09127	5.91105e-07	-0.56925	0.00275619
AT5G48160	AT5G48160|OBE2	Protein OBERON 2 [Source:UniProtKB/Swiss-Prot;Acc:Q9LUB7]	-0.258483	0.0460222	-0.569183	0.0260832
AT3G15400	AT3G15400|ATA20	ATA20 protein [Source:UniProtKB/TrEMBL;Acc:Q9LD84]	-1.21551	6.47311e-05	-0.568614	9.69e-05
AT2G01760	AT2G01760|ARR14	response regulator 14 [Source:TAIR;Acc:AT2G01760]	-1.10365	0.0120636	-0.568589	0.0432372
AT2G30890	AT2G30890	Cytochrome b561 domain-containing protein At2g30890 [Source:UniProtKB/Swiss-Prot;Acc:O80854]	-2.25424	0.000221432	-0.568588	0.0594783
AT2G25070	AT2G25070|PPC4-2	Probable protein phosphatase 2C 21 [Source:UniProtKB/Swiss-Prot;Acc:O81716]	-0.221577	0.169963	-0.568477	0.00182797
AT2G44670	AT2G44670	At2g44670/F16B22.16 [Source:UniProtKB/TrEMBL;Acc:O80506]	0.252823	0.607412	-0.568347	0.0283075
AT3G63440	AT3G63440|CKX6	Cytokinin dehydrogenase 6 [Source:UniProtKB/Swiss-Prot;Acc:Q9LY71]	-0.49028	0.438639	-0.568234	0.000254972
AT2G03870	AT2G03870|LSM7	LSM7 [Source:UniProtKB/TrEMBL;Acc:A0A178VPR3]	-0.178677	0.177808	-0.56807	0.431388
AT5G43280	AT5G43280|DCI1	Delta(3,5)-Delta(2,4)-dienoyl-CoA isomerase, peroxisomal [Source:UniProtKB/Swiss-Prot;Acc:Q9FHR8]	0.544321	0.000239755	-0.568049	0.014507
AT3G24730	AT3G24730	At3g24730 [Source:UniProtKB/TrEMBL;Acc:Q6NMD4]	-0.788662	0.0230745	-0.568045	0.374739
AT3G29350	AT3G29350|AHP2	AHP2 [Source:UniProtKB/TrEMBL;Acc:A0A178VEN2]	-0.15825	0.270988	-0.567964	0.00221917
AT1G14210	AT1G14210	Ribonuclease T2 family protein [Source:UniProtKB/TrEMBL;Acc:F4HUG9]	-1.00928	0.000362586	-0.567857	0.148457
AT3G55260	AT3G55260|HEXO1	Beta-hexosaminidase [Source:UniProtKB/TrEMBL;Acc:A0A178VFV1]	-1.03167	0.000490774	-0.567798	0.00042073
AT3G18740	AT3G18740|RPL30C	60S ribosomal protein L30-3 [Source:UniProtKB/Swiss-Prot;Acc:Q9LSA3]	0.424604	0.0472428	-0.567696	0.545285
AT4G10160	AT4G10160|ATL59	E3 ubiquitin-protein ligase ATL59 [Source:UniProtKB/Swiss-Prot;Acc:Q9SN27]	-2.99034	0.000256129	-0.567671	0.00782356
AT4G11000	AT4G11000	Ankyrin repeat family protein [Source:TAIR;Acc:AT4G11000]	-2.38252	7.18446e-05	-0.567633	0.0213815
AT1G10630	AT1G10630|ATARFA1F	ADP-ribosylation factor A1F [Source:UniProtKB/TrEMBL;Acc:Q6ID97]	0.253592	0.0449911	-0.56738	0.00161882
AT1G70280	AT1G70280	NHL domain-containing protein [Source:UniProtKB/TrEMBL;Acc:F4I5D7]	-1.26234	0.00108302	-0.567294	0.00177006
AT1G34355	AT1G34355|PS1	FHA domain-containing protein PS1 [Source:UniProtKB/Swiss-Prot;Acc:B7SY83]	-1.55035	0.0633871	-0.56671	0.0103308
AT1G76020	AT1G76020	At1g76020 [Source:UniProtKB/TrEMBL;Acc:A0JQ12]	-0.741802	0.00716517	-0.566661	0.0549202
AT2G03430	AT2G03430	Ankyrin repeat family protein [Source:UniProtKB/TrEMBL;Acc:Q8GZ22]	0.446754	0.0348327	-0.566615	0.118033
AT1G19000	AT1G19000	AT1G19000 protein [Source:UniProtKB/TrEMBL;Acc:Q9LMC7]	-0.733359	0.00479386	-0.566566	0.0954359
AT5G52950	AT5G52950	unknown protein; Has 30201 Blast hits to 17322 proteins in 780 species: Archae - 12; Bacteria - 1396; Metazoa - 17338; Fungi - 3422; Plants - 5037; Viruses - 0; Other Eukaryotes - 2996 (source: NCBI BLink). [Source:TAIR;Acc:AT5G52950]	-2.44856	5.69003e-06	-0.566369	0.0537908
AT1G03400	AT1G03400	2-oxoglutarate (2OG) and Fe(II)-dependent oxygenase superfamily protein [Source:TAIR;Acc:AT1G03400]	-0.330006	0.155196	-0.566127	8.39e-05
AT1G49160	AT1G49160|WNK7	Protein kinase superfamily protein [Source:TAIR;Acc:AT1G49160]	0.275756	0.511019	-0.56604	0.0225872
AT5G39080	AT5G39080	Acyltransferase-like protein [Source:UniProtKB/TrEMBL;Acc:Q9FID2]	0.500321	0.0277465	-0.565809	0.0454529
AT3G05900	AT3G05900	Neurofilament protein-like protein [Source:UniProtKB/TrEMBL;Acc:F4J9K9]	-2.32785	1.81038e-06	-0.565805	0.0461298
AT3G03180	AT3G03180	Got1/Sft2-like vescicle transport protein family [Source:UniProtKB/TrEMBL;Acc:A0A1I9LRD1]	-0.767134	0.0488385	-0.565491	0.062521
AT2G24090	AT2G24090|RPL35	50S ribosomal protein L35, chloroplastic [Source:UniProtKB/Swiss-Prot;Acc:Q8VZ55]	-1.44765	3.49e-05	-0.565441	0.47202
AT5G03120	AT5G03120	unknown protein; FUNCTIONS IN: molecular_function unknown; INVOLVED IN: biological_process unknown; LOCATED IN: endomembrane system; EXPRESSED IN: 21 plant structures; EXPRESSED DURING: 13 growth stages; Has 14 Blast hits to 14 proteins in 4 species /.../ae - 0; Bacteria - 0; Metazoa - 0; Fungi - 0; Plants - 14; Viruses - 0; Other Eukaryotes - 0 (source: NCBI BLink). [Source:TAIR;Acc:AT5G03120]	-1.9927	0.000118014	-0.565113	0.530284
AT1G61780	AT1G61780	Postsynaptic protein CRIPT, putative [Source:UniProtKB/TrEMBL;Acc:Q9SYB4]	0.0403217	0.812986	-0.564924	0.0702292
AT1G33170	AT1G33170	Probable methyltransferase PMT18 [Source:UniProtKB/Swiss-Prot;Acc:Q9C884]	-3.61195	9.01386e-06	-0.564865	0.0112458
AT3G44716	AT3G44716	unknown protein; FUNCTIONS IN: molecular_function unknown; INVOLVED IN: biological_process unknown; LOCATED IN: endomembrane system; Has 13 Blast hits to 13 proteins in 6 species: Archae - 0; Bacteria - 0; Metazoa - 0; Fungi - 0; Plants - 13; Viruse /.../ Other Eukaryotes - 0 (source: NCBI BLink). [Source:TAIR;Acc:AT3G44716]	-1.47414	0.0282566	-0.564631	0.0411994
AT5G09510	AT5G09510|RPS15D	40S ribosomal protein S15-4 [Source:UniProtKB/Swiss-Prot;Acc:Q9FY64]	0.425293	0.0392669	-0.564022	0.0726559
AT3G55080	AT3G55080	At3g55080 [Source:UniProtKB/TrEMBL;Acc:Q5PP40]	-0.847121	0.000374419	-0.563997	0.00306172
AT2G35450	AT2G35450	Catalytic/ hydrolase [Source:UniProtKB/TrEMBL;Acc:Q682E0]	-1.46047	7.69064e-06	-0.563856	0.0158698
AT1G80380	AT1G80380|GLYK	D-glycerate 3-kinase, chloroplastic [Source:UniProtKB/Swiss-Prot;Acc:Q944I4]	-0.904688	0.000219784	-0.563799	0.000747943
AT5G22360	AT5G22360|VAMP714	Vesicle-associated membrane protein 714 [Source:UniProtKB/Swiss-Prot;Acc:Q9FMR5]	-0.0106053	0.942749	-0.563775	0.0806312
AT1G34760	AT1G34760|GRF11	general regulatory factor 11 [Source:TAIR;Acc:AT1G34760]	-0.983073	0.00107252	-0.563577	0.035632
AT2G42530	AT2G42530|COR15B	Protein COLD-REGULATED 15B, chloroplastic [Source:UniProtKB/Swiss-Prot;Acc:Q9SIN5]	-1.31221	0.190815	-0.563472	0.055593
AT3G23400	AT3G23400|PAP6	Plastid-lipid-associated protein 6, chloroplastic [Source:UniProtKB/Swiss-Prot;Acc:Q9LW57]	-0.665703	0.000427407	-0.563359	0.0069564
AT1G15970	AT1G15970	At1g15970 [Source:UniProtKB/TrEMBL;Acc:Q9S9N7]	-0.196069	0.293249	-0.563245	0.0198179
AT5G37475	AT5G37475	Eukaryotic translation initiation factor 3 subunit J [Source:UniProtKB/TrEMBL;Acc:A0A178UK37]	0.221394	0.173833	-0.563144	0.0041223
AT1G73885	AT1G73885	unknown protein; FUNCTIONS IN: molecular_function unknown; INVOLVED IN: biological_process unknown; LOCATED IN: chloroplast thylakoid membrane, chloroplast; Has 37 Blast hits to 37 proteins in 13 species: Archae - 0; Bacteria - 0; Metazoa - 0; Fungi /.../Plants - 37; Viruses - 0; Other Eukaryotes - 0 (source: NCBI BLink). [Source:TAIR;Acc:AT1G73885]	-1.8496	8.48256e-08	-0.562058	0.009339
AT4G13830	AT4G13830|ATJ20	Chaperone protein dnaJ 20, chloroplastic [Source:UniProtKB/Swiss-Prot;Acc:Q9SDN0]	0.32988	0.233928	-0.561999	0.000282546
AT5G53170	AT5G53170|FTSH11	ATP-dependent zinc metalloprotease FTSH 11, chloroplastic/mitochondrial [Source:UniProtKB/Swiss-Prot;Acc:Q9FGM0]	-1.07213	3.09573e-05	-0.561997	0.00933833
AT4G28770	AT4G28770	Tetraspanin family protein [Source:UniProtKB/TrEMBL;Acc:F4JM26]	0.169342	0.206623	-0.561981	0.00108059
AT5G62630	AT5G62630|HIPL2	HIPL2 protein [Source:UniProtKB/Swiss-Prot;Acc:Q94F08]	-2.95725	1.81356e-09	-0.561623	0.018228
AT1G68830	AT1G68830|STN7	Serine/threonine-protein kinase STN7, chloroplastic [Source:UniProtKB/Swiss-Prot;Acc:Q9S713]	-0.681949	0.0216422	-0.561095	0.0175567
AT5G60980	AT5G60980	AT5g60980/MSL3_100 [Source:UniProtKB/TrEMBL;Acc:Q9FME2]	-0.475273	0.0329487	-0.560985	0.0652075
AT3G19000	AT3G19000	2-oxoglutarate (2OG) and Fe(II)-dependent oxygenase superfamily protein [Source:UniProtKB/TrEMBL;Acc:Q9LJ66]	-2.65336	3.76385e-07	-0.560897	0.000524353
AT4G27595	AT4G27595	Plant protein of unknown function (DUF827) [Source:TAIR;Acc:AT4G27595]	-2.3667	9.2003e-05	-0.560633	0.00318834
AT3G03220	AT3G03220|EXPA13	Expansin-A13 [Source:UniProtKB/Swiss-Prot;Acc:Q9M9P0]	0.575314	0.00218412	-0.560556	0.0555276
AT1G48160	AT1G48160|SRP19	Signal recognition particle 19 kDa protein [Source:UniProtKB/Swiss-Prot;Acc:Q943Z6]	0.555507	0.00011148	-0.560087	0.170109
AT4G14130	AT4G14130|XTH15	Xyloglucan endotransglucosylase/hydrolase protein 15 [Source:UniProtKB/Swiss-Prot;Acc:Q38911]	-0.877637	0.438373	-0.559198	0.0252813
AT2G29980	AT2G29980|FAD3	FAD3 [Source:UniProtKB/TrEMBL;Acc:A0A178VX43]	-2.45578	0.000184609	-0.558892	0.0132377
AT3G51920	AT3G51920|CML9	Calmodulin-like protein 9 [Source:UniProtKB/Swiss-Prot;Acc:Q9S744]	-2.76487	2.95777e-06	-0.558577	0.0632224
AT1G66410	AT1G66410|CAM4	Calmodulin 4 [Source:UniProtKB/TrEMBL;Acc:F4IEU4]	0.268	0.174707	-0.55853	0.0209972
AT3G61260	AT3G61260	Uncharacterized protein At3g61260 [Source:UniProtKB/Swiss-Prot;Acc:Q9M2D8]	-0.573136	0.00947629	-0.558399	0.0652181
AT5G64816	AT5G64816	Uncharacterized protein At5g64816 [Source:UniProtKB/Swiss-Prot;Acc:Q8L8Q8]	0.00210123	0.992499	-0.558225	0.153888
AT1G21480	AT1G21480	Exostosin family protein [Source:UniProtKB/TrEMBL;Acc:F4HY10]	-0.145527	0.538323	-0.55822	0.0123184
AT1G05210	AT1G05210	At1g05210 [Source:UniProtKB/TrEMBL;Acc:O23047]	-0.211093	0.73066	-0.557809	0.0122673
AT1G47230	AT1G47230|CYCA3-4	Cyclin-A3-4 [Source:UniProtKB/Swiss-Prot;Acc:Q3ECW2]	-0.327663	0.152035	-0.557703	0.0321274
AT1G56720	AT1G56720	At1g56720 [Source:UniProtKB/TrEMBL;Acc:Q7Y229]	-2.73654	7.63935e-06	-0.557692	0.0298854
AT1G17145	AT1G17145	Putative uncharacterized protein [Source:UniProtKB/TrEMBL;Acc:Q940G8]	-0.527233	0.00997068	-0.557488	0.0425685
AT5G09995	AT5G09995	unknown protein; BEST Arabidopsis thaliana protein match is: unknown protein (TAIR:AT1G08530.1); Has 35333 Blast hits to 34131 proteins in 2444 species: Archae - 798; Bacteria - 22429; Metazoa - 974; Fungi - 991; Plants - 531; Viruses - 0; Other Euk /.../s - 9610 (source: NCBI BLink). [Source:TAIR;Acc:AT5G09995]	-1.12136	0.00110469	-0.557111	0.105548
AT4G30400	AT4G30400|ATL13	RING-H2 finger protein ATL13 [Source:UniProtKB/Swiss-Prot;Acc:Q940Q4]	-1.43777	0.000340824	-0.557031	0.148287
AT1G13450	AT1G13450|GT-1	Trihelix transcription factor GT-1 [Source:UniProtKB/Swiss-Prot;Acc:Q9FX53]	-0.437187	0.0118828	-0.556968	0.0182632
AT5G02190	AT5G02190|PCS1	Aspartic proteinase PCS1 [Source:UniProtKB/Swiss-Prot;Acc:Q9LZL3]	-2.12036	4.49691e-05	-0.556193	0.0785179
AT5G03940	AT5G03940|FFC	SRP54CP [Source:UniProtKB/TrEMBL;Acc:A0A178UD49]	-2.22632	5.24294e-07	-0.556071	0.0508618
AT3G08030	AT3G08030	F17A17.37 protein [Source:UniProtKB/TrEMBL;Acc:Q9SFB1]	-1.5411	3.74437e-06	-0.555605	0.000931824
AT4G26240	AT4G26240	Histone-lysine N-methyltransferase [Source:UniProtKB/TrEMBL;Acc:Q8RXC0]	-0.0211721	0.932706	-0.555557	0.00192975
AT5G23420	AT5G23420|HMGB7	High mobility group B protein 7 [Source:UniProtKB/Swiss-Prot;Acc:Q8LDF9]	-2.78332	0.00262225	-0.555484	0.0301636
AT2G23090	AT2G23090	Uncharacterized protein At2g23090 [Source:UniProtKB/Swiss-Prot;Acc:O64818]	0.436901	0.00182113	-0.555444	0.33851
AT5G53070	AT5G53070	Putative uncharacterized protein At5g53070 [Source:UniProtKB/TrEMBL;Acc:Q9LVU5]	0.169105	0.499367	-0.555416	0.00612916
AT3G44450	AT3G44450|BIC2	Protein BIC2 [Source:UniProtKB/Swiss-Prot;Acc:Q9M280]	-0.809477	0.247095	-0.55494	0.0309039
AT4G27800	AT4G27800|PPH1	Protein phosphatase 2C 57 [Source:UniProtKB/Swiss-Prot;Acc:P49599]	-1.00941	0.00115707	-0.554759	0.00385755
AT1G23400	AT1G23400|CAF2	CAF2 [Source:UniProtKB/TrEMBL;Acc:A0A178WC04]	-1.10046	0.000238032	-0.554501	0.00994015
AT1G08540	AT1G08540|SIGB	RNA polymerase sigma factor sigB [Source:UniProtKB/Swiss-Prot;Acc:O22056]	-1.52188	1.5878e-06	-0.554406	0.0016583
AT4G37330	AT4G37330|CYP81D4	At4g37330 [Source:UniProtKB/TrEMBL;Acc:O23155]	-0.803446	0.00256154	-0.554192	0.0936007
AT5G39710	AT5G39710|EMB2745	Pentatricopeptide repeat-containing protein At5g39710 [Source:UniProtKB/Swiss-Prot;Acc:Q9FIX3]	0.256947	0.326094	-0.553947	0.0382942
AT4G12760	AT4G12760	unknown protein; Has 30201 Blast hits to 17322 proteins in 780 species: Archae - 12; Bacteria - 1396; Metazoa - 17338; Fungi - 3422; Plants - 5037; Viruses - 0; Other Eukaryotes - 2996 (source: NCBI BLink). [Source:TAIR;Acc:AT4G12760]	0.134821	0.507978	-0.553902	0.203865
AT1G13380	AT1G13380	Expressed protein [Source:UniProtKB/TrEMBL;Acc:Q9FX59]	-1.16773	0.00244615	-0.553824	0.0339275
AT3G61080	AT3G61080	Protein kinase superfamily protein [Source:UniProtKB/TrEMBL;Acc:A0A1I9LR17]	-1.06922	3.34923e-05	-0.553766	0.172309
AT5G37480	AT5G37480	Maltase-glucoamylase, intestinal protein [Source:UniProtKB/TrEMBL;Acc:Q8RWG7]	0.542542	0.0441757	-0.553582	0.101326
AT3G06145	AT3G06145	Putative RING zinc finger protein [Source:UniProtKB/TrEMBL;Acc:Q56XV3]	-1.64563	0.0006446	-0.553554	0.0725649
AT1G66820	AT1G66820	Glycine-rich protein [Source:UniProtKB/TrEMBL;Acc:Q9C9N4]	-1.50497	1.84867e-06	-0.553545	0.0121343
AT1G10470	AT1G10470|ARR4	Two-component response regulator ARR4 [Source:UniProtKB/Swiss-Prot;Acc:O82798]	-0.393474	0.0995747	-0.552901	0.017011
AT1G22300	AT1G22300|GRF10	GRF10 [Source:UniProtKB/TrEMBL;Acc:A0A178W0Z4]	0.290916	0.00885623	-0.552826	0.0319064
AT5G14450	AT5G14450	GDSL esterase/lipase At5g14450 [Source:UniProtKB/Swiss-Prot;Acc:Q9LY84]	-1.73985	0.000644864	-0.552815	0.0510034
AT2G39500	AT2G39500	At2g39500/F12L6.16 [Source:UniProtKB/TrEMBL;Acc:O80637]	0.196688	0.296709	-0.552639	0.818353
AT1G59520	AT1G59520|CW7	CW7 [Source:TAIR;Acc:AT1G59520]	-0.018115	0.911025	-0.552402	0.00674968
AT5G06270	AT5G06270	Gb [Source:UniProtKB/TrEMBL;Acc:Q9FNI1]	-1.14341	0.011994	-0.552345	0.153345
AT2G35260	AT2G35260	At2g35260/T4C15.7 [Source:UniProtKB/TrEMBL;Acc:O82167]	-1.4385	3.5928e-06	-0.552123	0.0636455
AT1G75630	AT1G75630|AVA-P4	V-type proton ATPase proteolipid subunit [Source:UniProtKB/TrEMBL;Acc:F4HZ57]	-0.42401	0.00595957	-0.551992	0.0114664
AT3G60830	AT3G60830|ARP7	Actin-related protein 7 [Source:UniProtKB/Swiss-Prot;Acc:Q8L4Y5]	-0.104082	0.449214	-0.551886	0.00994335
AT4G32330	AT4G32330|WDL5	Protein WVD2-like 5 [Source:UniProtKB/Swiss-Prot;Acc:Q94C48]	-0.911335	0.000226486	-0.551689	0.00382058
AT3G55630	AT3G55630|FPGS3	Folylpolyglutamate synthase [Source:UniProtKB/Swiss-Prot;Acc:Q8W035]	-2.86621	1.74309e-05	-0.551355	0.00412069
AT2G19350	AT2G19350	Expressed protein [Source:UniProtKB/TrEMBL;Acc:O64568]	0.00802941	0.978777	-0.551296	0.281978
AT1G28400	AT1G28400	F3M18.16 [Source:UniProtKB/TrEMBL;Acc:Q9SGN8]	-2.81104	3.08031e-05	-0.550806	0.180848
AT2G47240	AT2G47240|LACS1	Long chain acyl-CoA synthetase 1 [Source:UniProtKB/Swiss-Prot;Acc:O22898]	-1.01499	0.119812	-0.550746	0.141494
AT1G08390	AT1G08390	Putative uncharacterized protein At1g08390 [Source:UniProtKB/TrEMBL;Acc:Q8RX36]	-1.2475	0.0142483	-0.550575	0.0699761
AT3G56060	AT3G56060	AT3g56060/F18O21_20 [Source:UniProtKB/TrEMBL;Acc:Q93ZK1]	-0.41758	0.0961437	-0.550279	0.00109743
AT2G33735	AT2G33735	Chaperone DnaJ-domain superfamily protein [Source:UniProtKB/TrEMBL;Acc:Q8RYC5]	-1.61937	0.000184071	-0.550041	0.0407334
AT5G59610	AT5G59610	Chaperone DnaJ-domain superfamily protein [Source:TAIR;Acc:AT5G59610]	-0.191979	0.355295	-0.549855	0.00138539
AT2G31230	AT2G31230|ERF15	Ethylene-responsive transcription factor 15 [Source:UniProtKB/Swiss-Prot;Acc:Q8VYM0]	0.834761	0.0837216	-0.549805	0.0310974
AT1G17090	AT1G17090	At1g17090/F6I1_23 [Source:UniProtKB/TrEMBL;Acc:Q93Z61]	-0.57141	0.133845	-0.549437	0.136754
AT5G39940	AT5G39940	At5g39940 [Source:UniProtKB/TrEMBL;Acc:Q8GUI2]	-0.687828	0.000168818	-0.549326	0.0380946
AT4G40045	AT4G40045	Putative uncharacterized protein [Source:UniProtKB/TrEMBL;Acc:Q940J7]	-0.822749	0.000195008	-0.549126	0.04347
AT1G65930	AT1G65930|CICDH	Isocitrate dehydrogenase [NADP] [Source:UniProtKB/TrEMBL;Acc:A0A178W7K0]	-0.549059	0.00387389	-0.549063	0.00110332
AT2G28605	AT2G28605|PPD2	PsbP domain-containing protein 2, chloroplastic [Source:UniProtKB/Swiss-Prot;Acc:Q8VY52]	-1.75059	1.39268e-05	-0.548851	0.00620061
AT1G16080	AT1G16080	Nuclear protein [Source:UniProtKB/TrEMBL;Acc:Q9S9M7]	-1.19374	0.000577322	-0.548763	0.000686901
AT3G56040	AT3G56040|UGP3	UTP--glucose-1-phosphate uridylyltransferase 3, chloroplastic [Source:UniProtKB/Swiss-Prot;Acc:F4IY62]	-1.86192	3.50786e-07	-0.548623	0.000531645
AT1G78020	AT1G78020	F28K19.24 [Source:UniProtKB/TrEMBL;Acc:Q9SGZ8]	-1.99713	2.51843e-05	-0.548468	0.0303602
AT5G43050	AT5G43050|NPQ6	At5g43050 [Source:UniProtKB/TrEMBL;Acc:Q9FMH9]	-0.386824	0.032959	-0.548083	0.211253
AT2G31040	AT2G31040	ATP synthase protein I-like protein [Source:UniProtKB/TrEMBL;Acc:O82279]	-1.34274	0.000112517	-0.547137	0.0208132
AT4G33490	AT4G33490	Eukaryotic aspartyl protease family protein [Source:UniProtKB/TrEMBL;Acc:Q8LCW1]	-0.6979	0.350039	-0.547103	0.00875657
AT1G07950	AT1G07950|MED22B	Surfeit locus protein 5 subunit 22 of Mediator complex [Source:TAIR;Acc:AT1G07950]	0.110824	0.44143	-0.547014	0.365268
AT2G30620	AT2G30620	Histone H1.2 [Source:UniProtKB/Swiss-Prot;Acc:P26569]	-0.0145877	0.938819	-0.546897	0.00955593
AT5G06440	AT5G06440	BEST Arabidopsis thaliana protein match is: Polyketide cyclase/dehydrase and lipid transport superfamily protein (TAIR:AT3G11720.3); Has 155 Blast hits to 153 proteins in 39 species: Archae - 0; Bacteria - 4; Metazoa - 5; Fungi - 6; Plants - 101; Vi /.../- 0; Other Eukaryotes - 39 (source: NCBI BLink). [Source:TAIR;Acc:AT5G06440]	0.275766	0.0554623	-0.546888	0.0109166
AT3G43220	AT3G43220|SAC3	Phosphoinositide phosphatase SAC3 [Source:UniProtKB/Swiss-Prot;Acc:Q7XZU2]	-0.0783398	0.614141	-0.546558	0.0110709
AT3G56210	AT3G56210	ARM repeat superfamily protein [Source:UniProtKB/TrEMBL;Acc:F4IZD3]	-0.164581	0.236279	-0.546124	0.11117
AT1G68520	AT1G68520|COL6	Zinc finger protein CONSTANS-LIKE 6 [Source:UniProtKB/Swiss-Prot;Acc:Q8LG76]	0.0829186	0.924626	-0.545956	0.0043784
AT4G24040	AT4G24040|TRE1	Trehalase [Source:UniProtKB/Swiss-Prot;Acc:Q9SU50]	2.02948	1.3312e-05	-0.545471	0.015102
AT5G27670	AT5G27670|HTA7	Histone H2A [Source:UniProtKB/TrEMBL;Acc:A0A178UFF2]	-0.206261	0.272951	-0.545319	0.0499568
AT3G25040	AT3G25040|ERD2B	ER lumen protein-retaining receptor B [Source:UniProtKB/Swiss-Prot;Acc:Q8VWI1]	-0.0185164	0.885157	-0.544385	0.0333371
AT1G10930	AT1G10930|RECQL4A	ATP-dependent DNA helicase Q-like 4A [Source:UniProtKB/Swiss-Prot;Acc:Q8L840]	-1.17764	1.14783e-06	-0.544351	0.0745905
AT1G60870	AT1G60870|MEE9	Maternal effect embryo arrest 9 [Source:UniProtKB/TrEMBL;Acc:Q9C529]	-0.169099	0.426062	-0.544332	0.0951966
AT1G78890	AT1G78890	At1g78890 [Source:UniProtKB/TrEMBL;Acc:Q1H551]	-0.105751	0.688955	-0.54415	0.118726
AT5G60550	AT5G60550|GRIK2	Serine/threonine-protein kinase GRIK2 [Source:UniProtKB/Swiss-Prot;Acc:Q5HZ38]	0.221172	0.0786202	-0.543638	0.0394387
AT1G67040	AT1G67040	unknown protein; FUNCTIONS IN: molecular_function unknown; INVOLVED IN: biological_process unknown; LOCATED IN: cellular_component unknown; EXPRESSED IN: 20 plant structures; EXPRESSED DURING: 11 growth stages; BEST Arabidopsis thaliana protein matc /.../unknown protein (TAIR:AT5G26910.3); Has 89 Blast hits to 84 proteins in 15 species: Archae - 0; Bacteria - 0; Metazoa - 5; Fungi - 2; Plants - 8…	-1.74336	0.000419575	-0.543495	0.0416703
AT3G04790	AT3G04790|RPI3	EMB3119 [Source:UniProtKB/TrEMBL;Acc:A0A178V804]	-1.11006	1.64669e-05	-0.543159	3.85e-05
AT3G23640	AT3G23640|HGL1	Heteroglycan glucosidase 1 [Source:UniProtKB/TrEMBL;Acc:A0A1I9LTS6]	-2.93064	2.38246e-08	-0.542877	0.106884
AT1G13270	AT1G13270|MAP1B	Methionine aminopeptidase 1B, chloroplastic [Source:UniProtKB/Swiss-Prot;Acc:Q9FV52]	-1.04163	0.15441	-0.542801	0.0205173
AT5G12190	AT5G12190	Splicing factor 3B subunit 6-like protein [Source:UniProtKB/Swiss-Prot;Acc:Q9FMP4]	0.561585	0.0149342	-0.54271	0.184275
AT3G09890	AT3G09890	Ankyrin repeat family protein [Source:UniProtKB/TrEMBL;Acc:Q8LDN2]	0.352406	0.0201419	-0.542189	0.0497637
AT1G29070	AT1G29070|RPL34	50S ribosomal protein L34, chloroplastic [Source:UniProtKB/Swiss-Prot;Acc:Q9LP37]	-1.54517	2.91999e-05	-0.541619	0.0579227
AT5G42310	AT5G42310|CRP1	Pentatricopeptide repeat-containing protein At5g42310, mitochondrial [Source:UniProtKB/Swiss-Prot;Acc:Q8L844]	-1.02738	8.75234e-05	-0.541519	0.0125734
AT3G61210	AT3G61210	Putative uncharacterized protein At3g61210/T20K12_110 [Source:UniProtKB/TrEMBL;Acc:Q9M2E3]	-2.05139	8.50057e-06	-0.54135	0.00233081
AT1G65280	AT1G65280	DNAJ heat shock N-terminal domain-containing protein [Source:UniProtKB/TrEMBL;Acc:Q0WVU7]	-0.023353	0.853766	-0.541215	0.0571284
AT4G02630	AT4G02630	Protein kinase superfamily protein [Source:UniProtKB/TrEMBL;Acc:O22764]	-0.892775	0.00090456	-0.541181	0.00033783
AT5G61830	AT5G61830	At5g61830 [Source:UniProtKB/TrEMBL;Acc:Q501A2]	-0.511594	0.0370345	-0.541067	0.00595758
AT1G54690	AT1G54690|HTA3	Probable histone H2AXb [Source:UniProtKB/Swiss-Prot;Acc:Q9S9K7]	0.595279	0.00298271	-0.541066	0.0789514
AT5G48460	AT5G48460|FIM2	Fimbrin-2 [Source:UniProtKB/Swiss-Prot;Acc:O50064]	-2.22955	0.000233881	-0.540857	0.0578299
AT4G39040	AT4G39040	At4g39040 [Source:UniProtKB/TrEMBL;Acc:Q9SVI9]	-1.81654	5.79073e-07	-0.540748	0.0381128
AT3G48500	AT3G48500|PDE312	Nucleic acid-binding, OB-fold-like protein [Source:TAIR;Acc:AT3G48500]	-0.555379	0.0595282	-0.540739	0.0495247
AT4G37470	AT4G37470|KAI2	KAI2 [Source:UniProtKB/TrEMBL;Acc:A0A178V1E5]	-0.205936	0.260654	-0.540439	0.0086812
AT3G11780	AT3G11780	MD-2-related lipid recognition domain-containing protein / ML domain-containing protein [Source:UniProtKB/TrEMBL;Acc:F4J7G5]	0.569349	0.000226573	-0.540406	0.334621
AT5G05110	AT5G05110|CYS7	Cysteine proteinase inhibitor 7 [Source:UniProtKB/Swiss-Prot;Acc:Q8LC76]	0.13521	0.580718	-0.540217	0.414734
AT3G19980	AT3G19980|FYPP3	Phytochrome-associated serine/threonine-protein phosphatase 3 [Source:UniProtKB/Swiss-Prot;Acc:Q9LHE7]	0.202685	0.214528	-0.540133	0.00305896
AT5G37500	AT5G37500|GORK	gated outwardly-rectifying K+ channel [Source:TAIR;Acc:AT5G37500]	0.215919	0.749021	-0.539754	0.0760536
AT1G52300	AT1G52300|RPL37B	60S ribosomal protein L37-2 [Source:UniProtKB/Swiss-Prot;Acc:Q43292]	0.306223	0.165754	-0.539743	0.0265835
AT4G28360	AT4G28360	At4g28360 [Source:UniProtKB/TrEMBL;Acc:Q8LDU0]	-1.20713	2.24636e-05	-0.539666	0.0110576
AT1G51080	AT1G51080	At1g51080 [Source:UniProtKB/TrEMBL;Acc:Q9C683]	-2.46171	4.56899e-06	-0.539444	6.79e-05
AT4G14600	AT4G14600	Bet1-like protein At4g14600 [Source:UniProtKB/Swiss-Prot;Acc:Q8VXX9]	0.343146	0.155447	-0.539306	0.0688491
AT2G39550	AT2G39550|GGB	PGGT-I [Source:UniProtKB/TrEMBL;Acc:A0A178VS16]	0.0897699	0.461096	-0.539289	0.0126426
AT1G17970	AT1G17970	At1g17970/F2H15_16 [Source:UniProtKB/TrEMBL;Acc:Q944L9]	-1.11975	0.00570375	-0.539181	0.0479041
AT5G27700	AT5G27700|RPS21C	40S ribosomal protein S21 [Source:UniProtKB/TrEMBL;Acc:A0A178UBS9]	0.242482	0.139569	-0.539044	0.0516338
AT4G10280	AT4G10280	AT4g10280/F24G24_80 [Source:UniProtKB/TrEMBL;Acc:Q9SV93]	0.0291294	0.90513	-0.538973	0.0780205
AT1G16820	AT1G16820	Vacuolar ATP synthase catalytic subunit-related / V-ATPase-related / vacuolar proton pump-like protein [Source:UniProtKB/TrEMBL;Acc:F4I600]	-0.570057	0.297873	-0.538959	0.0625258
AT1G21065	AT1G21065	Putative uncharacterized protein At1g21065 [Source:UniProtKB/TrEMBL;Acc:Q9LPU1]	-0.633797	0.00223211	-0.538846	0.0115115
AT1G25230	AT1G25230	Calcineurin-like metallo-phosphoesterase superfamily protein [Source:TAIR;Acc:AT1G25230]	-1.65994	0.00270472	-0.538732	0.0797357
AT1G72630	AT1G72630|EFL2	Protein ELF4-LIKE 2 [Source:UniProtKB/Swiss-Prot;Acc:Q94BS8]	-0.142921	0.498855	-0.538357	0.459898
AT1G11310	AT1G11310|MLO2	MLO-like protein [Source:UniProtKB/TrEMBL;Acc:A0A178WQL2]	-0.435498	0.414134	-0.53796	0.03669
AT4G14620	AT4G14620	Putative uncharacterized protein At4g14620 [Source:UniProtKB/TrEMBL;Acc:Q8L7H9]	-0.770348	0.00663177	-0.537727	0.0453297
AT3G19850	AT3G19850	BTB/POZ domain-containing protein At3g19850 [Source:UniProtKB/Swiss-Prot;Acc:Q9LT24]	-1.52046	0.00773432	-0.537682	0.0920534
AT5G41790	AT5G41790|CIP1	COP1-interactive protein 1 [Source:UniProtKB/Swiss-Prot;Acc:F4JZY1]	-0.032025	0.84401	-0.537651	0.32454
AT4G13195	AT4G13195|CLE44	CLAVATA3/ESR (CLE)-related protein 44 [Source:UniProtKB/Swiss-Prot;Acc:Q941C5]	-1.59653	0.0282644	-0.537519	0.102971
AT3G62110	AT3G62110	AT3g62110 [Source:UniProtKB/TrEMBL;Acc:Q9FPJ2]	-1.56336	7.43098e-05	-0.537314	0.0381149
AT3G12020	AT3G12020	P-loop containing nucleoside triphosphate hydrolases superfamily protein [Source:UniProtKB/TrEMBL;Acc:F4J8L2]	-0.28615	0.059003	-0.537144	0.404108
AT5G09960	AT5G09960	At5g09960 [Source:UniProtKB/TrEMBL;Acc:Q67XU1]	-0.154809	0.43042	-0.536854	0.0465116
AT1G23390	AT1G23390	F-box/Kelch repeat-containing F-box family protein [Source:UniProtKB/TrEMBL;Acc:C4PVQ8]	-0.103086	0.846771	-0.536725	0.0176102
AT1G12250	AT1G12250|TL20.3	Thylakoid lumenal protein TL20.3, chloroplastic [Source:UniProtKB/Swiss-Prot;Acc:Q8H1Q1]	-1.2701	2.56246e-05	-0.536625	0.00538139
AT1G06510	AT1G06510	Forkhead-associated domain protein [Source:UniProtKB/TrEMBL;Acc:Q84K72]	-0.863592	1.1337e-06	-0.53651	0.0949265
AT1G75250	AT1G75250|ATRL6	RAD-like 6 [Source:TAIR;Acc:AT1G75250]	-4.40325	4.4026e-06	-0.536462	0.0754917
AT2G15830	AT2G15830	At2g15830 [Source:UniProtKB/TrEMBL;Acc:Q9XIL6]	1.37849	0.0518959	-0.536381	0.00596047
AT1G74270	AT1G74270|RPL35AC	60S ribosomal protein L35a-3 [Source:UniProtKB/Swiss-Prot;Acc:Q9C912]	-0.28511	0.0634656	-0.536275	0.0383551
AT3G05810	AT3G05810	IGR motif protein [Source:UniProtKB/TrEMBL;Acc:Q8LC40]	1.2208	5.93837e-06	-0.536253	0.287058
AT5G47250	AT5G47250	Probable disease resistance protein At5g47250 [Source:UniProtKB/Swiss-Prot;Acc:Q9LVT4]	-1.96611	7.25373e-05	-0.535822	0.0941065
AT1G01800	AT1G01800	AT1G01800 protein [Source:UniProtKB/TrEMBL;Acc:Q94K30]	-0.690622	7.98766e-05	-0.535794	0.0675037
AT3G61620	AT3G61620|RRP41	Exosome complex component RRP41 homolog [Source:UniProtKB/Swiss-Prot;Acc:Q9SP08]	0.58471	0.0115938	-0.535393	0.00456985
AT1G33810	AT1G33810	Putative uncharacterized protein [Source:UniProtKB/TrEMBL;Acc:Q8L9M8]	-1.62679	2.55516e-07	-0.534977	0.0778238
AT4G01610	AT4G01610|CATHB3	Cathepsin B-like protease 3 [Source:UniProtKB/Swiss-Prot;Acc:Q94K85]	-0.532825	0.160797	-0.534944	0.0746285
AT1G64385	AT1G64385	At1g64385 [Source:UniProtKB/TrEMBL;Acc:Q8GUH9]	0.121283	0.326754	-0.53473	0.0282939
AT2G33330	AT2G33330|CRRSP11	Cysteine-rich repeat secretory protein 11 [Source:UniProtKB/Swiss-Prot;Acc:O22784]	-3.3697	1.93596e-05	-0.534688	0.114872
AT2G38995	AT2G38995	O-acyltransferase (WSD1-like) family protein [Source:UniProtKB/TrEMBL;Acc:F4IU14]	-3.40886	9.63943e-06	-0.534672	0.105486
AT2G17390	AT2G17390|AKR2B	Ankyrin repeat domain-containing protein 2B [Source:UniProtKB/Swiss-Prot;Acc:Q29Q26]	-0.136983	0.150506	-0.534454	0.054166
AT5G13140	AT5G13140	Pollen Ole e 1 allergen and extensin family protein [Source:UniProtKB/TrEMBL;Acc:Q9FY96]	-2.21637	0.000587626	-0.534005	0.0380047
AT5G54840	AT5G54840|SGP1	Ras-related small GTP-binding family protein [Source:UniProtKB/TrEMBL;Acc:Q9SUJ6]	2.5615	9.84213e-07	-0.533631	0.30092
AT3G59210	AT3G59210	F-box/LRR-repeat protein At3g59210 [Source:UniProtKB/Swiss-Prot;Acc:Q8GW80]	0.125408	0.494809	-0.533496	0.0330967
AT2G43340	AT2G43340	At2g43340 [Source:UniProtKB/TrEMBL;Acc:Q94JW9]	-0.293672	0.505876	-0.533475	0.235985
AT2G24650	AT2G24650|REM13	B3 domain-containing protein REM13 [Source:UniProtKB/Swiss-Prot;Acc:P0CAP5]	-0.601563	0.00232324	-0.533227	0.0229157
AT3G07540	AT3G07540|FH10	Formin-like protein 10 [Source:UniProtKB/Swiss-Prot;Acc:Q9SRR2]	-3.82163	6.42784e-07	-0.533038	0.0611314
AT5G03650	AT5G03650|SBE2.2	1,4-alpha-glucan-branching enzyme 2-2, chloroplastic/amyloplastic [Source:UniProtKB/Swiss-Prot;Acc:Q9LZS3]	-1.33911	3.01589e-06	-0.532487	0.00200568
AT5G09740	AT5G09740|HAM2	Histone acetyltransferase of the MYST family 2 [Source:UniProtKB/Swiss-Prot;Acc:Q9LXD7]	0.0706616	0.566317	-0.532257	0.480027
AT2G19740	AT2G19740|RPL31A	60S ribosomal protein L31-1 [Source:UniProtKB/Swiss-Prot;Acc:Q9SLL7]	0.884826	8.21641e-05	-0.532177	0.00599482
AT3G45740	AT3G45740	Hydrolase family protein / HAD-superfamily protein [Source:UniProtKB/TrEMBL;Acc:Q9M169]	0.230825	0.192748	-0.532112	0.070343
AT1G73940	AT1G73940	At1g73940/F2P9_19 [Source:UniProtKB/TrEMBL;Acc:Q9C9B5]	0.138665	0.42188	-0.532025	0.00782261
AT3G62790	AT3G62790	NADH dehydrogenase [ubiquinone] iron-sulfur protein 5-B [Source:UniProtKB/Swiss-Prot;Acc:Q9LZI6]	-0.2349	0.100417	-0.53195	0.358056
AT4G00330	AT4G00330|CRCK2	Calmodulin-binding receptor-like cytoplasmic kinase 2 [Source:UniProtKB/Swiss-Prot;Acc:Q8VZJ9]	0.577722	0.0126811	-0.531581	0.00963932
AT2G32870	AT2G32870	TRAF-like family protein [Source:UniProtKB/TrEMBL;Acc:F4IUR7]	-1.78894	6.16532e-05	-0.531382	0.0169066
AT4G32320	AT4G32320|APX6	Putative L-ascorbate peroxidase 6 [Source:UniProtKB/Swiss-Prot;Acc:Q8GY91]	-0.673621	0.0019325	-0.531088	0.195357
AT1G78270	AT1G78270|UGT85A4	UDP-glycosyltransferase 85A4 [Source:UniProtKB/Swiss-Prot;Acc:Q9M9E7]	-1.69306	0.00155784	-0.530929	0.00651821
AT1G19835	AT1G19835|FPP4	Filament-like plant protein 4 [Source:UniProtKB/Swiss-Prot;Acc:Q0WSY2]	-0.354056	0.0845012	-0.529973	0.0225084
AT3G22220	AT3G22220	HAT transposon superfamily [Source:UniProtKB/TrEMBL;Acc:Q9LIE1]	0.481095	0.000163644	-0.529901	0.127998
AT3G25220	AT3G25220|FKBP15-1	Peptidyl-prolyl cis-trans isomerase FKBP15-1 [Source:UniProtKB/Swiss-Prot;Acc:Q38935]	0.614365	1.04091e-05	-0.529785	0.0328079
AT2G31390	AT2G31390	Probable fructokinase-1 [Source:UniProtKB/Swiss-Prot;Acc:Q9SID0]	1.71336	2.72503e-06	-0.529703	0.00931036
AT4G22560	AT4G22560	Putative uncharacterized protein AT4g22560 [Source:UniProtKB/TrEMBL;Acc:Q9SUW3]	-3.34791	2.59437e-05	-0.529621	0.089992
AT1G68560	AT1G68560|XYL1	Alpha-xylosidase 1 [Source:UniProtKB/Swiss-Prot;Acc:Q9S7Y7]	1.31006	2.41911e-05	-0.529545	0.0175461
AT1G05190	AT1G05190|RPL6	50S ribosomal protein L6, chloroplastic [Source:UniProtKB/Swiss-Prot;Acc:O23049]	-1.40582	2.23955e-06	-0.529544	0.00152703
AT5G27950	AT5G27950|KIN14U	Kinesin-like protein KIN-14U [Source:UniProtKB/Swiss-Prot;Acc:Q8W0Y9]	-0.673931	0.0120536	-0.529507	0.0127393
AT5G61670	AT5G61670|OR	Protein ORANGE, chloroplastic [Source:UniProtKB/Swiss-Prot;Acc:Q9FKF4]	-0.793105	0.0178391	-0.529385	0.000226926
AT3G51250	AT3G51250	Senescence/dehydration-associated protein At3g51250 [Source:UniProtKB/Swiss-Prot;Acc:Q9SD22]	0.089804	0.544979	-0.529153	0.0488522
AT3G51730	AT3G51730	AT3g51730/T18N14_110 [Source:UniProtKB/TrEMBL;Acc:Q9SCT5]	-0.0924057	0.60472	-0.528433	0.262031
AT3G10940	AT3G10940|LSF2	Phosphoglucan phosphatase LSF2, chloroplastic [Source:UniProtKB/Swiss-Prot;Acc:Q9SRK5]	-1.88408	1.78434e-06	-0.528338	0.364074
AT2G04530	AT2G04530|TRZ2	tRNase Z TRZ2, chloroplastic [Source:UniProtKB/Swiss-Prot;Acc:Q8L633]	-0.225855	0.430592	-0.528159	0.0253994
AT5G55990	AT5G55990|CBL2	Calcineurin B-like protein 2 [Source:UniProtKB/Swiss-Prot;Acc:Q8LAS7]	-1.05181	0.00108018	-0.528006	0.00298825
AT4G00400	AT4G00400|GPAT8	Probable glycerol-3-phosphate acyltransferase 8 [Source:UniProtKB/Swiss-Prot;Acc:Q5XF03]	-1.97616	3.32006e-07	-0.526731	0.0219272
AT1G51590	AT1G51590|MNS1	Mannosyl-oligosaccharide 1,2-alpha-mannosidase MNS1 [Source:UniProtKB/Swiss-Prot;Acc:Q9C512]	0.291919	0.0882351	-0.526508	0.00370727
AT3G20670	AT3G20670|HTA13	Probable histone H2A.2 [Source:UniProtKB/Swiss-Prot;Acc:Q9LHQ5]	-0.458785	0.0847787	-0.526428	0.00205625
AT1G02780	AT1G02780|RPL19A	60S ribosomal protein L19-1 [Source:UniProtKB/Swiss-Prot;Acc:Q9SRX2]	0.22981	0.178618	-0.52626	0.110684
AT4G23400	AT4G23400|PIP1-5	PIP1D [Source:UniProtKB/TrEMBL;Acc:A0A178V129]	-1.54374	7.4341e-05	-0.525799	0.000108414
AT5G05870	AT5G05870|UGT76C1	UDP-glycosyltransferase 76C1 [Source:UniProtKB/Swiss-Prot;Acc:Q9FI99]	-0.165032	0.416788	-0.525493	0.0426284
AT1G62880	AT1G62880	Protein cornichon homolog 3 [Source:UniProtKB/Swiss-Prot;Acc:Q8GWT5]	-0.0568927	0.777554	-0.525489	0.148228
AT1G63260	AT1G63260|TET10	Tetraspanin-10 [Source:UniProtKB/Swiss-Prot;Acc:F4I214]	-0.160556	0.773574	-0.525339	0.0156919
AT2G36000	AT2G36000	At2g36000/F11F19.9 [Source:UniProtKB/TrEMBL;Acc:Q9SJ50]	-1.36432	7.67118e-06	-0.524796	0.00336536
AT4G18730	AT4G18730|RPL11C	60S ribosomal protein L11-2 [Source:UniProtKB/Swiss-Prot;Acc:P42794]	0.158605	0.432291	-0.524552	0.00393045
AT3G16080	AT3G16080|RPL37C	60S ribosomal protein L37-3 [Source:UniProtKB/Swiss-Prot;Acc:Q8LEM8]	0.698767	0.0175027	-0.524452	0.0787962
AT1G65920	AT1G65920	F12P19.9 protein [Source:UniProtKB/TrEMBL;Acc:Q9SRZ7]	0.147409	0.679559	-0.524412	0.0192552
AT1G36980	AT1G36980	Putative uncharacterized protein At1g36980 [Source:UniProtKB/TrEMBL;Acc:Q949Z8]	-0.456627	0.000242103	-0.524132	0.0398066
AT2G34160	AT2G34160	Uncharacterized protein At2g34160 [Source:UniProtKB/Swiss-Prot;Acc:O22969]	0.110143	0.498407	-0.524093	0.429812
AT1G66900	AT1G66900	Alpha/beta-Hydrolases superfamily protein [Source:UniProtKB/TrEMBL;Acc:Q8VYT1]	-0.371063	0.0269858	-0.524092	0.0142504
AT4G14480	AT4G14480|BLUS1	Serine/threonine-protein kinase BLUS1 [Source:UniProtKB/Swiss-Prot;Acc:O23304]	-0.667398	0.0659311	-0.523988	0.144106
AT3G22420	AT3G22420|WNK2	With no lysine (K) kinase 2 [Source:UniProtKB/TrEMBL;Acc:A0A1I9LMD0]	-1.60819	0.000194436	-0.523942	0.0106252
AT3G15070	AT3G15070	AT3g15070/K15M2_22 [Source:UniProtKB/TrEMBL;Acc:Q94F54]	0.114382	0.414116	-0.523872	0.0180656
AT3G19400	AT3G19400|RDL2	Probable cysteine protease RDL2 [Source:UniProtKB/Swiss-Prot;Acc:Q9LT77]	-1.0645	0.000817659	-0.523663	0.0400363
AT4G02880	AT4G02880	unknown protein; BEST Arabidopsis thaliana protein match is: unknown protein (TAIR:AT1G03290.2); Has 30201 Blast hits to 17322 proteins in 780 species: Archae - 12; Bacteria - 1396; Metazoa - 17338; Fungi - 3422; Plants - 5037; Viruses - 0; Other Eu /.../es - 2996 (source: NCBI BLink). [Source:TAIR;Acc:AT4G02880]	0.11128	0.528577	-0.523448	0.013775
AT5G39860	AT5G39860|PRE1	Transcription factor PRE1 [Source:UniProtKB/Swiss-Prot;Acc:Q9FLE9]	-2.21973	0.00321898	-0.523249	0.0639247
AT4G20140	AT4G20140|GSO1	LRR receptor-like serine/threonine-protein kinase GSO1 [Source:UniProtKB/Swiss-Prot;Acc:C0LGQ5]	-2.31674	4.08364e-05	-0.523157	0.000833622
AT2G25930	AT2G25930|ELF3	Protein EARLY FLOWERING 3 [Source:UniProtKB/Swiss-Prot;Acc:O82804]	0.172545	0.8778	-0.523096	0.0637918
AT3G13450	AT3G13450|DIN4	2-oxoisovalerate dehydrogenase subunit beta 2, mitochondrial [Source:UniProtKB/Swiss-Prot;Acc:Q9LDY2]	-0.692573	0.1385	-0.522736	0.383337
AT3G13470	AT3G13470|CPN60B2	Chaperonin 60 subunit beta 2, chloroplastic [Source:UniProtKB/Swiss-Prot;Acc:Q9LJE4]	-0.404431	0.388401	-0.522706	0.000862911
AT3G60640	AT3G60640|ATG8G	Autophagy-related protein 8g [Source:UniProtKB/Swiss-Prot;Acc:Q9LZZ9]	0.426227	0.199695	-0.522605	0.273323
AT1G52220	AT1G52220|CURT1C	CURT1C [Source:UniProtKB/TrEMBL;Acc:A0A178WBD4]	-1.35961	2.41634e-05	-0.522521	0.148421
AT1G07050	AT1G07050	CCT motif family protein [Source:TAIR;Acc:AT1G07050]	0.370257	0.878034	-0.522501	0.0596934
AT3G03420	AT3G03420	Mitochondrial inner membrane protease ATP23 [Source:UniProtKB/TrEMBL;Acc:Q9SRP6]	0.727673	2.08217e-05	-0.522475	0.219645
AT2G28470	AT2G28470|BGAL8	Beta-galactosidase 8 [Source:UniProtKB/Swiss-Prot;Acc:Q9SCV4]	-1.73084	0.000520236	-0.522428	0.0439971
AT2G43690	AT2G43690|LECRK53	Probable L-type lectin-domain containing receptor kinase V.3 [Source:UniProtKB/Swiss-Prot;Acc:O22834]	-1.57983	0.0209063	-0.522416	0.00393147
AT1G10970	AT1G10970|ZIP4	Zinc transporter 4, chloroplastic [Source:UniProtKB/Swiss-Prot;Acc:O04089]	-1.03577	0.0472627	-0.522355	0.0149184
AT1G74210	AT1G74210|GDPD5	GDPD5 [Source:UniProtKB/TrEMBL;Acc:A0A178W3R5]	-0.558918	0.0196279	-0.522288	0.147351
AT5G04230	AT5G04230|PAL3	Phenylalanine ammonia-lyase [Source:UniProtKB/TrEMBL;Acc:F4JW69]	-2.98326	8.35324e-05	-0.522277	0.0419211
AT2G25310	AT2G25310	ER membrane protein complex subunit-like protein (DUF2012) [Source:UniProtKB/TrEMBL;Acc:Q84JM6]	-0.543115	0.010018	-0.521527	0.00841745
AT5G09660	AT5G09660|PMDH2	Malate dehydrogenase [Source:UniProtKB/TrEMBL;Acc:B3H560]	-1.79147	1.18893e-05	-0.521179	0.00218257
AT5G16480	AT5G16480	At5g16480 [Source:UniProtKB/TrEMBL;Acc:Q9FFD7]	-0.894535	0.00772634	-0.521108	0.0530104
AT5G16610	AT5G16610	unknown protein; Has 30201 Blast hits to 17322 proteins in 780 species: Archae - 12; Bacteria - 1396; Metazoa - 17338; Fungi - 3422; Plants - 5037; Viruses - 0; Other Eukaryotes - 2996 (source: NCBI BLink). [Source:TAIR;Acc:AT5G16610]	-0.249392	0.104416	-0.520789	0.0116282
AT4G31560	AT4G31560|HCF153	AT4g31560 [Source:UniProtKB/TrEMBL;Acc:Q9SV14]	-1.0462	3.58225e-07	-0.520656	0.0161205
AT1G69010	AT1G69010|BIM2	Transcription factor BIM2 [Source:UniProtKB/Swiss-Prot;Acc:Q9CAA4]	0.2612	0.295104	-0.520647	0.031789
AT4G22745	AT4G22745|MBD1	MBD1 [Source:UniProtKB/TrEMBL;Acc:A0A178UWM3]	-0.590384	0.00842011	-0.520578	0.0442583
AT2G20240	AT2G20240	GPI-anchored adhesin-like protein, putative (DUF3741) [Source:UniProtKB/TrEMBL;Acc:Q9SK77]	-1.32086	3.26826e-05	-0.520396	0.0181409
AT1G13920	AT1G13920	Remorin family protein [Source:TAIR;Acc:AT1G13920]	-0.165267	0.745658	-0.52038	0.100808
AT5G48630	AT5G48630	Cyclin family protein [Source:UniProtKB/TrEMBL;Acc:F4K359]	-0.764701	1.77352e-05	-0.52024	0.0595811
AT2G26830	AT2G26830|EMB1187	Probable ethanolamine kinase [Source:UniProtKB/Swiss-Prot;Acc:O81024]	0.559953	0.00025015	-0.52022	0.00129297
AT1G05970	AT1G05970	Putative uncharacterized protein At1g05970 [Source:UniProtKB/TrEMBL;Acc:Q9LNE8]	-0.881285	0.00381544	-0.520191	0.114388
AT3G28540	AT3G28540	AAA-ATPase At3g28540 [Source:UniProtKB/Swiss-Prot;Acc:Q9LH82]	0.805765	0.197832	-0.520131	0.0163226
AT5G09460	AT5G09460|BHLH143	Transcription factor bHLH143 [Source:UniProtKB/Swiss-Prot;Acc:Q9FY69]	-1.68435	3.97236e-06	-0.519635	0.0439153
AT5G13710	AT5G13710|SMT1	Cycloartenol-C-24-methyltransferase [Source:UniProtKB/Swiss-Prot;Acc:Q9LM02]	1.25308	0.00171769	-0.519102	0.0449944
AT1G14685	AT1G14685|BPC2	BPC2 [Source:UniProtKB/TrEMBL;Acc:A0A178W364]	0.382973	0.267143	-0.519035	0.0416442
AT5G55260	AT5G55260|PPX2	protein phosphatase X 2 [Source:TAIR;Acc:AT5G55260]	-0.598729	0.00103431	-0.519018	0.0732193
AT3G58010	AT3G58010|PAP9	Probable plastid-lipid-associated protein 9, chloroplastic [Source:UniProtKB/Swiss-Prot;Acc:Q9M2P7]	-0.857681	7.62843e-06	-0.518547	0.00389449
AT4G21620	AT4G21620	AT4g21620/F17L22_80 [Source:UniProtKB/TrEMBL;Acc:Q9SVT5]	0.107911	0.803672	-0.518178	0.000697537
AT2G32950	AT2G32950|COP1	FUS1 [Source:UniProtKB/TrEMBL;Acc:A0A178VXE2]	-0.347892	0.0478298	-0.518164	0.296911
AT5G11600	AT5G11600	At5g11600 [Source:UniProtKB/TrEMBL;Acc:Q9LYD2]	0.0933717	0.62519	-0.517965	0.124493
AT1G14030	AT1G14030|LSMT-L	[Fructose-bisphosphate aldolase]-lysine N-methyltransferase, chloroplastic [Source:UniProtKB/Swiss-Prot;Acc:Q9XI84]	-2.59723	4.04799e-10	-0.51787	0.014398
AT5G46420	AT5G46420	16S rRNA processing protein RimM family [Source:UniProtKB/TrEMBL;Acc:Q9FHG3]	-1.60097	1.36118e-08	-0.517528	0.0222031
AT2G43360	AT2G43360|BIO2	BIOB [Source:UniProtKB/TrEMBL;Acc:A0A178VTJ8]	-2.43896	7.27153e-07	-0.517357	0.0111679
AT5G13410	AT5G13410|FKBP19	Peptidyl-prolyl cis-trans isomerase FKBP19, chloroplastic [Source:UniProtKB/Swiss-Prot;Acc:Q9LYR5]	-1.12035	2.6244e-05	-0.517117	0.0117408
AT2G04340	AT2G04340	At2g04340 [Source:UniProtKB/TrEMBL;Acc:Q9SJD5]	-0.254554	0.0838608	-0.516906	0.100352
AT4G02050	AT4G02050|STP7	Sugar transport protein 7 [Source:UniProtKB/Swiss-Prot;Acc:O04249]	-0.0550799	0.821171	-0.516864	0.017772
AT3G29030	AT3G29030|EXPA5	At3g29030 [Source:UniProtKB/TrEMBL;Acc:Q1ECM3]	-2.54667	1.54822e-05	-0.516763	0.00200182
AT4G39200	AT4G39200|RPS25E	40S ribosomal protein S25-4 [Source:UniProtKB/Swiss-Prot;Acc:Q9T029]	0.0631534	0.747604	-0.516753	0.0353325
AT4G01460	AT4G01460|BHLH57	Transcription factor bHLH57 [Source:UniProtKB/Swiss-Prot;Acc:Q9M128]	-3.85976	9.68863e-07	-0.516083	0.0584516
AT5G38510	AT5G38510|RBL9	RHOMBOID-like protein 9, chloroplastic [Source:UniProtKB/Swiss-Prot;Acc:Q9FFX0]	-1.03789	3.77847e-06	-0.515964	9.85e-05
AT1G16680	AT1G16680	Chaperone DnaJ-domain superfamily protein [Source:UniProtKB/TrEMBL;Acc:F4I4I3]	-0.799122	0.00387315	-0.515919	0.091026
AT3G53900	AT3G53900|UPP	Uracil phosphoribosyltransferase, chloroplastic [Source:UniProtKB/Swiss-Prot;Acc:Q9M336]	-0.755434	0.0102961	-0.515622	0.052166
AT1G67440	AT1G67440|emb1688	Minichromosome maintenance (MCM2/3/5) family protein [Source:TAIR;Acc:AT1G67440]	-1.41673	4.96443e-06	-0.515053	0.225611
AT5G02480	AT5G02480	AT5g02480/T22P11_70 [Source:UniProtKB/TrEMBL;Acc:Q9C5N0]	0.207151	0.298248	-0.515049	0.00111219
AT1G07790	AT1G07790|HTB1	Histone H2B.1 [Source:UniProtKB/Swiss-Prot;Acc:Q9LQQ4]	-0.164914	0.658872	-0.51484	0.0865838
AT3G22960	AT3G22960|PKP1	Plastidial pyruvate kinase 1, chloroplastic [Source:UniProtKB/Swiss-Prot;Acc:Q9LIK0]	-1.33011	7.10541e-06	-0.514136	0.035529
AT2G40765	AT2G40765	Putative uncharacterized protein At2g40765 [Source:UniProtKB/TrEMBL;Acc:Q94K78]	-0.0788361	0.600046	-0.514074	0.163494
AT1G04040	AT1G04040	At1g04040/F21M11_2 [Source:UniProtKB/TrEMBL;Acc:Q9ZWC4]	-1.05554	0.00894043	-0.513946	0.0886888
AT3G08920	AT3G08920|STR10	Rhodanese-like domain-containing protein 10 [Source:UniProtKB/Swiss-Prot;Acc:Q9SR92]	-2.77008	1.04733e-07	-0.513579	0.0117204
AT1G09690	AT1G09690|RPL21A	60S ribosomal protein L21-1 [Source:UniProtKB/Swiss-Prot;Acc:Q43291]	0.32359	0.0574805	-0.513484	0.0104464
AT2G29700	AT2G29700|PH1	PH1 [Source:UniProtKB/TrEMBL;Acc:A0A178W3K4]	0.205185	0.0911268	-0.513449	0.00805382
AT1G12780	AT1G12780|UGE1	Bifunctional UDP-glucose 4-epimerase and UDP-xylose 4-epimerase 1 [Source:UniProtKB/Swiss-Prot;Acc:Q42605]	0.760583	0.0703213	-0.513398	0.0111576
AT4G02540	AT4G02540	Cysteine/Histidine-rich C1 domain family protein [Source:UniProtKB/TrEMBL;Acc:Q9ZQX3]	-0.132239	0.664293	-0.513358	0.00495642
AT5G65670	AT5G65670|IAA9	Auxin-responsive protein IAA9 [Source:UniProtKB/Swiss-Prot;Acc:Q38827]	0.110462	0.69369	-0.513225	0.0169776
AT5G02760	AT5G02760	Probable protein phosphatase 2C 67 [Source:UniProtKB/Swiss-Prot;Acc:Q501F9]	-2.32548	0.00750156	-0.513168	0.111343
AT1G19010	AT1G19010	Putative uncharacterized protein At1g19010 [Source:UniProtKB/TrEMBL;Acc:Q9C5J5]	0.469333	0.0478865	-0.51306	0.156919
AT4G34250	AT4G34250|KCS16	3-ketoacyl-CoA synthase 16 [Source:UniProtKB/Swiss-Prot;Acc:Q9SYZ0]	-0.94635	0.24078	-0.513009	0.0197569
AT1G71460	AT1G71460|PCMP-A3	Pentatricopeptide repeat-containing protein At1g71460, chloroplastic [Source:UniProtKB/Swiss-Prot;Acc:Q9C9I3]	-1.2474	0.0179167	-0.512994	0.32607
AT4G26070	AT4G26070|MKK1	NMAPKK [Source:UniProtKB/TrEMBL;Acc:A0A178V3F2]	-0.627048	0.080013	-0.51233	0.13021
AT2G43280	AT2G43280	Far-red impaired responsive (FAR1) family protein [Source:UniProtKB/TrEMBL;Acc:Q84J94]	-0.21148	0.217875	-0.512282	0.0428265
AT3G46950	AT3G46950	Mitochondrial transcription termination factor family protein [Source:UniProtKB/TrEMBL;Acc:Q9STG7]	0.769813	0.0220851	-0.511936	0.000789335
AT1G22050	AT1G22050|MUB6	Membrane-anchored ubiquitin-fold protein 6 [Source:UniProtKB/Swiss-Prot;Acc:Q8GWJ6]	0.153478	0.433463	-0.511926	0.138219
AT3G46000	AT3G46000|ADF2	Actin depolymerizing factor 2 [Source:UniProtKB/TrEMBL;Acc:A0A1I9LRV3]	0.110522	0.610414	-0.511344	0.426602
AT1G59840	AT1G59840|CCB4	Protein COFACTOR ASSEMBLY OF COMPLEX C SUBUNIT B CCB4, chloroplastic [Source:UniProtKB/Swiss-Prot;Acc:Q6NQK9]	-2.04403	4.37339e-07	-0.511324	0.336107
AT3G11070	AT3G11070	Outer membrane OMP85 family protein [Source:UniProtKB/TrEMBL;Acc:Q9SRL6]	-0.266414	0.0851723	-0.510733	0.126262
AT1G14410	AT1G14410|WHY1	Single-stranded DNA-binding protein WHY1, chloroplastic [Source:UniProtKB/Swiss-Prot;Acc:Q9M9S3]	-0.734209	9.58994e-05	-0.509714	0.147024
AT5G64940	AT5G64940|ATATH13	Protein ACTIVITY OF BC1 COMPLEX KINASE 8, chloroplastic [Source:UniProtKB/Swiss-Prot;Acc:Q93Y08]	-2.23709	0.0011288	-0.50945	0.129434
AT3G53800	AT3G53800|Fes1B	Fes1B [Source:UniProtKB/TrEMBL;Acc:Q9M346]	-1.50423	0.00410484	-0.509432	0.219715
AT2G19680	AT2G19680	Copia-like retroelement pol polyprotein [Source:UniProtKB/TrEMBL;Acc:O82209]	-0.241924	0.118922	-0.509236	0.152252
AT2G03420	AT2G03420	Putative uncharacterized protein At2g03420 [Source:UniProtKB/TrEMBL;Acc:Q9ZQ78]	-1.74889	0.000151018	-0.509193	0.250543
AT3G57050	AT3G57050|CBL	Cystathionine beta-lyase, chloroplastic [Source:UniProtKB/Swiss-Prot;Acc:P53780]	-1.98095	6.26588e-09	-0.509132	0.0095174
AT3G03040	AT3G03040	F-box protein At3g03040 [Source:UniProtKB/Swiss-Prot;Acc:Q9LDJ9]	-0.546842	0.00358816	-0.509087	0.169225
AT4G30410	AT4G30410|IBL1	Transcription factor IBH1-like 1 [Source:UniProtKB/Swiss-Prot;Acc:Q9M0B9]	-3.88219	4.3267e-08	-0.509052	0.0180326
AT4G35840	AT4G35840	RING/U-box superfamily protein [Source:TAIR;Acc:AT4G35840]	-0.381277	0.124577	-0.509046	0.00525587
AT5G08180	AT5G08180	H/ACA ribonucleoprotein complex subunit 2-like protein [Source:UniProtKB/Swiss-Prot;Acc:Q9LEY9]	1.68691	5.84108e-06	-0.508981	0.302591
AT1G16750	AT1G16750	At1g16750/F19K19_26 [Source:UniProtKB/TrEMBL;Acc:Q8L7U6]	-0.0816529	0.796212	-0.508958	0.04246
AT3G12080	AT3G12080|emb2738	Emb2738 [Source:UniProtKB/TrEMBL;Acc:A0A178VIT5]	-1.26382	7.70514e-06	-0.508897	0.0176368
AT4G04350	AT4G04350|EMB2369	Leucine--tRNA ligase, chloroplastic/mitochondrial [Source:UniProtKB/Swiss-Prot;Acc:Q9XEA0]	-1.36188	6.38499e-07	-0.508801	0.025644
AT1G53240	AT1G53240|mMDH1	Malate dehydrogenase 1, mitochondrial [Source:UniProtKB/Swiss-Prot;Acc:Q9ZP06]	-0.8008	6.64895e-05	-0.508495	0.046358
AT5G67420	AT5G67420|LBD37	LOB domain-containing protein 37 [Source:UniProtKB/Swiss-Prot;Acc:Q9FN11]	-0.119162	0.569121	-0.507835	0.0328857
AT3G24430	AT3G24430|HCF101	Fe-S cluster assembly factor HCF101, chloroplastic [Source:UniProtKB/Swiss-Prot;Acc:Q6STH5]	-1.66853	3.75058e-07	-0.507531	0.0175103
AT3G48930	AT3G48930|RPS11A	40S ribosomal protein S11-1 [Source:UniProtKB/Swiss-Prot;Acc:P16181]	0.496069	0.0397776	-0.507531	0.076878
AT1G66240	AT1G66240|ATX1	homolog of anti-oxidant 1 [Source:TAIR;Acc:AT1G66240]	0.128962	0.329768	-0.507483	0.170309
AT3G25940	AT3G25940	DNA-directed RNA polymerase subunit [Source:UniProtKB/TrEMBL;Acc:A0A178VA57]	0.473251	0.0827256	-0.507467	0.287274
AT3G30720	AT3G30720|QQS	Protein QQS [Source:UniProtKB/Swiss-Prot;Acc:Q3E7K4]	-0.834761	0.148178	-0.507367	0.974057
AT4G12980	AT4G12980	Cytochrome b561 and DOMON domain-containing protein At4g12980 [Source:UniProtKB/Swiss-Prot;Acc:Q9SV71]	-4.78896	2.14468e-05	-0.507149	0.0650261
AT3G56010	AT3G56010	Putative uncharacterized protein At3g56010 [Source:UniProtKB/TrEMBL;Acc:Q9LY44]	-1.16792	2.6325e-06	-0.507035	0.0773369
AT4G21160	AT4G21160|AGD12	ZAC [Source:UniProtKB/TrEMBL;Acc:A0A178UUS8]	0.66499	0.000131865	-0.506854	0.100782
AT1G49140	AT1G49140	NADH dehydrogenase [ubiquinone] 1 beta subcomplex subunit 10-A [Source:UniProtKB/Swiss-Prot;Acc:Q9M9B4]	-1.22257	5.2826e-08	-0.506613	0.0176592
AT2G30910	AT2G30910|ARPC1A	Actin-related protein 2/3 complex subunit 1A [Source:UniProtKB/Swiss-Prot;Acc:O80856]	-0.348809	0.08319	-0.506593	0.00829843
AT1G25530	AT1G25530	Lysine histidine transporter-like 6 [Source:UniProtKB/Swiss-Prot;Acc:Q9C6M2]	-3.00099	0.000102063	-0.506566	0.0221068
AT3G03160	AT3G03160	B-cell receptor-associated-like protein [Source:UniProtKB/TrEMBL;Acc:Q9M9N5]	0.474583	0.00815287	-0.506552	0.761925
AT3G12710	AT3G12710	DNA glycosylase superfamily protein [Source:UniProtKB/TrEMBL;Acc:Q9LTW3]	-3.45716	0.00479174	-0.506194	0.0482643
AT5G58260	AT5G58260|ndhN	NdhN [Source:UniProtKB/TrEMBL;Acc:A0A178UG88]	-2.27319	1.39311e-07	-0.506009	0.0873571
AT4G27230	AT4G27230|HTA2	Probable histone H2A.3 [Source:UniProtKB/Swiss-Prot;Acc:O81826]	-0.592946	0.00139324	-0.505989	0.00640233
AT5G01450	AT5G01450	At5g01450 [Source:UniProtKB/TrEMBL;Acc:Q6DBH0]	0.425258	0.00770491	-0.505542	0.0410705
AT3G19280	AT3G19280|FUT11	Glycoprotein 3-alpha-L-fucosyltransferase A [Source:UniProtKB/Swiss-Prot;Acc:Q9LJK1]	-0.0885263	0.619517	-0.5055	0.00364383
AT3G62970	AT3G62970	Zinc finger (C3HC4-type RING finger) family protein [Source:UniProtKB/TrEMBL;Acc:F4IZL5]	-0.803384	0.000474166	-0.505447	0.138081
AT4G01790	AT4G01790	At4g01790 [Source:UniProtKB/TrEMBL;Acc:Q9SYH9]	0.269536	0.474298	-0.504972	0.160483
AT3G53410	AT3G53410|LUL2	Probable E3 ubiquitin-protein ligase LUL2 [Source:UniProtKB/Swiss-Prot;Acc:Q9LFH6]	0.0837351	0.626169	-0.504808	0.0495919
AT3G24670	AT3G24670	Pectate lyase [Source:UniProtKB/TrEMBL;Acc:A0A178VLR8]	0.273633	0.2296	-0.504769	0.114719
AT2G20270	AT2G20270	Thioredoxin superfamily protein [Source:UniProtKB/TrEMBL;Acc:F4IUG7]	-0.442478	0.0702729	-0.504744	0.0645732
AT3G60245	AT3G60245|RPL37AC	60S ribosomal protein L37a-2 [Source:UniProtKB/Swiss-Prot;Acc:Q8RXU5]	0.422826	0.075053	-0.504607	0.0251307
AT2G24790	AT2G24790|COL3	Zinc finger protein CONSTANS-LIKE 3 [Source:UniProtKB/Swiss-Prot;Acc:Q9SK53]	-0.258258	0.0506188	-0.504361	0.693232
AT1G73655	AT1G73655|FKBP17-3	Peptidylprolyl isomerase [Source:UniProtKB/TrEMBL;Acc:A0A178WAL2]	-1.52003	0.000582549	-0.504335	0.454627
AT3G29330	AT3G29330	Putative uncharacterized protein [Source:UniProtKB/TrEMBL;Acc:Q6E238]	-0.0652906	0.812673	-0.504236	0.0819895
AT3G26210	AT3G26210|CYP71B23	Cytochrome P450 71B23 [Source:UniProtKB/Swiss-Prot;Acc:Q9LTM0]	-0.002263	0.997457	-0.504146	0.0991087
AT1G29700	AT1G29700	Metallo-hydrolase/oxidoreductase superfamily protein [Source:UniProtKB/TrEMBL;Acc:Q9C535]	-1.68936	0.000100373	-0.504028	0.0586655
AT1G51110	AT1G51110|PAP12	Probable plastid-lipid-associated protein 12, chloroplastic [Source:UniProtKB/Swiss-Prot;Acc:Q8LAP6]	-0.976918	1.26366e-05	-0.504007	0.00817202
AT5G63760	AT5G63760|ARI15	Probable E3 ubiquitin-protein ligase ARI15 [Source:UniProtKB/Swiss-Prot;Acc:Q84RQ8]	0.5175	0.0373735	-0.503967	0.0698044
AT2G05990	AT2G05990|MOD1	Enoyl-[acyl-carrier-protein] reductase [NADH], chloroplastic [Source:UniProtKB/Swiss-Prot;Acc:Q9SLA8]	-1.49794	2.76566e-05	-0.503834	0.00242072
AT4G32720	AT4G32720|LA1	La1 [Source:UniProtKB/TrEMBL;Acc:A0A178V700]	0.835001	0.00164901	-0.503718	0.014337
AT2G29560	AT2G29560|ENO3	Cytosolic enolase 3 [Source:UniProtKB/Swiss-Prot;Acc:Q9ZW34]	0.35934	0.00913153	-0.503128	0.0223543
AT1G47290	AT1G47290|3BETAHSD/D1	3beta-hydroxysteroid-dehydrogenase/decarboxylase isoform 1 [Source:UniProtKB/Swiss-Prot;Acc:Q9FX01]	-0.385182	0.0981068	-0.502906	0.000670264
AT1G15370	AT1G15370	F9L1.32 protein [Source:UniProtKB/TrEMBL;Acc:Q9XI32]	0.620114	0.000319068	-0.502773	0.486814
AT4G14455	AT4G14455|BET12	At4g14455 [Source:UniProtKB/TrEMBL;Acc:Q147J7]	0.510784	0.0189454	-0.502678	0.0928266
AT3G11280	AT3G11280	Duplicated homeodomain-like superfamily protein [Source:UniProtKB/TrEMBL;Acc:Q9C773]	-0.453967	0.0458661	-0.502391	0.23524
AT5G55740	AT5G55740|CRR21	Pentatricopeptide repeat-containing protein At5g55740, chloroplastic [Source:UniProtKB/Swiss-Prot;Acc:Q9FM64]	-1.89091	8.56073e-05	-0.502311	0.00255382
AT5G16870	AT5G16870	At5g16870 [Source:UniProtKB/TrEMBL;Acc:Q1H5E3]	-0.235898	0.171499	-0.502255	0.219019
AT5G02130	AT5G02130|NDP1	At5g02130 [Source:UniProtKB/TrEMBL;Acc:Q9LZL9]	0.382232	0.0560114	-0.50223	0.170881
AT1G23465	AT1G23465	At1g23470 [Source:UniProtKB/TrEMBL;Acc:Q5BIV4]	-0.0655875	0.885049	-0.501462	0.0129521
AT4G29870	AT4G29870	At4g29870 [Source:UniProtKB/TrEMBL;Acc:Q9SZQ8]	-0.161178	0.300819	-0.501333	0.336085
AT2G29590	AT2G29590	At2g29590 [Source:UniProtKB/TrEMBL;Acc:Q9ZW37]	-0.154596	0.328664	-0.501302	0.022807
AT5G47190	AT5G47190	50S ribosomal protein L19-2, chloroplastic [Source:UniProtKB/Swiss-Prot;Acc:Q8RXX5]	-1.75501	3.70458e-06	-0.501193	0.000984279
AT3G07170	AT3G07170	AT3g07170/T1B9_17 [Source:UniProtKB/TrEMBL;Acc:Q9SFU7]	0.177985	0.167626	-0.500625	0.0648121
AT4G35570	AT4G35570|HMGB5	High mobility group B protein 5 [Source:UniProtKB/Swiss-Prot;Acc:O49597]	0.677924	8.08392e-05	-0.500595	0.113773
AT5G27290	AT5G27290	At5g27290 [Source:UniProtKB/TrEMBL;Acc:Q08AA8]	-1.69114	1.20992e-06	-0.500571	0.0298768
AT4G26370	AT4G26370	Antitermination NusB domain-containing protein [Source:UniProtKB/TrEMBL;Acc:Q93XY7]	-1.8889	0.000357594	-0.500491	0.0335378
AT1G09680	AT1G09680	Putative pentatricopeptide repeat-containing protein At1g09680 [Source:UniProtKB/Swiss-Prot;Acc:O04491]	-0.358174	0.525709	-0.500097	0.100037
AT2G26550	AT2G26550|HO2	Heme oxygenase 2 [Source:UniProtKB/TrEMBL;Acc:F4IUM0]	-1.67833	1.80141e-06	-0.499942	0.0537177
AT5G43870	AT5G43870	At5g43870 [Source:UniProtKB/TrEMBL;Acc:Q9LKC2]	-0.182858	0.380612	-0.499769	0.165826
AT5G42470	AT5G42470	At5g42470 [Source:UniProtKB/TrEMBL;Acc:Q5XF81]	-0.0668883	0.616087	-0.499705	0.0184027
AT1G71260	AT1G71260|WHY2	Single-stranded DNA-binding protein WHY2, mitochondrial [Source:UniProtKB/Swiss-Prot;Acc:Q8VYF7]	-0.376569	0.11486	-0.499473	0.0556458
AT2G03780	AT2G03780	At2g03780 [Source:UniProtKB/TrEMBL;Acc:Q8GZ75]	-0.840785	0.000435694	-0.499285	0.13071
AT3G28950	AT3G28950|AIG2C	Protein AIG2 C [Source:UniProtKB/Swiss-Prot;Acc:Q9MBH1]	-0.57295	0.0302909	-0.498884	0.0935314
AT1G23280	AT1G23280	Protein MAK16 homolog [Source:UniProtKB/TrEMBL;Acc:F4I4Q1]	1.34395	8.69504e-05	-0.498196	0.0342129
AT4G29960	AT4G29960	Putative uncharacterized protein [Source:UniProtKB/TrEMBL;Acc:Q9SZR6]	0.446877	0.00140893	-0.498086	0.118663
AT5G01560	AT5G01560|LECRK64	Lectin-domain containing receptor kinase VI.4 [Source:UniProtKB/Swiss-Prot;Acc:Q66GN2]	0.0305076	0.973567	-0.498081	0.207286
AT5G16000	AT5G16000|NIK1	Protein NSP-INTERACTING KINASE 1 [Source:UniProtKB/Swiss-Prot;Acc:Q9LFS4]	-1.38268	6.75601e-05	-0.49761	0.153938
AT5G43720	AT5G43720	At5g43720 [Source:UniProtKB/TrEMBL;Acc:Q67YA7]	0.320381	0.103574	-0.497377	0.0362691
AT5G54855	AT5G54855	AT1g27100/T7N9_16 [Source:UniProtKB/TrEMBL;Acc:Q94EJ3]	0.117605	0.511266	-0.49723	0.374594
AT5G32450	AT5G32450	Putative RRM-containing protein [Source:UniProtKB/TrEMBL;Acc:Q8L9M9]	0.064779	0.679014	-0.497222	0.142518
AT3G27925	AT3G27925|DEGP1	DEGP1 [Source:UniProtKB/TrEMBL;Acc:A0A178V823]	-1.3528	1.04733e-07	-0.496671	0.0282435
AT4G17370	AT4G17370	At4g17370 [Source:UniProtKB/TrEMBL;Acc:Q66GR2]	-0.150696	0.588669	-0.496458	0.00405004
AT5G05980	AT5G05980|FPGS1	Folylpolyglutamate synthase [Source:UniProtKB/Swiss-Prot;Acc:F4K2A1]	-0.160622	0.187591	-0.495699	0.0282938
AT1G78880	AT1G78880	F9K20.7 protein [Source:UniProtKB/TrEMBL;Acc:Q9ZVA7]	-0.116028	0.522668	-0.495654	0.00191629
AT1G10670	AT1G10670|ACLA-1	ATP-citrate lyase A-1 [Source:UniProtKB/TrEMBL;Acc:F4I5V8]	-0.435445	0.00251259	-0.495402	0.0192713
AT5G18700	AT5G18700|RUK	Serine/threonine-protein kinase RUNKEL [Source:UniProtKB/Swiss-Prot;Acc:F4JY37]	-1.95194	5.07932e-07	-0.495244	0.00493219
AT5G48800	AT5G48800	BTB/POZ domain-containing protein At5g48800 [Source:UniProtKB/Swiss-Prot;Acc:Q9FKB6]	-1.7578	0.000245357	-0.495242	0.258582
AT1G68920	AT1G68920|BHLH49	Transcription factor bHLH49 [Source:UniProtKB/Swiss-Prot;Acc:Q9CAA9]	-0.306017	0.104821	-0.495196	0.135686
AT3G15900	AT3G15900	At3g15900 [Source:UniProtKB/TrEMBL;Acc:Q9LSC1]	-0.734338	0.000632148	-0.49482	0.0542719
AT1G31340	AT1G31340|RUB1	RUB1 [Source:UniProtKB/TrEMBL;Acc:A0A178W1F2]	-0.18148	0.287235	-0.494698	0.10249
AT2G42220	AT2G42220|STR9	Rhodanese-like domain-containing protein 9, chloroplastic [Source:UniProtKB/Swiss-Prot;Acc:O48529]	-2.13697	1.40173e-05	-0.49462	0.0251753
AT1G73680	AT1G73680|ALPHA_DOX2	alpha dioxygenase [Source:TAIR;Acc:AT1G73680]	0.280146	0.315376	-0.494601	0.0186036
AT2G31510	AT2G31510|ARI7	Probable E3 ubiquitin-protein ligase ARI7 [Source:UniProtKB/Swiss-Prot;Acc:Q84RR0]	-0.319147	0.147081	-0.494572	0.00709124
AT5G44520	AT5G44520	NagB/RpiA/CoA transferase-like superfamily protein [Source:TAIR;Acc:AT5G44520]	-1.14737	6.64289e-06	-0.494556	0.00083465
AT3G46990	AT3G46990	DUF740 family protein, putative (DUF740) [Source:UniProtKB/TrEMBL;Acc:Q9SD74]	-0.63621	0.0286224	-0.494381	0.00717496
AT5G45940	AT5G45940|NUDT11	Nudix hydrolase 11 [Source:UniProtKB/Swiss-Prot;Acc:Q8LET2]	-0.432938	0.122296	-0.494286	0.312163
AT1G11870	AT1G11870|OVA7	Serine--tRNA ligase, chloroplastic/mitochondrial [Source:UniProtKB/Swiss-Prot;Acc:Q8RWT8]	-0.807562	2.93919e-05	-0.494258	0.00266861
AT2G37530	AT2G37530	unknown protein; BEST Arabidopsis thaliana protein match is: unknown protein (TAIR:AT1G07795.1); Has 39 Blast hits to 39 proteins in 11 species: Archae - 0; Bacteria - 0; Metazoa - 0; Fungi - 0; Plants - 39; Viruses - 0; Other Eukaryotes - 0 (source /.../ BLink). [Source:TAIR;Acc:AT2G37530]	-0.991758	0.416788	-0.494187	0.0484323
AT3G27380	AT3G27380|SDH2-1	Succinate dehydrogenase [ubiquinone] iron-sulfur subunit 1, mitochondrial [Source:UniProtKB/Swiss-Prot;Acc:Q8LBZ7]	0.719908	2.33172e-05	-0.494183	0.0861131
AT5G61410	AT5G61410|RPE	RPE [Source:UniProtKB/TrEMBL;Acc:A0A178UPG9]	-1.04221	0.000154543	-0.49413	0.0436376
AT3G62930	AT3G62930|GRXS6	Monothiol glutaredoxin-S6 [Source:UniProtKB/Swiss-Prot;Acc:Q9LYC8]	-2.45139	4.38226e-05	-0.493057	0.0899153
AT5G07790	AT5G07790	Gb [Source:UniProtKB/TrEMBL;Acc:Q9FF13]	0.406677	0.10078	-0.493039	0.106405
AT3G18524	AT3G18524|MSH2	DNA mismatch repair protein MSH2 [Source:UniProtKB/Swiss-Prot;Acc:O24617]	-1.23902	0.000129843	-0.49295	0.0103695
AT4G10050	AT4G10050	Protein phosphatase methylesterase 1 [Source:UniProtKB/TrEMBL;Acc:Q94F26]	-1.01553	0.000291051	-0.492904	0.0261372
AT2G35410	AT2G35410	Putative chloroplast RNA binding protein [Source:UniProtKB/TrEMBL;Acc:O82299]	-1.11014	5.64551e-07	-0.492876	0.0211931
AT2G42580	AT2G42580|TTL3	Inactive TPR repeat-containing thioredoxin TTL3 [Source:UniProtKB/Swiss-Prot;Acc:Q9SIN1]	0.299423	0.329647	-0.492787	0.0653425
AT4G26610	AT4G26610|D6PKL1	Serine/threonine-protein kinase D6PKL1 [Source:UniProtKB/Swiss-Prot;Acc:Q9SUA3]	0.597381	0.000195817	-0.492744	0.15544
AT5G65400	AT5G65400	alpha/beta-Hydrolases superfamily protein [Source:TAIR;Acc:AT5G65400]	-0.944464	0.00122328	-0.492629	0.0197047
AT5G34850	AT5G34850|PAP26	Purple acid phosphatase [Source:UniProtKB/TrEMBL;Acc:A0A178UD94]	-0.467951	0.00271456	-0.492618	0.000774645
AT3G52180	AT3G52180|DSP4	SEX4 [Source:UniProtKB/TrEMBL;Acc:A0A178VES0]	-1.6872	0.000437947	-0.492268	0.145586
AT3G19860	AT3G19860|BHLH121	Transcription factor bHLH121 [Source:UniProtKB/Swiss-Prot;Acc:Q9LT23]	-0.187791	0.255977	-0.49177	0.0141191
AT3G62390	AT3G62390|TBL6	Protein trichome birefringence-like 6 [Source:UniProtKB/Swiss-Prot;Acc:Q9LZQ1]	-2.34725	0.000366721	-0.491631	0.068855
AT1G06390	AT1G06390|ASK9	SK22 [Source:UniProtKB/TrEMBL;Acc:A0A178WCN5]	-0.0114992	0.935578	-0.4914	0.0309457
AT5G62840	AT5G62840	Phosphoglycerate mutase family protein [Source:UniProtKB/TrEMBL;Acc:Q9FM11]	-1.68995	1.20854e-06	-0.49137	0.140752
AT5G65900	AT5G65900|RH27	DEAD-box ATP-dependent RNA helicase 27 [Source:UniProtKB/Swiss-Prot;Acc:Q9SB89]	0.325828	0.150637	-0.49116	0.000850394
AT4G25870	AT4G25870	At4g25870 [Source:UniProtKB/TrEMBL;Acc:Q9SVZ8]	-1.187	0.000174405	-0.491055	0.0169016
AT2G45990	AT2G45990	AT2G45990 protein [Source:UniProtKB/TrEMBL;Acc:O82790]	-0.364725	0.0670043	-0.490997	0.0498498
AT4G21810	AT4G21810|DER2.1	Derlin-2.1 [Source:UniProtKB/Swiss-Prot;Acc:Q8VZ96]	0.206645	0.321001	-0.490983	0.117186
AT3G08020	AT3G08020	PHD finger family protein [Source:UniProtKB/TrEMBL;Acc:Q0WKW1]	-0.152781	0.239948	-0.490709	0.00903587
AT5G14470	AT5G14470|GLCAK2	Probable glucuronokinase 2 [Source:UniProtKB/Swiss-Prot;Acc:Q9LY82]	1.82973	0.0179102	-0.490688	0.0698305
AT3G06980	AT3G06980|RH50	DEAD-box ATP-dependent RNA helicase 50 [Source:UniProtKB/Swiss-Prot;Acc:Q8GUG7]	-2.00294	6.28974e-08	-0.490426	0.00107875
AT1G73650	AT1G73650	Protein of unknown function (DUF1295) [Source:TAIR;Acc:AT1G73650]	-0.562171	0.00701711	-0.490376	0.339266
AT3G16010	AT3G16010	Pentatricopeptide repeat-containing protein At3g16010 [Source:UniProtKB/Swiss-Prot;Acc:Q9LW84]	-0.31839	0.103661	-0.490273	0.0960634
AT2G26340	AT2G26340	unknown protein; FUNCTIONS IN: molecular_function unknown; INVOLVED IN: biological_process unknown; LOCATED IN: chloroplast thylakoid membrane, chloroplast thylakoid lumen, chloroplast; EXPRESSED IN: 22 plant structures; EXPRESSED DURING: 13 growth /.../; Has 38 Blast hits to 38 proteins in 13 species: Archae - 0; Bacteria - 0; Metazoa - 0; Fungi - 0; Plants - 38; Viruses - 0; Other Eukaryotes - …	-1.2326	5.35025e-06	-0.489939	0.00255771
AT5G35740	AT5G35740	At5g35740 [Source:UniProtKB/TrEMBL;Acc:Q9FKH4]	-2.58475	3.35275e-05	-0.48992	0.00152193
AT1G27190	AT1G27190	Probable inactive receptor kinase At1g27190 [Source:UniProtKB/Swiss-Prot;Acc:O04567]	-0.576049	0.0101747	-0.489555	0.00495844
AT5G41260	AT5G41260	Probable serine/threonine-protein kinase At5g41260 [Source:UniProtKB/Swiss-Prot;Acc:Q9FHD7]	0.0551569	0.930436	-0.489212	0.00140742
AT2G27460	AT2G27460	At2g27460 [Source:UniProtKB/TrEMBL;Acc:Q9ZQH3]	-0.118105	0.357992	-0.489067	0.00633634
AT1G51360	AT1G51360|DABB1	Stress-response A/B barrel domain-containing protein DABB1 [Source:UniProtKB/Swiss-Prot;Acc:Q9SYD8]	-0.418293	0.0529821	-0.488957	0.026489
AT4G18400	AT4G18400	At4g18400 [Source:UniProtKB/TrEMBL;Acc:Q8LEL5]	-0.918223	0.0144857	-0.488382	0.0721315
AT3G52750	AT3G52750|FTSZ2-2	Cell division protein FtsZ homolog 2-2, chloroplastic [Source:UniProtKB/Swiss-Prot;Acc:Q9LXJ0]	-1.83278	6.37553e-07	-0.488223	0.00113593
AT4G38700	AT4G38700|DIR15	Dirigent protein 15 [Source:UniProtKB/Swiss-Prot;Acc:F4JUF8]	-1.15564	0.0214168	-0.488124	0.117559
AT1G27385	AT1G27385	unknown protein; FUNCTIONS IN: molecular_function unknown; INVOLVED IN: biological_process unknown; LOCATED IN: chloroplast; EXPRESSED IN: 24 plant structures; EXPRESSED DURING: 13 growth stages; CONTAINS InterPro DOMAIN/s: Protein of unknown functi /.../493 (InterPro:IPR007454); Has 76 Blast hits to 76 proteins in 23 species: Archae - 0; Bacteria - 6; Metazoa - 0; Fungi - 0; Plants - 69; Viruses…	-0.446902	0.00331374	-0.488117	0.0368985
AT3G16090	AT3G16090|HRD1A	ERAD-associated E3 ubiquitin-protein ligase HRD1A [Source:UniProtKB/Swiss-Prot;Acc:Q9LW77]	0.269182	0.0556932	-0.487892	0.00699771
AT1G03950	AT1G03950|VPS2.3	Vacuolar protein sorting-associated protein 2 homolog 3 [Source:UniProtKB/Swiss-Prot;Acc:Q941D5]	0.573629	0.00334694	-0.487871	0.371059
AT1G29990	AT1G29990|PFD6	At1g29990 [Source:UniProtKB/TrEMBL;Acc:Q2HIK4]	-0.109523	0.425398	-0.487701	0.0543636
AT3G52860	AT3G52860|MED28	Mediator of RNA polymerase II transcription subunit 28 [Source:UniProtKB/Swiss-Prot;Acc:Q9LFA5]	0.0564148	0.795714	-0.487619	0.229655
AT5G47840	AT5G47840|AMK2	Adenylate kinase 2, chloroplastic [Source:UniProtKB/Swiss-Prot;Acc:Q9FIJ7]	-1.10483	1.05995e-05	-0.487579	0.00875839
AT1G05060	AT1G05060	At1g05060 [Source:UniProtKB/TrEMBL;Acc:Q9ZVP0]	0.0720067	0.732367	-0.487572	0.0248933
AT2G25590	AT2G25590	Plant Tudor-like protein [Source:UniProtKB/TrEMBL;Acc:Q9SLA4]	-0.457249	0.215138	-0.48743	0.0237162
AT1G47900	AT1G47900|FPP6	Filament-like plant protein 6 [Source:UniProtKB/Swiss-Prot;Acc:Q9C698]	-0.422134	0.0845012	-0.487024	0.0170243
AT2G25830	AT2G25830	Probable transcriptional regulatory protein At2g25830 [Source:UniProtKB/Swiss-Prot;Acc:O82314]	-1.03013	7.009e-05	-0.486783	0.0827348
AT5G08380	AT5G08380|AGAL1	Alpha-galactosidase 1 [Source:UniProtKB/Swiss-Prot;Acc:Q9FT97]	-1.1085	0.0513393	-0.486523	0.00743764
AT1G74170	AT1G74170|AtRLP13	Disease resistance protein, putative; 11609-15699 [Source:UniProtKB/TrEMBL;Acc:Q9C6A6]	-1.18637	0.000496669	-0.48646	0.000760625
AT2G02020	AT2G02020|NPF8.4	Protein NRT1/ PTR FAMILY 8.4 [Source:UniProtKB/Swiss-Prot;Acc:Q84WG0]	-2.34536	5.64209e-07	-0.486252	0.00707
AT1G15270	AT1G15270	F9L1.21 protein [Source:UniProtKB/TrEMBL;Acc:Q9XI42]	-0.225937	0.188149	-0.48572	0.64486
AT2G36900	AT2G36900|MEMB11	Membrin [Source:UniProtKB/TrEMBL;Acc:A0A178VWR8]	0.406851	0.103221	-0.485561	0.195186
AT4G34930	AT4G34930	At4g34930 [Source:UniProtKB/TrEMBL;Acc:Q9SW42]	-1.09132	0.13821	-0.485484	0.0661551
AT5G49940	AT5G49940|NIFU2	NifU-like protein 2, chloroplastic [Source:UniProtKB/Swiss-Prot;Acc:Q93W20]	-0.257992	0.0117664	-0.485313	0.0732961
AT1G18650	AT1G18650|PDCB3	PLASMODESMATA CALLOSE-BINDING PROTEIN 3 [Source:UniProtKB/Swiss-Prot;Acc:Q9FZ86]	-3.66048	5.09183e-08	-0.48531	0.00132113
AT2G33810	AT2G33810|SPL3	Squamosa promoter-binding-like protein 3 [Source:UniProtKB/Swiss-Prot;Acc:P93015]	-1.46265	0.00162398	-0.485305	0.47689
AT1G76730	AT1G76730|COG0212	COG0212 [Source:UniProtKB/TrEMBL;Acc:A0A178WEK7]	-0.936125	1.19082e-05	-0.485008	0.0491927
AT5G16180	AT5G16180|CRS1	Chloroplastic group IIA intron splicing facilitator CRS1, chloroplastic [Source:UniProtKB/Swiss-Prot;Acc:Q9LF10]	-0.941035	6.24514e-05	-0.484866	0.38748
AT1G42550	AT1G42550|PMI1	Protein PLASTID MOVEMENT IMPAIRED 1 [Source:UniProtKB/Swiss-Prot;Acc:Q9C8E6]	-1.1789	0.000634808	-0.484861	0.0576975
AT1G26840	AT1G26840|ORC6	Origin of replication complex subunit 6 [Source:UniProtKB/Swiss-Prot;Acc:Q9ZVH3]	-0.876319	0.363261	-0.484699	0.0363356
AT2G01220	AT2G01220	Nucleotidylyl transferase superfamily protein [Source:UniProtKB/TrEMBL;Acc:Q8L845]	-0.203043	0.0530201	-0.484649	0.08087
AT1G26470	AT1G26470	Chromatin modification-like protein [Source:UniProtKB/TrEMBL;Acc:Q9FZD2]	1.13319	2.34114e-05	-0.484587	0.287094
AT2G46000	AT2G46000	At2g46000 [Source:UniProtKB/TrEMBL;Acc:O82812]	-0.506508	0.0887017	-0.484582	0.0639058
AT5G19930	AT5G19930|PGR	Protein PGR [Source:UniProtKB/Swiss-Prot;Acc:Q0WP96]	-0.289355	0.0601663	-0.484552	0.025246
AT2G26840	AT2G26840	unknown protein; FUNCTIONS IN: molecular_function unknown; INVOLVED IN: biological_process unknown; LOCATED IN: chloroplast; BEST Arabidopsis thaliana protein match is: unknown protein (TAIR:AT3G43910.1); Has 835 Blast hits to 835 proteins in 26 spe /.../Archae - 0; Bacteria - 25; Metazoa - 0; Fungi - 0; Plants - 40; Viruses - 2; Other Eukaryotes - 768 (source: NCBI BLink). [Source:TAIR;Acc:AT2G2…	-0.820503	0.00378711	-0.48437	0.26563
AT1G55280	AT1G55280	Lipase/lipooxygenase, PLAT/LH2 family protein [Source:TAIR;Acc:AT1G55280]	0.497676	0.0275063	-0.48422	0.196049
AT1G74910	AT1G74910	ADP-glucose pyrophosphorylase family protein [Source:UniProtKB/TrEMBL;Acc:Q9C9P3]	-0.30091	0.111371	-0.483702	0.0918674
AT1G76440	AT1G76440	AT1G76440 protein [Source:UniProtKB/TrEMBL;Acc:Q9S842]	-0.257532	0.340198	-0.483503	0.0856867
AT1G52510	AT1G52510	Alpha/beta-Hydrolases superfamily protein [Source:UniProtKB/TrEMBL;Acc:Q8VZ57]	-0.901531	0.00108244	-0.483347	0.0811819
AT2G17990	AT2G17990	BEST Arabidopsis thaliana protein match is: kinectin-related (TAIR:AT5G66250.3); Has 7578 Blast hits to 6129 proteins in 783 species: Archae - 220; Bacteria - 1045; Metazoa - 3605; Fungi - 575; Plants - 442; Viruses - 38; Other Eukaryotes - 1653 (so /.../NCBI BLink). [Source:TAIR;Acc:AT2G17990]	0.198232	0.581515	-0.4833	0.139544
AT1G64860	AT1G64860|SIGA	RNA polymerase sigma factor sigA [Source:UniProtKB/Swiss-Prot;Acc:O24629]	-1.87663	0.00068532	-0.483191	0.0249105
AT1G20260	AT1G20260|VHA-B3	VAB3 [Source:UniProtKB/TrEMBL;Acc:A0A178WCF6]	-0.175268	0.209093	-0.483042	0.057028
AT2G15890	AT2G15890|MEE14	CCG-binding protein 1 [Source:UniProtKB/Swiss-Prot;Acc:Q9XIM0]	0.662503	0.643882	-0.482961	0.604534
AT3G17460	AT3G17460	PHD finger family protein [Source:UniProtKB/TrEMBL;Acc:Q9LRN9]	0.220862	0.543874	-0.482735	0.0414636
AT3G49100	AT3G49100|SRP9	Signal recognition particle 9 kDa protein [Source:UniProtKB/TrEMBL;Acc:A0A178VCR3]	0.54634	0.0354656	-0.482457	0.0929883
AT5G52110	AT5G52110|CCB2	Protein COFACTOR ASSEMBLY OF COMPLEX C SUBUNIT B CCB2, chloroplastic [Source:UniProtKB/Swiss-Prot;Acc:Q9FJ81]	-0.894487	5.53677e-05	-0.482379	0.0242166
AT5G26210	AT5G26210|AL4	AL4 [Source:UniProtKB/TrEMBL;Acc:A0A178U9E8]	-0.615888	0.00549223	-0.482195	0.0105654
AT3G45900	AT3G45900	At3g45900 [Source:UniProtKB/TrEMBL;Acc:Q6IDC0]	0.395394	0.119723	-0.482036	0.0366434
AT5G02710	AT5G02710	At5g02710 [Source:UniProtKB/TrEMBL;Acc:Q9LZ14]	-1.81204	5.15863e-05	-0.482006	0.00286297
AT1G18440	AT1G18440	Peptidyl-tRNA hydrolase, chloroplastic [Source:UniProtKB/Swiss-Prot;Acc:Q8GW64]	-0.0833546	0.690256	-0.481715	0.32863
AT2G20930	AT2G20930	AT2G20930 protein [Source:UniProtKB/TrEMBL;Acc:Q9SKS7]	-0.973467	0.000327096	-0.481689	0.0603784
AT1G19510	AT1G19510|RL5	Protein RADIALIS-like 5 [Source:UniProtKB/Swiss-Prot;Acc:Q8GW75]	-1.15608	0.158112	-0.481201	0.58268
AT2G27290	AT2G27290	At2g27290 [Source:UniProtKB/TrEMBL;Acc:Q9XIN6]	-1.04202	9.90827e-06	-0.48102	0.0207474
AT1G27880	AT1G27880|RECQL5	ATP-dependent DNA helicase Q-like 5 [Source:UniProtKB/Swiss-Prot;Acc:Q0WVW7]	-0.931497	0.063721	-0.480779	0.0566744
AT1G80690	AT1G80690	F23A5.4 protein [Source:UniProtKB/TrEMBL;Acc:Q9SAI9]	-2.34397	0.000357429	-0.480699	0.105446
AT3G52050	AT3G52050	5'-3' exonuclease family protein [Source:UniProtKB/TrEMBL;Acc:A8MQG8]	-1.17037	1.09056e-05	-0.480696	0.0499742
AT3G27020	AT3G27020|YSL6	Probable metal-nicotianamine transporter YSL6 [Source:UniProtKB/Swiss-Prot;Acc:Q6R3K6]	-0.504299	0.0397546	-0.480605	0.0218654
AT1G69220	AT1G69220|SIK1	Protein kinase superfamily protein [Source:UniProtKB/TrEMBL;Acc:O24527]	0.169156	0.205137	-0.480535	0.023826
AT5G64580	AT5G64580|FTSHI4	Probable inactive ATP-dependent zinc metalloprotease FTSHI 4, chloroplastic [Source:UniProtKB/Swiss-Prot;Acc:F4KF14]	-1.26982	3.21309e-07	-0.48013	0.04044
AT1G17560	AT1G17560|HLL	50S ribosomal protein HLL, mitochondrial [Source:UniProtKB/Swiss-Prot;Acc:Q84JG5]	-0.387622	0.531435	-0.480084	0.00679425
AT2G40750	AT2G40750|WRKY54	Probable WRKY transcription factor 54 [Source:UniProtKB/Swiss-Prot;Acc:Q93WU8]	0.1105	0.856744	-0.480061	0.0219802
AT4G16980	AT4G16980	Arabinogalactan family protein [Source:UniProtKB/TrEMBL;Acc:Q9FT76]	-1.63756	0.000365739	-0.479868	0.0775828
AT5G61660	AT5G61660	At5g61660 [Source:UniProtKB/TrEMBL;Acc:Q9FKF5]	-1.69271	5.42056e-06	-0.47956	0.0200787
AT3G09860	AT3G09860	Actin T1-like protein [Source:UniProtKB/TrEMBL;Acc:Q6IDB3]	-1.31834	3.2752e-07	-0.479143	0.0442516
AT5G27990	AT5G27990	At5g27990 [Source:UniProtKB/TrEMBL;Acc:Q8L9R4]	0.572074	0.00668613	-0.479056	0.14941
AT3G50660	AT3G50660|CYP90B1	Cytochrome P450 90B1 [Source:UniProtKB/Swiss-Prot;Acc:O64989]	-0.60746	0.0803782	-0.479023	0.0210809
AT5G48580	AT5G48580|FKBP15-2	Peptidylprolyl isomerase [Source:UniProtKB/TrEMBL;Acc:A0A178UPA7]	-0.514121	0.00174551	-0.478739	0.0338403
AT4G22570	AT4G22570|APT3	Adenine phosphoribosyltransferase 3 [Source:UniProtKB/Swiss-Prot;Acc:Q9SUW2]	-2.97267	0.00014909	-0.478732	0.246427
AT2G01090	AT2G01090	Cytochrome b-c1 complex subunit 6 [Source:UniProtKB/TrEMBL;Acc:Q9SJV7]	-0.581062	0.00437703	-0.478515	0.437131
AT3G54010	AT3G54010|PAS1	Peptidyl-prolyl cis-trans isomerase PASTICCINO1 [Source:UniProtKB/Swiss-Prot;Acc:Q7DMA9]	-0.562986	0.0043077	-0.478338	0.203066
AT3G11110	AT3G11110|ATL66	RING-H2 finger protein ATL66 [Source:UniProtKB/Swiss-Prot;Acc:Q9SRM0]	-0.645657	0.224282	-0.478257	0.014627
AT5G50250	AT5G50250|CP31B	RNA-binding protein CP31B, chloroplastic [Source:UniProtKB/Swiss-Prot;Acc:Q9FGS0]	-1.14767	1.47221e-06	-0.478132	0.0335147
AT5G02240	AT5G02240	Uncharacterized protein At5g02240 [Source:UniProtKB/Swiss-Prot;Acc:Q94EG6]	-0.619287	0.0210003	-0.478079	0.00218324
AT1G02140	AT1G02140|MEE63	MEE63 [Source:UniProtKB/TrEMBL;Acc:A0A178WA48]	-0.0298202	0.776626	-0.477909	0.843511
AT1G20560	AT1G20560|AAE1	Probable acyl-activating enzyme 1, peroxisomal [Source:UniProtKB/Swiss-Prot;Acc:F4HUK6]	0.906448	0.000295022	-0.477892	0.0264101
AT3G12320	AT3G12320|LNK3	LNK3 [Source:UniProtKB/TrEMBL;Acc:A0A178VJK8]	-0.754547	0.565665	-0.477818	0.118021
AT3G53700	AT3G53700|MEE40	Pentatricopeptide repeat-containing protein At3g53700, chloroplastic [Source:UniProtKB/Swiss-Prot;Acc:Q9LFF1]	-0.749915	0.000356555	-0.477759	0.101946
AT4G02520	AT4G02520|GSTF2	Glutathione S-transferase F2 [Source:UniProtKB/Swiss-Prot;Acc:P46422]	0.54507	0.411182	-0.477742	0.018245
AT1G74940	AT1G74940	Cyclin-dependent kinase, putative (DUF581) [Source:UniProtKB/TrEMBL;Acc:Q8GRN0]	-0.348284	0.648718	-0.477692	0.0242543
AT5G05570	AT5G05570	Putative uncharacterized protein [Source:UniProtKB/TrEMBL;Acc:Q9FFF8]	0.0500414	0.63611	-0.477686	0.0379676
AT1G77770	AT1G77770	At1g77770 [Source:UniProtKB/TrEMBL;Acc:Q84K51]	0.826281	4.76787e-05	-0.47763	0.419942
AT1G12350	AT1G12350|PPCS1	Phosphopantothenate--cysteine ligase 1 [Source:UniProtKB/Swiss-Prot;Acc:Q8GXR5]	0.0845683	0.474891	-0.477558	0.0377714
AT3G32930	AT3G32930	6,7-dimethyl-8-ribityllumazine synthase [Source:UniProtKB/TrEMBL;Acc:Q9LHC4]	-1.57624	2.54877e-05	-0.477539	0.0845912
AT3G27100	AT3G27100|SUS1	Transcription and mRNA export factor SUS1 [Source:UniProtKB/Swiss-Prot;Acc:Q6NQ54]	-0.310366	0.165659	-0.477479	0.0756465
AT4G35470	AT4G35470|PIRL4	Plant intracellular Ras-group-related LRR protein 4 [Source:UniProtKB/Swiss-Prot;Acc:Q9SVW8]	-0.563457	0.0186117	-0.47743	0.0515284
AT2G25710	AT2G25710|HCS1	Biotin--protein ligase 1, chloroplastic [Source:UniProtKB/Swiss-Prot;Acc:Q9SL92]	-0.434838	0.00439518	-0.477295	0.0516451
AT4G10470	AT4G10470	AT4g10470/F7L13_50 [Source:UniProtKB/TrEMBL;Acc:Q944H1]	-1.42956	3.39766e-05	-0.477197	0.00427532
AT3G58900	AT3G58900	F-box/RNI-like superfamily protein [Source:UniProtKB/TrEMBL;Acc:F4J721]	-0.415898	0.0110566	-0.477141	0.0589503
AT4G03020	AT4G03020	Putative WD-repeat protein [Source:UniProtKB/TrEMBL;Acc:Q8LPI5]	-0.0332599	0.701307	-0.477119	0.00836321
AT2G45800	AT2G45800|PLIM2A	LIM domain-containing protein PLIM2a [Source:UniProtKB/Swiss-Prot;Acc:O80839]	-2.05978	0.000521877	-0.477014	0.0953626
AT1G12620	AT1G12620	Pentatricopeptide repeat-containing protein At1g12620 [Source:UniProtKB/Swiss-Prot;Acc:Q9ASZ8]	-0.167937	0.501075	-0.476959	0.021981
AT1G69980	AT1G69980	At1g69980 [Source:UniProtKB/TrEMBL;Acc:A1A6I1]	0.401848	0.00288881	-0.47675	0.265043
AT1G01360	AT1G01360|PYL9	RCAR1 [Source:UniProtKB/TrEMBL;Acc:A0A178W4H4]	-0.689855	0.00369674	-0.476625	0.205314
AT5G10910	AT5G10910	AT5g10910/T30N20_180 [Source:UniProtKB/TrEMBL;Acc:Q9LEU9]	-0.575881	0.000160143	-0.476591	0.151385
AT5G35170	AT5G35170	Adenylate kinase 5, chloroplastic [Source:UniProtKB/Swiss-Prot;Acc:Q8VYL1]	-1.06579	6.9082e-06	-0.476209	0.00483031
AT1G18840	AT1G18840|IQD30	At1g18840 [Source:UniProtKB/TrEMBL;Acc:Q501D2]	-1.62961	0.000191194	-0.476088	0.0986057
AT1G73350	AT1G73350	unknown protein; FUNCTIONS IN: molecular_function unknown; INVOLVED IN: biological_process unknown; LOCATED IN: nucleus; EXPRESSED IN: 25 plant structures; EXPRESSED DURING: 15 growth stages; Has 46 Blast hits to 46 proteins in 19 species: Archae - /.../teria - 0; Metazoa - 3; Fungi - 3; Plants - 36; Viruses - 0; Other Eukaryotes - 4 (source: NCBI BLink). [Source:TAIR;Acc:AT1G73350]	-0.208129	0.0806349	-0.475835	0.868995
AT1G24350	AT1G24350	Acid phosphatase/vanadium-dependent haloperoxidase-related protein [Source:UniProtKB/TrEMBL;Acc:F4I989]	0.229487	0.0647246	-0.475741	0.51177
AT3G17100	AT3G17100|BHLH147	AT3G17100 protein [Source:UniProtKB/TrEMBL;Acc:B9DGH0]	-1.10903	5.78985e-05	-0.475238	0.0338974
AT1G22450	AT1G22450|COX6B-1	COX6B [Source:UniProtKB/TrEMBL;Acc:A0A178WPQ4]	0.191168	0.266102	-0.475072	0.474202
AT5G35530	AT5G35530|RPS3C	40S ribosomal protein S3-3 [Source:UniProtKB/Swiss-Prot;Acc:Q9FJA6]	0.237971	0.0824418	-0.47502	0.00805053
AT3G14930	AT3G14930|HEME1	Uroporphyrinogen decarboxylase 1, chloroplastic [Source:UniProtKB/Swiss-Prot;Acc:Q93ZB6]	-1.74378	7.13507e-07	-0.474929	0.0128691
AT1G07320	AT1G07320|RPL4	RPL4 [Source:UniProtKB/TrEMBL;Acc:A0A178WQG5]	-1.7171	1.45988e-06	-0.474839	0.0390815
AT4G05420	AT4G05420|DDB1A	DDB1A [Source:UniProtKB/TrEMBL;Acc:A0A178UYD4]	0.0283955	0.730386	-0.474772	0.00170232
AT1G11320	AT1G11320	GDSL esterase/lipase [Source:UniProtKB/TrEMBL;Acc:Q9SXB7]	0.181784	0.623492	-0.474476	0.0581009
AT4G09320	AT4G09320|NDK1	Nucleoside diphosphate kinase [Source:UniProtKB/TrEMBL;Acc:A0A178UXQ6]	0.13363	0.468865	-0.474386	0.0540685
AT1G70200	AT1G70200	Putative uncharacterized protein At1g70200 [Source:UniProtKB/TrEMBL;Acc:Q84JK1]	-1.7663	2.2401e-08	-0.474264	0.107976
AT1G53800	AT1G53800	AT1G53800 protein [Source:UniProtKB/TrEMBL;Acc:B9DHC9]	-1.63664	1.36175e-05	-0.474249	0.000731512
AT1G03270	AT1G03270|CBSDUF4	Putative DUF21 domain-containing protein At1g03270 [Source:UniProtKB/Swiss-Prot;Acc:Q9ZVS8]	-1.68591	0.00123848	-0.474181	0.0615198
AT2G25670	AT2G25670	Expressed protein [Source:UniProtKB/TrEMBL;Acc:Q9SL96]	0.465848	0.0302756	-0.474065	0.0604377
AT5G03830	AT5G03830	CDK inhibitor P21 binding protein [Source:UniProtKB/TrEMBL;Acc:F4KI15]	-0.89578	0.000342618	-0.47361	0.114197
AT2G02710	AT2G02710|TLP1	Protein TWIN LOV 1 [Source:UniProtKB/Swiss-Prot;Acc:O64511]	1.74741	2.41384e-07	-0.47357	0.718319
AT5G51120	AT5G51120|PABN1	Polyadenylate-binding protein 1 [Source:UniProtKB/TrEMBL;Acc:F4KBV3]	0.377287	0.00715375	-0.473496	0.05057
AT5G22570	AT5G22570|WRKY38	Probable WRKY transcription factor 38 [Source:UniProtKB/Swiss-Prot;Acc:Q8GWF1]	0.189403	0.887603	-0.473358	0.114538
AT1G35680	AT1G35680|RPL21	50S ribosomal protein L21, chloroplastic [Source:UniProtKB/Swiss-Prot;Acc:P51412]	-1.61445	3.67632e-06	-0.473017	0.144967
AT3G19450	AT3G19450|CAD4	Cinnamyl alcohol dehydrogenase 4 [Source:UniProtKB/Swiss-Prot;Acc:P48523]	-0.696712	0.319474	-0.47282	0.00162584
AT1G69700	AT1G69700|HVA22C	HVA22-like protein c [Source:UniProtKB/Swiss-Prot;Acc:Q9S784]	-1.43236	0.000682819	-0.472789	0.175235
AT5G61580	AT5G61580|PFK4	ATP-dependent 6-phosphofructokinase [Source:UniProtKB/TrEMBL;Acc:A0A178UCI3]	-0.372447	0.00518921	-0.47254	0.0745444
AT3G59780	AT3G59780	Rhodanese/Cell cycle control phosphatase superfamily protein [Source:UniProtKB/TrEMBL;Acc:F4J9G2]	-1.86459	3.55303e-06	-0.472488	0.0156294
AT2G02740	AT2G02740|WHY3	Single-stranded DNA-binding protein WHY3, chloroplastic [Source:UniProtKB/Swiss-Prot;Acc:Q66GR6]	-0.297935	0.202589	-0.472384	0.385425
AT2G35840	AT2G35840|SPP2	Probable sucrose-phosphatase 2 [Source:UniProtKB/Swiss-Prot;Acc:Q9SJ66]	-0.763852	0.00355801	-0.472258	0.0924696
AT5G04050	AT5G04050		-0.533068	0.0458448	-0.471861	0.00509733
AT1G31940	AT1G31940	At1g31940/F5M6.6 [Source:UniProtKB/TrEMBL;Acc:Q8VYV3]	0.231626	0.0510569	-0.471847	0.0229189
AT3G07010	AT3G07010	Probable pectate lyase 8 [Source:UniProtKB/Swiss-Prot;Acc:Q9M8Z8]	-3.18447	3.82848e-06	-0.471692	0.0102326
AT3G49140	AT3G49140	Uncharacterized protein At3g49140 [Source:UniProtKB/Swiss-Prot;Acc:Q0WMN5]	-1.71786	2.63338e-07	-0.47167	0.0814179
AT1G05070	AT1G05070	At1g05070/T7A14_6 [Source:UniProtKB/TrEMBL;Acc:Q94AB8]	-0.106577	0.60596	-0.471619	0.00587745
AT2G44740	AT2G44740|CYCU4-1	Cyclin-U4-1 [Source:UniProtKB/Swiss-Prot;Acc:O80513]	-3.22831	0.000330827	-0.47159	0.153755
AT4G01800	AT4G01800|AGY1	Albino or Glassy Yellow 1 [Source:UniProtKB/TrEMBL;Acc:F4JG57]	-1.5796	2.2517e-07	-0.47152	0.00768558
AT3G46580	AT3G46580|MBD5	Methyl-CpG-binding domain-containing protein 5 [Source:UniProtKB/Swiss-Prot;Acc:Q9SNC0]	-1.1226	0.00108064	-0.471484	0.0202752
AT4G37300	AT4G37300|MEE59	AT4g37300/C7A10_60 [Source:UniProtKB/TrEMBL;Acc:O23157]	-1.0706	0.000153701	-0.471421	0.198866
AT4G10180	AT4G10180|DET1	Light-mediated development protein DET1 [Source:UniProtKB/Swiss-Prot;Acc:P48732]	-0.727288	0.000502586	-0.471361	0.00616933
AT3G52360	AT3G52360	Putative uncharacterized protein [Source:UniProtKB/TrEMBL;Acc:Q9FT46]	-0.485501	0.344849	-0.470914	0.15911
AT3G23080	AT3G23080	Membrane related protein-like [Source:UniProtKB/TrEMBL;Acc:Q9LS84]	-1.33288	0.000108981	-0.470586	0.143146
AT3G61870	AT3G61870	AT3g61870/F21F14_40 [Source:UniProtKB/TrEMBL;Acc:Q9M277]	-1.18017	0.000851325	-0.470225	0.00805519
AT4G04880	AT4G04880	adenosine/AMP deaminase family protein [Source:TAIR;Acc:AT4G04880]	-0.559984	0.00410473	-0.470142	0.00329792
AT4G30550	AT4G30550|GGP3	GGP3 [Source:UniProtKB/TrEMBL;Acc:A0A178V361]	-0.115553	0.414758	-0.469952	0.0677375
AT5G08590	AT5G08590|SRK2G	SRK2G [Source:UniProtKB/TrEMBL;Acc:A0A178UA36]	-0.850359	3.52999e-05	-0.469792	0.0160079
AT1G73040	AT1G73040|JAL19	Jacalin-related lectin 19 [Source:UniProtKB/Swiss-Prot;Acc:Q9SSM3]	-1.55227	0.0118394	-0.469741	0.207874
AT5G41360	AT5G41360|XPB2	XPB2 [Source:UniProtKB/TrEMBL;Acc:A0A178UFA0]	0.846546	0.000120431	-0.469526	0.033045
AT1G79700	AT1G79700	Integrase-type DNA-binding superfamily protein [Source:UniProtKB/TrEMBL;Acc:A8MQS2]	0.902646	0.0155834	-0.469435	0.00190171
AT1G17120	AT1G17120|CAT8	Cationic amino acid transporter 8, vacuolar [Source:UniProtKB/Swiss-Prot;Acc:Q9SHH0]	-0.101475	0.385282	-0.469254	0.135808
AT1G19940	AT1G19940|AtGH9B5	Endoglucanase 2 [Source:UniProtKB/Swiss-Prot;Acc:Q9FXI9]	-1.46343	0.00786039	-0.469189	0.130652
AT1G51390	AT1G51390|NIFU5	NifU-like protein 5, mitochondrial [Source:UniProtKB/Swiss-Prot;Acc:Q9C8J2]	-0.0751536	0.676827	-0.469161	0.281871
AT3G16850	AT3G16850	Pectin lyase-like superfamily protein [Source:UniProtKB/TrEMBL;Acc:Q94C86]	-1.38485	8.34363e-07	-0.469159	0.00562253
AT1G08460	AT1G08460|HDA8	Histone deacetylase 8 [Source:UniProtKB/Swiss-Prot;Acc:Q94EJ2]	-0.981323	1.39415e-05	-0.469106	0.0207984
AT5G17550	AT5G17550|PEX19-2	PEX19-2 [Source:UniProtKB/TrEMBL;Acc:A0A178UP73]	0.0611111	0.756588	-0.468802	0.0572101
AT4G04320	AT4G04320	Malonyl-CoA decarboxylase family protein [Source:UniProtKB/TrEMBL;Acc:Q7Y1Z8]	0.28703	0.0742681	-0.468696	0.0468362
AT3G59800	AT3G59800	At3g59800 [Source:UniProtKB/TrEMBL;Acc:Q9M1Z4]	0.246237	0.268956	-0.468596	0.525709
AT5G51080	AT5G51080	AT5G51080 protein [Source:UniProtKB/TrEMBL;Acc:Q84TE0]	-0.399983	0.09256	-0.468507	0.116694
AT1G28440	AT1G28440|HSL1	Receptor-like protein kinase HSL1 [Source:UniProtKB/Swiss-Prot;Acc:Q9SGP2]	-0.561663	0.00531719	-0.468342	0.137832
AT5G61160	AT5G61160|ACT	Agmatine coumaroyltransferase [Source:UniProtKB/Swiss-Prot;Acc:Q9FNP9]	1.85778	0.305222	-0.468269	0.0351492
AT3G17020	AT3G17020	AT3g17020/K14A17_14 [Source:UniProtKB/TrEMBL;Acc:Q9LSP5]	-0.495744	0.221006	-0.468065	0.167553
AT1G76850	AT1G76850|SEC5A	Exocyst complex component SEC5A [Source:UniProtKB/Swiss-Prot;Acc:Q8S3U9]	-0.326719	0.00745569	-0.467892	0.00295827
AT1G54340	AT1G54340|ICDH	Peroxisomal isocitrate dehydrogenase [NADP] [Source:UniProtKB/Swiss-Prot;Acc:Q9SLK0]	-0.183848	0.440278	-0.467829	0.148832
AT5G43750	AT5G43750|PNSB5	PnsB5 [Source:UniProtKB/TrEMBL;Acc:A0A178UJI2]	-1.41315	0.000106461	-0.46751	0.064842
AT4G30110	AT4G30110|HMA2	Cadmium/zinc-transporting ATPase HMA2 [Source:UniProtKB/Swiss-Prot;Acc:Q9SZW4]	-2.08928	3.4851e-05	-0.467404	0.133906
AT5G43990	AT5G43990|SUVR2	SET-domain containing protein lysine methyltransferase family protein [Source:UniProtKB/TrEMBL;Acc:F4K7E3]	-2.27108	1.53128e-06	-0.467189	0.00961798
AT4G03240	AT4G03240|FH	FH [Source:UniProtKB/TrEMBL;Acc:A0A178V3B4]	0.0803805	0.653401	-0.467132	0.252518
AT5G41760	AT5G41760	CMP-sialic acid transporter 1 [Source:UniProtKB/Swiss-Prot;Acc:Q8LGE9]	-0.634779	0.00235192	-0.467008	0.0985228
AT1G34340	AT1G34340	Alpha/beta-Hydrolases superfamily protein [Source:UniProtKB/TrEMBL;Acc:Q9XID7]	-0.364786	0.0720773	-0.466835	0.00368866
AT4G35770	AT4G35770|STR15	SEN1 [Source:UniProtKB/TrEMBL;Acc:A0A178UYD5]	1.00088	0.0711582	-0.466772	0.758272
AT1G08560	AT1G08560|KN	SYP111 [Source:UniProtKB/TrEMBL;Acc:A0A178WAC8]	-3.56367	2.1548e-06	-0.466668	0.362117
AT1G60440	AT1G60440|PANK1	Pantothenate kinase 1 [Source:UniProtKB/Swiss-Prot;Acc:O80765]	1.22183	3.35677e-06	-0.466626	0.0263199
AT1G32750	AT1G32750|TAF1	Transcription initiation factor TFIID subunit 1 [Source:UniProtKB/Swiss-Prot;Acc:Q8LRK9]	0.108761	0.333419	-0.466387	0.229425
AT1G06040	AT1G06040|BBX24	B-box zinc finger protein 24 [Source:UniProtKB/Swiss-Prot;Acc:Q96288]	-0.30355	0.49119	-0.466299	0.05549
AT2G30150	AT2G30150	UDP-Glycosyltransferase superfamily protein [Source:TAIR;Acc:AT2G30150]	-1.24281	0.00107524	-0.465952	0.0454191
AT5G15920	AT5G15920|SMC5	Structural maintenance of chromosomes protein 5 [Source:UniProtKB/Swiss-Prot;Acc:Q9LFS8]	0.433566	0.0180126	-0.465949	0.0193616
AT3G11964	AT3G11964|RRP5	rRNA biogenesis protein RRP5 [Source:UniProtKB/Swiss-Prot;Acc:F4J8K6]	0.840095	0.00456395	-0.465738	0.155004
AT3G52090	AT3G52090|NRPB11	DNA-directed RNA polymerase, RBP11-like protein [Source:UniProtKB/TrEMBL;Acc:F4J5R0]	-0.839319	8.85741e-07	-0.465709	0.348568
AT2G26060	AT2G26060|CIA1	Protein CIA1 [Source:UniProtKB/Swiss-Prot;Acc:O80990]	0.00397654	0.976095	-0.465634	0.137543
AT2G28900	AT2G28900|OEP161	Outer envelope pore protein 16-1, chloroplastic [Source:UniProtKB/Swiss-Prot;Acc:Q9ZV24]	-1.26955	0.244973	-0.465494	0.260358
AT5G53020	AT5G53020	Ribonuclease P protein subunit P38-related [Source:TAIR;Acc:AT5G53020]	-0.633375	0.0281464	-0.465472	0.196144
AT4G38100	AT4G38100|CURT1D	Protein CURVATURE THYLAKOID 1D, chloroplastic [Source:UniProtKB/Swiss-Prot;Acc:Q8LDD3]	0.402092	0.119652	-0.46523	0.194193
AT2G34640	AT2G34640|PTAC12	Protein PLASTID TRANSCRIPTIONALLY ACTIVE 12 [Source:UniProtKB/Swiss-Prot;Acc:F4IHY7]	-1.38458	8.21649e-06	-0.465226	0.0141989
AT1G14450	AT1G14450	NADH dehydrogenase (ubiquinone)s [Source:TAIR;Acc:AT1G14450]	-0.253946	0.0479767	-0.465214	0.138134
AT1G77740	AT1G77740|PIP5K2	PIP5K2 [Source:UniProtKB/TrEMBL;Acc:A0A178W978]	0.151413	0.355343	-0.465127	0.129712
AT4G11600	AT4G11600|GPX6	Probable phospholipid hydroperoxide glutathione peroxidase 6, mitochondrial [Source:UniProtKB/Swiss-Prot;Acc:O48646]	0.9036	0.0664373	-0.464989	0.000432038
AT1G25380	AT1G25380|NDT2	Nicotinamide adenine dinucleotide transporter 2, mitochondrial [Source:UniProtKB/Swiss-Prot;Acc:Q8RWA5]	0.226208	0.142242	-0.464952	0.0365369
AT5G14920	AT5G14920|GASA14	Gibberellin-regulated protein 14 [Source:UniProtKB/Swiss-Prot;Acc:Q9LFR3]	-1.20254	0.359416	-0.464896	0.0476893
AT5G15770	AT5G15770|GNA1	Glucosamine 6-phosphate N-acetyltransferase [Source:UniProtKB/Swiss-Prot;Acc:Q9LFU9]	-0.840962	0.0242164	-0.464793	0.0552633
AT5G16540	AT5G16540|ZFN3	Zinc finger CCCH domain-containing protein 57 [Source:UniProtKB/Swiss-Prot;Acc:Q8L7N8]	-0.947613	0.0006446	-0.464773	0.0592617
AT4G29400	AT4G29400	Oxidoreductase/transition metal ion-binding protein (DUF3531) [Source:UniProtKB/TrEMBL;Acc:Q5XV66]	-1.13709	9.35954e-05	-0.46465	0.140523
AT5G58590	AT5G58590|RANBP1C	At5g58590 [Source:UniProtKB/TrEMBL;Acc:Q1WWI2]	0.449833	0.128457	-0.464474	0.781127
AT3G56830	AT3G56830	At3g56830 [Source:UniProtKB/TrEMBL;Acc:Q9LES5]	-0.2443	0.331007	-0.464343	0.0246403
AT1G75310	AT1G75310|AUL1	auxin-like 1 protein [Source:TAIR;Acc:AT1G75310]	0.26178	0.194273	-0.464342	0.14849
AT3G47640	AT3G47640|BHLH47	Transcription factor bHLH47 [Source:UniProtKB/Swiss-Prot;Acc:Q9SN74]	0.999012	0.0424964	-0.464328	0.106407
AT3G29760	AT3G29760	Haloacid dehalogenase-like hydrolase (HAD) superfamily protein [Source:UniProtKB/TrEMBL;Acc:Q9LRQ0]	-0.286638	0.21507	-0.464275	0.012979
AT5G46610	AT5G46610|ALMT14	Aluminum-activated malate transporter 14 [Source:UniProtKB/Swiss-Prot;Acc:Q9LS22]	4.34452	0.000162447	-0.464154	0.150331
AT2G35795	AT2G35795|TIM14-1	Mitochondrial import inner membrane translocase subunit TIM14-1 [Source:UniProtKB/Swiss-Prot;Acc:Q8RV04]	-0.570079	0.00769641	-0.464141	0.117473
AT4G02060	AT4G02060|MCM7	DNA replication licensing factor MCM7 [Source:UniProtKB/Swiss-Prot;Acc:P43299]	-3.49495	1.55186e-06	-0.464062	0.0538528
AT5G28840	AT5G28840|GME	GDP-mannose 3,5-epimerase [Source:UniProtKB/Swiss-Prot;Acc:Q93VR3]	-0.410922	0.0123612	-0.463531	0.00985894
AT3G06850	AT3G06850|BCE2	Lipoamide acyltransferase component of branched-chain alpha-keto acid dehydrogenase complex, mitochondrial [Source:UniProtKB/Swiss-Prot;Acc:Q9M7Z1]	-0.650453	0.00605206	-0.463374	0.181485
AT1G05170	AT1G05170|B3GALT2	Hexosyltransferase (Fragment) [Source:UniProtKB/TrEMBL;Acc:W8Q3U9]	-0.569295	0.172524	-0.463165	0.020833
AT5G63310	AT5G63310|NDPK2	Nucleoside diphosphate kinase [Source:UniProtKB/TrEMBL;Acc:Q0WUG9]	-1.06593	0.000472846	-0.462724	0.0158497
AT5G53530	AT5G53530|VPS26A	Vacuolar protein sorting-associated protein 26A [Source:UniProtKB/Swiss-Prot;Acc:Q9FJD0]	0.0672796	0.652357	-0.462652	0.116671
AT5G66005	AT5G66005	At5g66005 [Source:UniProtKB/TrEMBL;Acc:Q6ID68]	-1.85376	1.10457e-05	-0.462586	0.0941076
AT2G32230	AT2G32230|PRORP1	Proteinaceous RNase P 1, chloroplastic/mitochondrial [Source:UniProtKB/Swiss-Prot;Acc:Q66GI4]	-1.78291	8.99779e-08	-0.462514	0.000612418
AT3G04120	AT3G04120|GAPC1	Glyceraldehyde-3-phosphate dehydrogenase GAPC1, cytosolic [Source:UniProtKB/Swiss-Prot;Acc:P25858]	0.871134	0.00697082	-0.462498	0.0175646
AT5G14030	AT5G14030	Translocon-associated protein subunit beta [Source:UniProtKB/TrEMBL;Acc:Q94BY3]	0.564881	9.39622e-05	-0.462458	0.0555562
AT5G50430	AT5G50430|UBC33	Probable ubiquitin-conjugating enzyme E2 33 [Source:UniProtKB/Swiss-Prot;Acc:Q9FK29]	0.34923	0.0123032	-0.462376	0.017381
AT5G20920	AT5G20920|EIF2B	Eukaryotic translation initiation factor 2 subunit beta [Source:UniProtKB/Swiss-Prot;Acc:Q41969]	0.509179	0.00379514	-0.462081	0.00765503
AT4G13590	AT4G13590|PAM71-HL	Protein PAM71-homolog, chloroplastic [Source:UniProtKB/Swiss-Prot;Acc:Q9T0H9]	-0.580995	0.00328284	-0.462056	0.0171853
AT1G59980	AT1G59980|ATJ39	Chaperone protein dnaJ 39 [Source:UniProtKB/Swiss-Prot;Acc:Q6XL73]	-0.863357	0.00235192	-0.462025	0.00791328
AT5G67560	AT5G67560|ARL8B	ADP-ribosylation factor-like protein 8b [Source:UniProtKB/Swiss-Prot;Acc:Q93Y31]	-0.321222	0.0237176	-0.461926	0.0285676
AT5G08040	AT5G08040|TOM5	At5g08040 [Source:UniProtKB/TrEMBL;Acc:Q6IDR6]	-0.162052	0.261913	-0.461833	0.303729
AT5G48545	AT5G48545|HINT3	HINT3 [Source:UniProtKB/TrEMBL;Acc:A0A178UAY8]	-1.20966	0.00015531	-0.461762	0.0674837
AT5G45610	AT5G45610|SUV2	ATR interacting protein [Source:UniProtKB/TrEMBL;Acc:C8KI33]	-1.07361	0.00224793	-0.461669	0.0106165
AT3G10770	AT3G10770	Putative uncharacterized protein At3g10770 [Source:UniProtKB/TrEMBL;Acc:Q9SG83]	-0.00662189	0.949532	-0.461589	0.224916
AT1G16350	AT1G16350	Inosine-5'-monophosphate dehydrogenase 2 [Source:UniProtKB/Swiss-Prot;Acc:Q9SA34]	-0.0908761	0.741879	-0.461565	0.0311019
AT5G52880	AT5G52880	F-box protein At5g52880 [Source:UniProtKB/Swiss-Prot;Acc:Q9FLX3]	0.243254	0.103912	-0.461267	0.175947
AT5G57340	AT5G57340	Putative uncharacterized protein [Source:UniProtKB/TrEMBL;Acc:Q9LVC4]	0.176574	0.621354	-0.461117	0.259028
AT3G06070	AT3G06070	At3g06070 [Source:UniProtKB/TrEMBL;Acc:Q8LED7]	-1.39525	0.0025847	-0.460911	0.825832
AT3G22970	AT3G22970	At3g22970 [Source:UniProtKB/TrEMBL;Acc:Q9LIJ8]	-0.687062	0.0580219	-0.460848	0.0563581
AT1G19110	AT1G19110	Inter-alpha-trypsin inhibitor heavy chain-like protein [Source:UniProtKB/TrEMBL;Acc:Q8L798]	-0.398754	0.00381848	-0.460792	0.00486627
AT1G12710	AT1G12710|AtPP2-A12	phloem protein 2-A12 [Source:TAIR;Acc:AT1G12710]	0.168926	0.858336	-0.460785	0.245247
AT2G07180	AT2G07180|PBL17	Probable serine/threonine-protein kinase PBL17 [Source:UniProtKB/Swiss-Prot;Acc:Q8H1E3]	-0.315023	0.207688	-0.460577	0.0656459
AT5G36250	AT5G36250	Protein phosphatase 2C family protein [Source:TAIR;Acc:AT5G36250]	-0.555526	0.00373759	-0.460108	0.169016
AT4G24540	AT4G24540|AGL24	MADS-box protein AGL24 [Source:UniProtKB/Swiss-Prot;Acc:O82794]	-0.76218	0.0838264	-0.459922	0.405978
AT4G03280	AT4G03280|PETC	Cytochrome b6-f complex iron-sulfur subunit, chloroplastic [Source:UniProtKB/Swiss-Prot;Acc:Q9ZR03]	-1.12874	0.000310846	-0.459863	0.00895209
AT3G14280	AT3G14280	At3g14280 [Source:UniProtKB/TrEMBL;Acc:Q9LUL9]	3.49056	0.00015157	-0.459737	0.0084744
AT5G02550	AT5G02550	At5g02550 [Source:UniProtKB/TrEMBL;Acc:Q9LZ47]	-2.65764	0.000314134	-0.459566	0.0333915
AT2G35130	AT2G35130	Tetratricopeptide repeat (TPR)-like superfamily protein [Source:UniProtKB/TrEMBL;Acc:F4IJS7]	-1.9976	4.81861e-06	-0.459525	0.00846435
AT3G63080	AT3G63080|GPX5	Probable glutathione peroxidase 5 [Source:UniProtKB/Swiss-Prot;Acc:Q9LYB4]	0.294603	0.236884	-0.459327	0.254207
AT1G13700	AT1G13700|PGL1	Probable 6-phosphogluconolactonase 1 [Source:UniProtKB/Swiss-Prot;Acc:Q9LMX8]	-0.0586327	0.928563	-0.459017	0.453388
AT1G49300	AT1G49300|RABG3E	Ras-related protein RABG3e [Source:UniProtKB/Swiss-Prot;Acc:Q9XI98]	0.169005	0.269303	-0.458621	0.0133586
AT5G25460	AT5G25460	At5g25460 [Source:UniProtKB/TrEMBL;Acc:Q94F20]	-3.34831	3.65094e-06	-0.458376	0.0219269
AT3G26000	AT3G26000|SKIP14	F-box protein SKIP14 [Source:UniProtKB/Swiss-Prot;Acc:Q9LU91]	-0.673309	0.00340335	-0.458273	0.140613
AT5G28770	AT5G28770|BZIP63	Basic leucine zipper 63 [Source:UniProtKB/Swiss-Prot;Acc:B9DGI8]	0.298196	0.548274	-0.45827	0.352993
AT2G37470	AT2G37470	Histone H2B.4 [Source:UniProtKB/Swiss-Prot;Acc:Q9ZUS0]	-0.329719	0.378986	-0.458261	0.0134278
AT4G33580	AT4G33580|ATBCA5	beta carbonic anhydrase 5 [Source:TAIR;Acc:AT4G33580]	-0.0435272	0.890208	-0.458111	0.000547504
AT1G30610	AT1G30610|EMB2279	Pentatricopeptide repeat-containing protein At1g30610, chloroplastic [Source:UniProtKB/Swiss-Prot;Acc:Q9SA76]	-1.37975	7.38163e-08	-0.457653	0.0208446
AT1G77580	AT1G77580|FPP1	Filament-like plant protein 1 [Source:UniProtKB/Swiss-Prot;Acc:Q9CAP9]	-3.05029	4.37339e-07	-0.457588	0.409382
AT1G60140	AT1G60140|TPS10	Probable alpha,alpha-trehalose-phosphate synthase [UDP-forming] 10 [Source:UniProtKB/Swiss-Prot;Acc:O80738]	0.893848	0.016772	-0.457577	0.0993007
AT4G21610	AT4G21610|LOL2	Protein LOL2 [Source:UniProtKB/Swiss-Prot;Acc:O65426]	-0.169208	0.545972	-0.457092	0.140769
AT1G73820	AT1G73820	Ssu72-like family protein [Source:TAIR;Acc:AT1G73820]	-0.0891622	0.818849	-0.457015	0.168807
AT3G55330	AT3G55330|PPL1	PPL1 [Source:UniProtKB/TrEMBL;Acc:A0A178VEI8]	-1.26292	3.86831e-05	-0.45701	0.119825
AT1G14345	AT1G14345	NAD(P)-linked oxidoreductase superfamily protein [Source:UniProtKB/TrEMBL;Acc:Q949S6]	-1.46169	0.000265636	-0.456731	0.0954776
AT4G14020	AT4G14020	At4g14020 [Source:UniProtKB/TrEMBL;Acc:O23263]	0.709574	0.101512	-0.456724	0.0334774
AT5G64630	AT5G64630|FAS2	Chromatin assembly factor 1 subunit FAS2 [Source:UniProtKB/Swiss-Prot;Acc:Q9SXY1]	-2.1747	4.88589e-05	-0.456705	0.00142738
AT5G13240	AT5G13240	transcription regulators [Source:TAIR;Acc:AT5G13240]	0.345524	0.0366627	-0.456656	0.506936
AT3G04830	AT3G04830	Contains similarity to O-linked GlcNAc transferases [Source:UniProtKB/TrEMBL;Acc:Q9CAU9]	-0.197507	0.0711531	-0.456628	0.0909166
AT1G29195	AT1G29195	At1g29190/F28N24_12 [Source:UniProtKB/TrEMBL;Acc:Q9LP48]	4.33907	1.73221e-07	-0.456578	0.151518
AT2G14720	AT2G14720|VSR4	Vacuolar-sorting receptor 4 [Source:UniProtKB/Swiss-Prot;Acc:Q56ZQ3]	-0.249045	0.0234508	-0.456157	0.00158686
AT1G05430	AT1G05430	Putative uncharacterized protein [Source:UniProtKB/TrEMBL;Acc:Q8LC42]	-0.0537003	0.632702	-0.456094	0.0438565
AT1G51450	AT1G51450|TRO	Protein TRAUCO [Source:UniProtKB/Swiss-Prot;Acc:Q9C8J7]	0.052904	0.848253	-0.456091	0.0199001
AT5G45190	AT5G45190	Cyclin family protein [Source:UniProtKB/TrEMBL;Acc:F4KD43]	0.159055	0.270053	-0.456027	0.884011
AT3G02860	AT3G02860	F13E7.20 protein [Source:UniProtKB/TrEMBL;Acc:Q9M8S7]	-0.126344	0.66267	-0.456016	0.134359
AT1G80060	AT1G80060	At1g80060 [Source:UniProtKB/TrEMBL;Acc:Q5XEN2]	-0.55427	0.0640986	-0.455971	0.137984
AT1G49560	AT1G49560|HHO6	Transcription factor HHO6 [Source:UniProtKB/Swiss-Prot;Acc:Q9FX84]	-1.01696	0.0123892	-0.455703	0.00111775
AT3G01570	AT3G01570	Oleosin 5 [Source:UniProtKB/Swiss-Prot;Acc:Q9SS98]	-1.43631	0.14358	-0.45558	0.129236
AT5G60970	AT5G60970|TCP5	Transcription factor TCP5 [Source:UniProtKB/Swiss-Prot;Acc:Q9FME3]	0.311046	0.308889	-0.455524	0.0422934
AT5G01670	AT5G01670	NAD(P)-linked oxidoreductase superfamily protein [Source:UniProtKB/TrEMBL;Acc:F4K9G7]	0.0986034	0.543874	-0.45529	0.0727902
AT4G03110	AT4G03110|BRN1	RNA-binding protein BRN1 [Source:UniProtKB/Swiss-Prot;Acc:Q8LFS6]	-0.121715	0.673079	-0.455197	0.247608
AT2G20140	AT2G20140|RPT2B	RPT2b [Source:UniProtKB/TrEMBL;Acc:A0A178VM16]	0.394758	0.00292867	-0.455185	0.213742
AT1G12910	AT1G12910|LWD1	WD repeat-containing protein LWD1 [Source:UniProtKB/Swiss-Prot;Acc:Q9LPV9]	0.00630674	0.967958	-0.455109	0.370692
AT1G30250	AT1G30250	At1g30250 [Source:UniProtKB/TrEMBL;Acc:Q66GS7]	-1.0024	0.00167807	-0.455051	0.579781
AT4G07410	AT4G07410	Putative uncharacterized protein At4g07410 [Source:UniProtKB/TrEMBL;Acc:Q8RXU6]	0.641347	0.00164978	-0.454882	0.079558
AT1G60800	AT1G60800|NIK3	Protein NSP-INTERACTING KINASE 3 [Source:UniProtKB/Swiss-Prot;Acc:Q93ZS4]	-1.26926	1.11833e-05	-0.454677	0.00145941
AT1G01420	AT1G01420|UGT72B3	UDP-glucosyl transferase 72B3 [Source:TAIR;Acc:AT1G01420]	0.79635	0.0137248	-0.454578	0.0857397
AT4G23710	AT4G23710|VHA-G2	V-type proton ATPase subunit G [Source:UniProtKB/TrEMBL;Acc:Q0WT72]	0.212311	0.109861	-0.454545	0.372368
AT1G78870	AT1G78870|UBC35	UBC35 [Source:UniProtKB/TrEMBL;Acc:A0A178WFI9]	0.0110329	0.921423	-0.454141	0.374743
AT1G74390	AT1G74390|NEN3	Protein NEN3 [Source:UniProtKB/Swiss-Prot;Acc:Q9CA74]	-0.502825	0.10309	-0.454084	0.0221391
AT1G05870	AT1G05870	At1g05870 [Source:UniProtKB/TrEMBL;Acc:Q9MA39]	-1.53842	0.00738965	-0.453768	0.0278216
AT1G12580	AT1G12580|PEPKR1	PEPKR1 [Source:UniProtKB/TrEMBL;Acc:A0A178WE53]	-0.396958	0.034533	-0.453702	0.129748
AT5G07690	AT5G07690|MYB29	Transcription factor MYB29 [Source:UniProtKB/Swiss-Prot;Acc:Q9FLR1]	-0.398577	0.374663	-0.453493	0.0478704
AT4G28025	AT4G28025	Putative uncharacterized protein At4g28025 [Source:UniProtKB/TrEMBL;Acc:Q9C5F3]	-0.557098	0.037034	-0.453348	0.130793
AT5G57440	AT5G57440|GPP2	(DL)-glycerol-3-phosphatase 2 [Source:UniProtKB/Swiss-Prot;Acc:Q8VZP1]	-1.9741	2.23403e-05	-0.453252	0.0205272
AT1G28090	AT1G28090	Polynucleotide adenylyltransferase family protein [Source:UniProtKB/TrEMBL;Acc:F4HUW0]	-0.104547	0.564388	-0.453177	0.0583653
AT1G71180	AT1G71180	Probable 3-hydroxyisobutyrate dehydrogenase-like 3, mitochondrial [Source:UniProtKB/Swiss-Prot;Acc:Q949M8]	-1.07452	0.00223211	-0.45311	0.0094031
AT2G17695	AT2G17695	FUNCTIONS IN: molecular_function unknown; INVOLVED IN: biological_process unknown; LOCATED IN: chloroplast; CONTAINS InterPro DOMAIN/s: Domain of unknown function DUF1990 (InterPro:IPR018960); Has 259 Blast hits to 259 proteins in 120 species: Archa /.../ Bacteria - 197; Metazoa - 0; Fungi - 0; Plants - 57; Viruses - 0; Other Eukaryotes - 5 (source: NCBI BLink). [Source:TAIR;Acc:AT2G17695]	-1.45263	1.38391e-05	-0.453011	0.0351748
AT3G10120	AT3G10120	At3g10120 [Source:UniProtKB/TrEMBL;Acc:Q8GY70]	0.579293	0.479275	-0.452843	0.194302
AT5G41480	AT5G41480|DHFS	Dihydrofolate synthetase [Source:UniProtKB/Swiss-Prot;Acc:F4JYE9]	-0.65155	0.00341241	-0.452748	0.00556004
AT4G31050	AT4G31050|LIP2P	Plastidial lipoyltransferase 2 [Source:UniProtKB/Swiss-Prot;Acc:Q948J9]	-2.04532	0.00421614	-0.452613	0.0134807
AT1G07070	AT1G07070|RPL35AA	60S ribosomal protein L35a-1 [Source:UniProtKB/Swiss-Prot;Acc:Q9LMK0]	-0.325519	0.281644	-0.452424	0.111899
AT2G37585	AT2G37585|GLCAT14C	Beta-glucuronosyltransferase GlcAT14C [Source:UniProtKB/Swiss-Prot;Acc:Q8S8P3]	-0.541483	0.0159288	-0.452279	0.909796
AT1G69410	AT1G69410|ELF5A-3	Eukaryotic translation initiation factor 5A-3 [Source:UniProtKB/Swiss-Prot;Acc:Q9C505]	0.266536	0.244943	-0.451959	0.252715
AT2G17975	AT2G17975	At2g17975 [Source:UniProtKB/TrEMBL;Acc:Q8S8K1]	-0.486325	0.0530327	-0.451934	0.00590592
AT2G16370	AT2G16370|THY-1	Bifunctional dihydrofolate reductase-thymidylate synthase 1 [Source:UniProtKB/Swiss-Prot;Acc:Q05762]	-1.03013	0.000100656	-0.45191	0.0261597
AT2G40085	AT2G40085	unknown protein; Has 35333 Blast hits to 34131 proteins in 2444 species: Archae - 798; Bacteria - 22429; Metazoa - 974; Fungi - 991; Plants - 531; Viruses - 0; Other Eukaryotes - 9610 (source: NCBI BLink). [Source:TAIR;Acc:AT2G40085]	0.419311	0.739135	-0.451864	0.0103365
AT5G20790	AT5G20790	unknown protein; FUNCTIONS IN: molecular_function unknown; INVOLVED IN: biological_process unknown; LOCATED IN: endomembrane system; EXPRESSED IN: 11 plant structures; EXPRESSED DURING: LP.04 four leaves visible, 4 anthesis, petal differentiation an /.../nsion stage; BEST Arabidopsis thaliana protein match is: unknown protein (TAIR:AT3G43110.1); Has 30201 Blast hits to 17322 proteins in 780 speci…	1.02652	0.182913	-0.45153	0.0286684
AT5G14500	AT5G14500	aldose 1-epimerase family protein [Source:TAIR;Acc:AT5G14500]	-1.33795	0.00013228	-0.451469	0.163566
AT1G32400	AT1G32400|TOM2A	Tobamovirus multiplication protein 2A [Source:UniProtKB/Swiss-Prot;Acc:Q9C5W7]	0.275895	0.0049887	-0.451379	0.00367715
AT3G05625	AT3G05625	At3g05625 [Source:UniProtKB/TrEMBL;Acc:Q8GUK5]	-1.3015	1.76677e-05	-0.45129	0.308387
AT1G69510	AT1G69510	Putative uncharacterized protein [Source:UniProtKB/TrEMBL;Acc:Q9C787]	-0.705646	0.000122849	-0.451262	0.407149
AT5G65560	AT5G65560	Pentatricopeptide repeat-containing protein At5g65560 [Source:UniProtKB/Swiss-Prot;Acc:Q9LSL9]	0.346737	0.0410927	-0.450941	0.0136508
AT1G06190	AT1G06190	Rho termination factor [Source:TAIR;Acc:AT1G06190]	-0.682492	0.000333193	-0.450845	0.13936
AT4G08280	AT4G08280	Glutaredoxin-like protein [Source:UniProtKB/TrEMBL;Acc:Q9SUF2]	-0.761268	1.00445e-05	-0.450787	0.121071
AT3G48250	AT3G48250	Pentatricopeptide repeat-containing protein At3g48250, chloroplastic [Source:UniProtKB/Swiss-Prot;Acc:Q9STK5]	1.04639	0.00311981	-0.45076	0.0537477
AT2G40430	AT2G40430	CONTAINS InterPro DOMAIN/s: P60-like (InterPro:IPR011687), Tumour suppressor protein Gltscr2 (InterPro:IPR011211); Has 709 Blast hits to 643 proteins in 201 species: Archae - 0; Bacteria - 32; Metazoa - 224; Fungi - 154; Plants - 45; Viruses - 0; Ot /.../karyotes - 254 (source: NCBI BLink). [Source:TAIR;Acc:AT2G40430]	0.79696	0.00135558	-0.450336	0.0467259
AT4G31410	AT4G31410	AT4G31410 protein [Source:UniProtKB/TrEMBL;Acc:Q8S9L2]	-0.286457	0.0533205	-0.450267	0.694268
AT2G41180	AT2G41180|SIB2	Sigma factor binding protein 2, chloroplastic [Source:UniProtKB/Swiss-Prot;Acc:O80669]	-0.872818	0.00189221	-0.450249	0.168361
AT2G44040	AT2G44040|DAPB1	4-hydroxy-tetrahydrodipicolinate reductase 1, chloroplastic [Source:UniProtKB/Swiss-Prot;Acc:O80574]	-0.891003	0.00944311	-0.450168	0.0837183
AT3G29160	AT3G29160|KIN11	Non-specific serine/threonine protein kinase [Source:UniProtKB/TrEMBL;Acc:A0A178V9G9]	0.0986381	0.397021	-0.449877	0.0028621
AT5G03350	AT5G03350|LLP	Lectin-like protein [Source:UniProtKB/Swiss-Prot;Acc:Q9LZF5]	-0.805144	0.110159	-0.449729	0.0872326
AT4G16770	AT4G16770	2-oxoglutarate (2OG) and Fe(II)-dependent oxygenase superfamily protein [Source:TAIR;Acc:AT4G16770]	-0.308347	0.0706819	-0.449552	0.283211
AT5G18930	AT5G18930|SAMDC4	S-adenosylmethionine decarboxylase proenzyme 4 [Source:UniProtKB/Swiss-Prot;Acc:Q3E9D5]	-1.19938	0.00923179	-0.44954	0.0357722
AT1G53850	AT1G53850|PAE1	Proteasome subunit alpha type-5-A [Source:UniProtKB/Swiss-Prot;Acc:O81149]	0.484539	0.00114635	-0.44929	0.13211
AT5G18120	AT5G18120|APRL7	ATAPRL7 [Source:UniProtKB/TrEMBL;Acc:A0A178UP99]	0.00916931	0.953702	-0.449185	0.355244
AT4G01990	AT4G01990	Pentatricopeptide repeat-containing protein At4g01990, mitochondrial [Source:UniProtKB/Swiss-Prot;Acc:Q93WC5]	1.25291	0.000398679	-0.449175	0.180228
AT1G20430	AT1G20430	Putative uncharacterized protein [Source:UniProtKB/TrEMBL;Acc:Q94B54]	-0.485151	0.00525856	-0.449171	0.171354
AT4G31930	AT4G31930	AT4g31930/F10N7_260 [Source:UniProtKB/TrEMBL;Acc:Q9AST4]	0.456954	0.0703005	-0.449136	0.18641
AT5G65810	AT5G65810	At5g65810 [Source:UniProtKB/TrEMBL;Acc:Q0WPN7]	0.0892764	0.685187	-0.449124	0.0818666
AT1G76810	AT1G76810	Eukaryotic translation initiation factor 2 (eIF-2) family protein [Source:UniProtKB/TrEMBL;Acc:F4I420]	0.222754	0.1698	-0.448917	0.0915341
AT3G06570	AT3G06570	F-box/kelch-repeat protein At3g06570 [Source:UniProtKB/Swiss-Prot;Acc:Q94K34]	-0.301823	0.0785548	-0.448842	0.0489407
AT1G15880	AT1G15880|GOS11	Golgi SNAP receptor complex member 1-1 [Source:UniProtKB/Swiss-Prot;Acc:Q9LMP7]	-0.077511	0.584111	-0.448835	0.00369496
AT2G30790	AT2G30790|PSBP2	Putative oxygen-evolving enhancer protein 2-2 [Source:UniProtKB/Swiss-Prot;Acc:O49344]	-2.64274	2.48191e-07	-0.448424	0.000891901
AT1G71190	AT1G71190|SAG18	At1g71190 [Source:UniProtKB/TrEMBL;Acc:Q9C989]	-0.0797419	0.672095	-0.448374	0.00682394
AT5G10150	AT5G10150|UFC	Protein UPSTREAM OF FLC [Source:UniProtKB/Swiss-Prot;Acc:Q9LX14]	-0.589969	0.0404387	-0.448342	0.0446599
AT2G23390	AT2G23390	Acyl-CoA [Source:UniProtKB/TrEMBL;Acc:O80456]	-1.54526	1.94837e-06	-0.448159	0.165338
AT1G56260	AT1G56260|TEN1	CST complex subunit TEN1 [Source:UniProtKB/Swiss-Prot;Acc:Q6NME7]	-0.862205	0.00738208	-0.448024	0.0346017
AT2G05760	AT2G05760|NAT1	Nucleobase-ascorbate transporter 1 [Source:UniProtKB/Swiss-Prot;Acc:Q9SHZ3]	0.0281501	0.911177	-0.447924	0.125542
AT2G33255	AT2G33255	Haloacid dehalogenase-like hydrolase domain-containing protein At2g33255 [Source:UniProtKB/Swiss-Prot;Acc:Q8RYE9]	-1.17084	6.78172e-05	-0.447791	0.0395325
AT5G47800	AT5G47800	Phototropic-responsive NPH3 family protein [Source:TAIR;Acc:AT5G47800]	-1.7599	0.00265429	-0.447426	0.0236586
AT1G69935	AT1G69935|SHW1	Protein SHORT HYPOCOTYL IN WHITE LIGHT 1 [Source:UniProtKB/Swiss-Prot;Acc:F4I3V6]	-0.607558	0.0169872	-0.447425	0.126967
AT3G51220	AT3G51220	WEB family protein At3g51220 [Source:UniProtKB/Swiss-Prot;Acc:Q9SD24]	-1.02546	0.127209	-0.447192	0.277086
AT1G20540	AT1G20540	Putative uncharacterized protein At1g20540 [Source:UniProtKB/TrEMBL;Acc:Q8RWD8]	-1.51652	9.42415e-07	-0.446741	0.00163132
AT1G71020	AT1G71020|PUB10	RING-type E3 ubiquitin transferase [Source:UniProtKB/TrEMBL;Acc:A0A178WJE0]	-0.43746	0.0421018	-0.446646	0.0122312
AT2G24250	AT2G24250	F-box/kelch-repeat protein At2g24250 [Source:UniProtKB/Swiss-Prot;Acc:Q9ZUH0]	-0.0536104	0.847275	-0.446531	0.00545629
AT3G10230	AT3G10230|LCY1	Lycopene beta cyclase, chloroplastic [Source:UniProtKB/Swiss-Prot;Acc:Q38933]	-0.785851	0.0264396	-0.446348	0.000287844
AT4G19350	AT4G19350|EMB3006	At4g19350 [Source:UniProtKB/TrEMBL;Acc:Q8LAF5]	-0.41259	0.0469713	-0.446286	0.0476425
AT5G52280	AT5G52280	At5g52280 [Source:UniProtKB/TrEMBL;Acc:Q9FHD1]	-0.446302	0.0846963	-0.446158	0.0255164
AT3G62910	AT3G62910|APG3	Peptide chain release factor APG3, chloroplastic [Source:UniProtKB/Swiss-Prot;Acc:Q8RX79]	-1.57926	3.84892e-07	-0.44612	0.0601732
AT4G17030	AT4G17030|EXLB1	Expansin-like protein [Source:UniProtKB/TrEMBL;Acc:Q0WRS3]	-1.91609	0.00207162	-0.446051	0.25319
AT1G26180	AT1G26180	Membrane protein [Source:UniProtKB/TrEMBL;Acc:Q8VYA7]	-1.16193	1.19226e-06	-0.446006	0.0527087
AT3G21270	AT3G21270|DOF3.1	DOF2 [Source:UniProtKB/TrEMBL;Acc:A0A178VA07]	-0.632528	0.00898761	-0.44597	0.178903
AT4G29750	AT4G29750	CRS1 / YhbY (CRM) domain-containing protein [Source:UniProtKB/TrEMBL;Acc:F4JNR2]	-0.52278	0.0558541	-0.445968	0.0429435
AT4G20820	AT4G20820	Berberine bridge enzyme-like 18 [Source:UniProtKB/Swiss-Prot;Acc:Q9SVG5]	-2.7802	0.00135369	-0.445957	0.0311335
AT5G67100	AT5G67100|POLA	DNA polymerase alpha catalytic subunit [Source:UniProtKB/Swiss-Prot;Acc:Q9FHA3]	-2.71541	4.88392e-08	-0.445885	0.247392
AT1G16970	AT1G16970|KU70	KU70 [Source:UniProtKB/TrEMBL;Acc:A0A178WAS1]	0.268068	0.228075	-0.445854	0.0303006
AT5G57780	AT5G57780	At5g57780 [Source:UniProtKB/TrEMBL;Acc:Q9FJN6]	-2.36616	0.000689838	-0.445607	0.140187
AT5G25475	AT5G25475	AP2/B3-like transcriptional factor family protein [Source:UniProtKB/TrEMBL;Acc:F4JWT6]	-0.787789	0.0478191	-0.445566	0.0451958
AT1G36070	AT1G36070	At1g36070 [Source:UniProtKB/TrEMBL;Acc:Q0V7U5]	-0.289463	0.245266	-0.445488	0.0868528
AT1G67710	AT1G67710|ARR11	Two-component response regulator [Source:UniProtKB/TrEMBL;Acc:Q0WRT0]	-2.04816	0.000265717	-0.445306	0.339541
AT2G24060	AT2G24060|IF3-2	Translation initiation factor IF3-2, chloroplastic [Source:UniProtKB/Swiss-Prot;Acc:O82234]	-2.24352	1.03821e-08	-0.44522	0.103089
AT1G26800	AT1G26800	At1g26800/T24P13_21 [Source:UniProtKB/TrEMBL;Acc:Q9LQX2]	0.373212	0.222749	-0.445168	0.338687
AT5G06830	AT5G06830	CDK5RAP3-like protein [Source:UniProtKB/Swiss-Prot;Acc:Q9FG23]	0.0426923	0.816219	-0.444985	0.123505
AT5G08570	AT5G08570	Pyruvate kinase [Source:UniProtKB/TrEMBL;Acc:A0A178UBM6]	-1.70809	5.84355e-07	-0.444818	0.00268334
AT3G43600	AT3G43600|AAO2	Indole-3-acetaldehyde oxidase [Source:UniProtKB/Swiss-Prot;Acc:Q7G192]	-1.19982	0.00028168	-0.444771	0.0328597
AT3G12990	AT3G12990|RRP45A	Exosome complex component RRP45A [Source:UniProtKB/Swiss-Prot;Acc:Q9LDM2]	0.39023	0.0235216	-0.444733	0.0365426
AT1G72430	AT1G72430	At1g72430 [Source:UniProtKB/TrEMBL;Acc:Q9C9E1]	0.569926	0.0858136	-0.44473	0.858147
AT5G61060	AT5G61060|HDA05	Histone deacetylase [Source:UniProtKB/TrEMBL;Acc:F4K1Z5]	-0.247485	0.13143	-0.444486	0.0837457
AT4G29360	AT4G29360	O-Glycosyl hydrolases family 17 protein [Source:TAIR;Acc:AT4G29360]	-3.73954	2.87899e-06	-0.44443	0.0656805
AT4G13950	AT4G13950|RALFL31	Protein RALF-like 31 [Source:UniProtKB/Swiss-Prot;Acc:Q2HIM9]	0.593702	0.013403	-0.444378	0.111575
AT5G47320	AT5G47320|RPS19	40S ribosomal protein S19, mitochondrial [Source:UniProtKB/Swiss-Prot;Acc:P39697]	0.131688	0.230876	-0.444315	0.122406
AT3G26900	AT3G26900|SKL1	Probable inactive shikimate kinase like 1, chloroplastic [Source:UniProtKB/Swiss-Prot;Acc:Q9LW20]	-1.45415	2.52515e-08	-0.444215	0.0174018
AT5G62980	AT5G62980|FOLB2	Dihydroneopterin aldolase 2 [Source:UniProtKB/Swiss-Prot;Acc:Q9FM54]	-0.196364	0.454728	-0.443951	0.316738
AT3G02240	AT3G02240|RGF7	Root meristem growth factor 7 [Source:UniProtKB/Swiss-Prot;Acc:Q6NNL3]	1.80989	0.0489905	-0.443839	0.0402001
AT1G22330	AT1G22330	RNA-binding (RRM/RBD/RNP motifs) family protein [Source:UniProtKB/TrEMBL;Acc:Q9LME7]	-1.26494	0.0100237	-0.443734	0.392779
AT5G50410	AT5G50410	At5g50410 [Source:UniProtKB/TrEMBL;Acc:Q9FK31]	0.301911	0.029698	-0.443719	0.118436
AT4G32900	AT4G32900	Peptidyl-tRNA hydrolase II (PTH2) family protein [Source:UniProtKB/TrEMBL;Acc:F4JV77]	-0.951514	0.000111773	-0.443678	0.0495685
AT3G61780	AT3G61780|emb1703	Embryo defective 1703 [Source:UniProtKB/TrEMBL;Acc:Q9M360]	-0.4496	0.0746546	-0.443651	0.0112215
AT3G22820	AT3G22820|EPFL5	EPFL5 [Source:UniProtKB/TrEMBL;Acc:A0A178VHB6]	-1.7891	0.0101426	-0.44355	0.158662
AT3G49360	AT3G49360|PGL2	Probable 6-phosphogluconolactonase 2 [Source:UniProtKB/Swiss-Prot;Acc:Q8LG70]	-0.883321	0.00234826	-0.44349	0.0542753
AT4G18060	AT4G18060|SH3P3	SH3 domain-containing protein 3 [Source:UniProtKB/Swiss-Prot;Acc:Q8L7W0]	-0.606375	0.00222345	-0.44325	0.0765234
AT4G13970	AT4G13970	Zinc ion binding protein [Source:UniProtKB/TrEMBL;Acc:F4JTW1]	0.0978324	0.491368	-0.443184	0.0115496
AT1G15860	AT1G15860	Defective in cullin neddylation protein [Source:UniProtKB/TrEMBL;Acc:F4I181]	0.723639	0.00108258	-0.443158	0.00427093
AT4G39970	AT4G39970	Haloacid dehalogenase-like hydrolase domain-containing protein At4g39970 [Source:UniProtKB/Swiss-Prot;Acc:Q680K2]	-1.15008	0.000499502	-0.443044	0.0261379
AT4G19003	AT4G19003|VPS25	Vacuolar protein sorting-associated protein 25 [Source:UniProtKB/Swiss-Prot;Acc:Q8VZC9]	0.085556	0.561445	-0.442873	0.0242614
AT1G28410	AT1G28410	FUNCTIONS IN: molecular_function unknown; INVOLVED IN: biological_process unknown; LOCATED IN: endomembrane system; EXPRESSED IN: 23 plant structures; EXPRESSED DURING: 15 growth stages; BEST Arabidopsis thaliana protein match is: myosin heavy chain /.../ed (TAIR:AT4G31340.2); Has 425 Blast hits to 402 proteins in 77 species: Archae - 4; Bacteria - 22; Metazoa - 249; Fungi - 4; Plants - 98; Virus…	-0.323281	0.145869	-0.442757	0.190394
AT5G58005	AT5G58005	AT5G58005 protein [Source:UniProtKB/TrEMBL;Acc:Q8RXH9]	0.266219	0.132811	-0.44272	0.0287312
AT3G07910	AT3G07910	AT3g07910/F17A17_25 [Source:UniProtKB/TrEMBL;Acc:Q9SFC3]	0.229227	0.185479	-0.442515	0.59939
AT4G25960	AT4G25960|ABCB2	ABC transporter B family member 2 [Source:UniProtKB/Swiss-Prot;Acc:Q8LPK2]	-0.924041	0.00018528	-0.442477	0.0105129
AT5G63920	AT5G63920|TOP3A	DNA topoisomerase 3-alpha [Source:UniProtKB/Swiss-Prot;Acc:Q9LVP1]	-2.14436	0.00177401	-0.442424	0.131336
AT1G44770	AT1G44770	At1g44770 [Source:UniProtKB/TrEMBL;Acc:Q84WK2]	-0.343538	0.0966302	-0.44227	0.0919034
AT4G27380	AT4G27380	AT4g27380/M4I22_190 [Source:UniProtKB/TrEMBL;Acc:O81841]	0.39967	0.0882351	-0.442238	0.472514
AT5G39730	AT5G39730|AIG2LB	AIG2-like protein B [Source:UniProtKB/Swiss-Prot;Acc:Q9FIX1]	0.349705	0.0119369	-0.442156	0.301579
AT1G76110	AT1G76110|HMGB9	High mobility group B protein 9 [Source:UniProtKB/Swiss-Prot;Acc:Q9SGS2]	-2.07904	5.63558e-05	-0.442089	0.0173407
AT5G55893	AT5G55893	unknown protein; Has 30201 Blast hits to 17322 proteins in 780 species: Archae - 12; Bacteria - 1396; Metazoa - 17338; Fungi - 3422; Plants - 5037; Viruses - 0; Other Eukaryotes - 2996 (source: NCBI BLink). [Source:TAIR;Acc:AT5G55893]	1.63124	0.0758279	-0.442024	0.0690627
AT5G22870	AT5G22870	Gb [Source:UniProtKB/TrEMBL;Acc:Q9FFC1]	-1.62817	0.175624	-0.441809	0.0673014
AT1G70880	AT1G70880	Major latex-like protein [Source:UniProtKB/TrEMBL;Acc:Q941R7]	-0.244062	0.735017	-0.441719	0.192672
AT1G64350	AT1G64350|SEH1	Protein SEH1 [Source:UniProtKB/Swiss-Prot;Acc:Q93VR9]	0.423063	0.00520693	-0.441634	0.0496587
AT1G73170	AT1G73170	P-loop containing nucleoside triphosphate hydrolases superfamily protein [Source:TAIR;Acc:AT1G73170]	-1.05915	5.993e-05	-0.441619	0.186955
AT2G02050	AT2G02050	NADH dehydrogenase [ubiquinone] 1 beta subcomplex subunit 7 [Source:UniProtKB/Swiss-Prot;Acc:Q9SKC9]	-0.0824731	0.408487	-0.441449	0.307067
AT3G46430	AT3G46430	AT3g46430/F18L15_150 [Source:UniProtKB/TrEMBL;Acc:Q9SN96]	-0.324893	0.0209986	-0.44142	0.270441
AT1G02680	AT1G02680|TAF13	Transcription initiation factor TFIID subunit 13 [Source:UniProtKB/Swiss-Prot;Acc:Q6NQH4]	0.395628	0.0186926	-0.441296	0.321848
AT1G14880	AT1G14880|PCR1	Protein PLANT CADMIUM RESISTANCE 1 [Source:UniProtKB/Swiss-Prot;Acc:Q9LQU2]	0.145172	0.90647	-0.441008	0.0743346
AT1G01100	AT1G01100|RPP1A	60S acidic ribosomal protein P1-1 [Source:UniProtKB/Swiss-Prot;Acc:Q8LCW9]	0.206856	0.303423	-0.440868	0.0186418
AT1G64300	AT1G64300	At1g64300/F15H21_13 [Source:UniProtKB/TrEMBL;Acc:Q944S4]	0.904426	0.0315236	-0.440604	0.373526
AT3G20510	AT3G20510|FAX6	Protein FATTY ACID EXPORT 6 [Source:UniProtKB/Swiss-Prot;Acc:Q9LJU6]	0.990556	0.0050304	-0.440485	0.107416
AT4G34020	AT4G34020|DJ1C	Protein DJ-1 homolog C [Source:UniProtKB/Swiss-Prot;Acc:Q8VY09]	-0.831071	0.00502249	-0.440287	0.000935256
AT1G21460	AT1G21460|SWEET1	Bidirectional sugar transporter SWEET1 [Source:UniProtKB/Swiss-Prot;Acc:Q8L9J7]	0.879173	0.04822	-0.440242	0.0436926
AT5G10470	AT5G10470|KCA1	kinesin like protein for actin based chloroplast movement 1 [Source:TAIR;Acc:AT5G10470]	-1.16221	5.53677e-05	-0.440219	0.111186
AT1G19740	AT1G19740	ATP-dependent protease La (LON) domain protein [Source:UniProtKB/TrEMBL;Acc:Q9FXH3]	-0.48293	0.00187503	-0.440191	0.00178648
AT1G25440	AT1G25440|COL16	Zinc finger protein CONSTANS-LIKE 16 [Source:UniProtKB/Swiss-Prot;Acc:Q8RWD0]	-0.984418	0.000582934	-0.439907	0.121635
AT5G37350	AT5G37350	Serine/threonine-protein kinase RIO1 [Source:UniProtKB/TrEMBL;Acc:Q9FHT0]	0.748267	1.67088e-05	-0.4399	0.113615
AT2G21580	AT2G21580|RPS25B	40S ribosomal protein S25-2 [Source:UniProtKB/Swiss-Prot;Acc:Q9SIK2]	0.328416	0.122159	-0.43989	0.0456742
AT2G05620	AT2G05620|PGR5	Protein PROTON GRADIENT REGULATION 5, chloroplastic [Source:UniProtKB/Swiss-Prot;Acc:Q9SL05]	-0.959984	0.0196758	-0.439739	0.0480957
AT5G45510	AT5G45510	Probable disease resistance protein At5g45510 [Source:UniProtKB/Swiss-Prot;Acc:Q8VZC7]	-0.615205	0.0207141	-0.439718	0.0137479
AT5G59030	AT5G59030|COPT1	Copper transporter 1 [Source:UniProtKB/Swiss-Prot;Acc:Q39065]	-0.142056	0.673795	-0.439683	0.0634414
AT5G43600	AT5G43600|UAH	Ureidoglycolate hydrolase [Source:UniProtKB/Swiss-Prot;Acc:Q8VXY9]	-1.36059	8.14103e-06	-0.439676	0.217456
AT3G52940	AT3G52940|FK	Delta(14)-sterol reductase [Source:UniProtKB/Swiss-Prot;Acc:Q9LDR4]	-1.59495	7.06727e-05	-0.439651	0.0228771
AT2G36990	AT2G36990|SIGF	RNA polymerase sigma factor sigF, chloroplastic [Source:UniProtKB/Swiss-Prot;Acc:Q9LD95]	-1.61155	5.00314e-06	-0.439561	0.00710815
AT2G27030	AT2G27030|CAM5	Calmodulin 5 [Source:UniProtKB/TrEMBL;Acc:F4IVN6]	-0.192056	0.178107	-0.439377	0.156488
AT2G42280	AT2G42280	basic helix-loop-helix (bHLH) DNA-binding superfamily protein [Source:TAIR;Acc:AT2G42280]	2.41155	7.34739e-10	-0.439153	0.0269659
AT5G08330	AT5G08330|TCP21	Transcription factor TCP21 [Source:UniProtKB/Swiss-Prot;Acc:Q9FTA2]	-2.52684	1.36798e-08	-0.439063	0.0171388
AT4G25270	AT4G25270|PCMP-E53	Pentatricopeptide repeat-containing protein At4g25270, chloroplastic [Source:UniProtKB/Swiss-Prot;Acc:Q9SB36]	-0.936879	0.0567745	-0.439043	0.00366508
AT2G23130	AT2G23130|AGP17	Lysine-rich arabinogalactan protein 17 [Source:UniProtKB/Swiss-Prot;Acc:O22194]	1.01167	0.0293065	-0.438941	0.450174
AT5G04360	AT5G04360|PU1	Pullulanase 1, chloroplastic [Source:UniProtKB/Swiss-Prot;Acc:Q8GTR4]	-1.34743	0.000135675	-0.438911	0.015374
AT5G11690	AT5G11690|TIM17-3	Mitochondrial import inner membrane translocase subunit TIM17-3 [Source:UniProtKB/Swiss-Prot;Acc:Q9LYG1]	-1.27494	0.000145403	-0.438867	0.147083
AT5G53300	AT5G53300|UBC10	Ubiquitin-conjugating enzyme E2 10 [Source:UniProtKB/Swiss-Prot;Acc:P35133]	0.292684	0.0467957	-0.438798	0.0647162
AT5G42760	AT5G42760	Leucine carboxyl methyltransferase [Source:UniProtKB/TrEMBL;Acc:F4K328]	-1.73702	0.078535	-0.438737	0.000436783
AT5G57930	AT5G57930|APO2	Emb1629 [Source:UniProtKB/TrEMBL;Acc:A0A178UP75]	-2.25506	1.27151e-08	-0.438684	0.00425889
AT5G42890	AT5G42890|ATSCP2	SCP2 [Source:UniProtKB/TrEMBL;Acc:A0A178UHV6]	0.503526	0.0686516	-0.438494	0.676038
AT1G54520	AT1G54520	Myelin-associated oligodendrocyte basic protein [Source:UniProtKB/TrEMBL;Acc:Q8RWI0]	-0.562234	2.78305e-05	-0.438113	0.00361845
AT5G01350	AT5G01350	AT5g01350/T10O8_60 [Source:UniProtKB/TrEMBL;Acc:Q93W37]	0.108272	0.368203	-0.438014	0.265605
AT1G04410	AT1G04410|MDH1	Malate dehydrogenase [Source:UniProtKB/TrEMBL;Acc:A0A178W4H0]	-0.821498	1.05238e-06	-0.437636	4.54e-05
AT3G24810	AT3G24810|KRP5	Cyclin-dependent kinase inhibitor 5 [Source:UniProtKB/Swiss-Prot;Acc:Q9LRY0]	0.380173	0.283742	-0.437474	0.0586173
AT5G61020	AT5G61020|ECT3	ECT3 [Source:UniProtKB/TrEMBL;Acc:A0A178UM32]	0.82386	0.00788909	-0.437394	0.0341469
AT3G60390	AT3G60390|HAT3	Homeobox-leucine zipper protein HAT3 [Source:UniProtKB/Swiss-Prot;Acc:P46602]	-3.74246	1.1936e-09	-0.437053	0.202759
AT3G19080	AT3G19080	SWIB complex BAF60b domain-containing protein [Source:UniProtKB/TrEMBL;Acc:A0A178V7N9]	-0.045752	0.902361	-0.436919	0.0437931
AT4G38160	AT4G38160|pde191	Mitochondrial transcription termination factor family protein [Source:UniProtKB/TrEMBL;Acc:F4JSY9]	-1.657	2.22541e-06	-0.436881	0.0892415
AT2G17880	AT2G17880	At2g17880 [Source:UniProtKB/TrEMBL;Acc:O48828]	-0.494174	0.37508	-0.436548	0.33696
AT2G32580	AT2G32580	Expressed protein [Source:UniProtKB/TrEMBL;Acc:O80895]	0.129726	0.465987	-0.436442	0.167947
AT4G14570	AT4G14570	acylaminoacyl-peptidase-related [Source:TAIR;Acc:AT4G14570]	-1.17802	2.42063e-05	-0.436419	0.0792172
AT1G75620	AT1G75620	F10A5.18 [Source:UniProtKB/TrEMBL;Acc:Q9LR03]	-0.693918	0.400925	-0.436392	0.0396636
AT2G30800	AT2G30800|HVT1	DExH-box ATP-dependent RNA helicase DExH6 [Source:UniProtKB/Swiss-Prot;Acc:F4INY4]	0.00305833	0.981339	-0.436275	0.0914865
AT1G66670	AT1G66670|CLPP3	ATP-dependent Clp protease proteolytic subunit 3, chloroplastic [Source:UniProtKB/Swiss-Prot;Acc:Q9SXJ6]	-0.508744	0.000907786	-0.436072	0.117291
AT4G14510	AT4G14510|CFM3B	CRM-domain containing factor CFM3B, chloroplastic [Source:UniProtKB/Swiss-Prot;Acc:F4JVH1]	-1.19348	2.83378e-07	-0.435939	3.75e-05
AT1G69780	AT1G69780|ATHB-13	Homeobox-leucine zipper protein ATHB-13 [Source:UniProtKB/Swiss-Prot;Acc:Q8LC03]	1.20614	0.00124149	-0.435852	0.160856
AT3G18050	AT3G18050	GPI-anchored protein [Source:UniProtKB/TrEMBL;Acc:Q9LV36]	-1.71866	9.90827e-06	-0.43544	0.00787632
AT3G23340	AT3G23340|CKL10	Casein kinase 1-like protein 10 [Source:UniProtKB/Swiss-Prot;Acc:Q9LW62]	-1.44463	0.000222767	-0.435322	0.13908
AT1G26940	AT1G26940|CYP23	Peptidyl-prolyl cis-trans isomerase CYP23 [Source:UniProtKB/Swiss-Prot;Acc:Q8LDR3]	-0.611494	0.00219858	-0.435248	0.02752
AT5G03230	AT5G03230	Arabidopsis thaliana genomic DNA, chromosome 5, P1 clone:MOK16 [Source:UniProtKB/TrEMBL;Acc:Q9LYW2]	-0.411438	0.434952	-0.435042	0.411106
AT5G02470	AT5G02470|DPA	DPA [Source:UniProtKB/TrEMBL;Acc:A0A178ULD9]	0.229733	0.228229	-0.435024	0.0398873
AT5G09580	AT5G09580	Heat shock protein [Source:UniProtKB/TrEMBL;Acc:Q9LXC3]	0.798081	0.0241059	-0.434991	0.125923
AT3G02680	AT3G02680|NBS1	Nijmegen breakage syndrome 1 protein [Source:UniProtKB/Swiss-Prot;Acc:Q0H8D7]	-0.279804	0.191305	-0.434785	0.00414582
AT1G22780	AT1G22780|RPS18C	40S ribosomal protein S18 [Source:UniProtKB/Swiss-Prot;Acc:P34788]	0.495822	0.0520643	-0.434707	0.0481741
AT5G06280	AT5G06280	Putative uncharacterized protein [Source:UniProtKB/TrEMBL;Acc:Q9FNI0]	0.0978666	0.753953	-0.434685	0.487581
AT4G34630	AT4G34630	Prostatic spermine-binding-like protein [Source:UniProtKB/TrEMBL;Acc:O65687]	-0.55874	0.0778591	-0.433827	0.0505356
AT2G01755	AT2G01755	unknown protein; FUNCTIONS IN: molecular_function unknown; INVOLVED IN: biological_process unknown; LOCATED IN: chloroplast; Has 120 Blast hits to 120 proteins in 52 species: Archae - 0; Bacteria - 80; Metazoa - 0; Fungi - 0; Plants - 24; Viruses - /.../er Eukaryotes - 16 (source: NCBI BLink). [Source:TAIR;Acc:AT2G01755]	-1.65714	0.000173887	-0.433803	0.0355858
AT5G10050	AT5G10050	At5g10050 [Source:UniProtKB/TrEMBL;Acc:Q147P9]	-0.476896	0.00984575	-0.433788	0.225781
AT3G04480	AT3G04480	Endoribonuclease [Source:UniProtKB/TrEMBL;Acc:F4J3Q1]	-1.06373	9.25434e-05	-0.433776	0.0116724
AT4G39870	AT4G39870	Putative uncharacterized protein At4g39870 [Source:UniProtKB/TrEMBL;Acc:Q8GUN9]	-0.354275	0.0324507	-0.433771	5.52e-05
AT3G57320	AT3G57320	Threonine-tRNA ligase 2 [Source:UniProtKB/TrEMBL;Acc:A8MQN7]	-1.14787	9.20469e-05	-0.433302	0.0469078
AT3G29270	AT3G29270	At3g29270 [Source:UniProtKB/TrEMBL;Acc:Q84JZ7]	0.371315	0.0622261	-0.433178	0.135353
AT5G55400	AT5G55400|FIM3	Fimbrin-3 [Source:UniProtKB/Swiss-Prot;Acc:Q9FJ70]	1.05742	0.00115118	-0.433169	0.0301907
AT4G32980	AT4G32980|ATH1	Homeobox protein ATH1 [Source:UniProtKB/Swiss-Prot;Acc:P48731]	-0.426039	0.174233	-0.432504	0.186074
AT2G17240	AT2G17240	Arginine/serine-rich-like splicing factor [Source:UniProtKB/TrEMBL;Acc:Q9SII4]	-0.709767	0.00010485	-0.432451	0.142632
AT4G37660	AT4G37660	AT4g37660/F19F18_150 [Source:UniProtKB/TrEMBL;Acc:Q9SZF8]	0.73903	0.0346906	-0.432427	0.14593
AT3G42950	AT3G42950	AT3g42950/F18P9_110 [Source:UniProtKB/TrEMBL;Acc:Q9M1L0]	-0.296444	0.0170615	-0.4324	0.0417342
AT2G20990	AT2G20990|SYTA	Synaptotagmin A [Source:UniProtKB/TrEMBL;Acc:F4IFM6]	-0.531195	0.00106837	-0.432171	0.00182762
AT2G36130	AT2G36130|CYP18-2	Peptidyl-prolyl cis-trans isomerase CYP18-2 [Source:UniProtKB/Swiss-Prot;Acc:Q9SIH1]	-0.25779	0.0870256	-0.432068	0.132245
AT3G02290	AT3G02290	RING/U-box superfamily protein [Source:UniProtKB/TrEMBL;Acc:A0A1I9LMP4]	-0.0474174	0.822551	-0.431993	0.342859
AT5G20160	AT5G20160	Ribosomal protein L7Ae/L30e/S12e/Gadd45 family protein [Source:UniProtKB/TrEMBL;Acc:F4K455]	0.765992	0.0203044	-0.431977	0.0504395
AT5G03455	AT5G03455|CDC25	Dual specificity phosphatase Cdc25 [Source:UniProtKB/Swiss-Prot;Acc:Q8GY31]	-0.735882	0.00300234	-0.431909	0.262374
AT2G46490	AT2G46490	Putative uncharacterized protein At2g46490 [Source:UniProtKB/TrEMBL;Acc:Q9ZPZ0]	0.0166685	0.966809	-0.431904	0.86499
AT1G80230	AT1G80230|COX5B-2	Cytochrome c oxidase subunit 5b-2, mitochondrial [Source:UniProtKB/Swiss-Prot;Acc:Q9SSB8]	-0.00748023	0.94661	-0.431884	0.0111929
AT4G26520	AT4G26520	Aldolase superfamily protein [Source:TAIR;Acc:AT4G26520]	-2.23932	3.79194e-06	-0.431883	0.00841578
AT5G10110	AT5G10110	DNA-directed RNA polymerase subunit beta [Source:UniProtKB/TrEMBL;Acc:Q8VZV8]	0.363953	0.252141	-0.431848	0.156599
AT1G17160	AT1G17160	Ribokinase [Source:UniProtKB/TrEMBL;Acc:A1A6H3]	-0.254848	0.287257	-0.43168	0.0505874
AT2G35520	AT2G35520|DAD2	Dolichyl-diphosphooligosaccharide--protein glycosyltransferase subunit DAD1 [Source:UniProtKB/TrEMBL;Acc:F4IKR2]	-0.147416	0.512955	-0.431662	0.105645
AT2G18040	AT2G18040|PIN1	Peptidyl-prolyl cis-trans isomerase Pin1 [Source:UniProtKB/Swiss-Prot;Acc:Q9SL42]	0.461995	9.98755e-05	-0.431439	0.232681
AT1G10590	AT1G10590	Nucleic acid-binding, OB-fold-like protein [Source:UniProtKB/TrEMBL;Acc:Q9XIJ0]	0.547322	0.00705923	-0.431353	0.492505
AT5G53770	AT5G53770	Nucleotidyltransferase family protein [Source:UniProtKB/TrEMBL;Acc:Q84WU1]	0.793031	0.00217829	-0.431265	0.0236625
AT3G59040	AT3G59040	Tetratricopeptide repeat (TPR)-like superfamily protein [Source:UniProtKB/TrEMBL;Acc:F4J741]	-0.657228	7.40625e-05	-0.431098	0.103816
AT4G28830	AT4G28830	At4g28830 [Source:UniProtKB/TrEMBL;Acc:Q84TF1]	-0.752459	0.0104211	-0.430889	0.937637
AT5G08650	AT5G08650	Translation factor GUF1 homolog, chloroplastic [Source:UniProtKB/TrEMBL;Acc:A0A178USI8]	-1.39794	4.89017e-05	-0.430853	0.000435934
AT3G56400	AT3G56400|WRKY70	Probable WRKY transcription factor 70 [Source:UniProtKB/Swiss-Prot;Acc:Q9LY00]	0.738401	0.159526	-0.430846	0.0847406
AT1G60890	AT1G60890	Phosphatidylinositol-4-phosphate 5-kinase family protein [Source:UniProtKB/TrEMBL;Acc:F4HRM3]	0.879926	0.0123032	-0.430708	0.00128469
AT2G36730	AT2G36730|PCMP-E44	Pentatricopeptide repeat-containing protein At2g36730 [Source:UniProtKB/Swiss-Prot;Acc:Q9ZQA1]	-0.383124	0.51213	-0.430679	0.0798008
AT3G26960	AT3G26960	Pollen Ole e 1 allergen and extensin family protein [Source:UniProtKB/TrEMBL;Acc:F4JEV5]	-1.38693	0.00145392	-0.430614	0.356216
AT2G35480	AT2G35480	Envelope glycoprotein [Source:UniProtKB/TrEMBL;Acc:Q8VZ11]	0.692194	0.00494208	-0.430495	0.00778798
AT2G17970	AT2G17970	2-oxoglutarate (2OG) and Fe(II)-dependent oxygenase superfamily protein [Source:UniProtKB/TrEMBL;Acc:Q9SL49]	-1.16937	6.95195e-07	-0.430288	0.0158057
AT2G38140	AT2G38140|RPS31	30S ribosomal protein S31, chloroplastic [Source:UniProtKB/Swiss-Prot;Acc:O80439]	-1.47464	1.30171e-05	-0.430219	0.0181706
AT5G13860	AT5G13860|ELCL	Protein ELC-like [Source:UniProtKB/Swiss-Prot;Acc:Q9FFY6]	0.879166	0.000411868	-0.43019	0.137845
AT1G71720	AT1G71720	F14O23.10 protein [Source:UniProtKB/TrEMBL;Acc:Q9M9H4]	-1.26868	1.80384e-05	-0.430048	0.0569518
AT5G08000	AT5G08000|E13L3	glucan endo-1,3-beta-glucosidase-like protein 3 [Source:TAIR;Acc:AT5G08000]	-0.479167	0.510442	-0.429754	0.410778
AT3G18100	AT3G18100|MYB4R1	MYB4R1 [Source:UniProtKB/TrEMBL;Acc:A0A178VCJ2]	0.694422	0.00467055	-0.429595	0.052254
AT1G17640	AT1G17640	RNA-binding (RRM/RBD/RNP motifs) family protein [Source:UniProtKB/TrEMBL;Acc:F4I906]	-0.0597313	0.816726	-0.429547	0.00618566
AT3G47610	AT3G47610	Putative uncharacterized protein At3g47610 [Source:UniProtKB/TrEMBL;Acc:Q9SN77]	-0.178321	0.26178	-0.429279	0.0743211
AT4G21870	AT4G21870|HSP15.4	15.4 kDa class V heat shock protein [Source:UniProtKB/Swiss-Prot;Acc:O49710]	0.564772	0.280816	-0.428981	0.0348416
AT2G15270	AT2G15270	Expressed protein [Source:UniProtKB/TrEMBL;Acc:Q9SHU9]	0.210689	0.31045	-0.428694	0.191883
AT5G26742	AT5G26742|RH3	RH3 [Source:UniProtKB/TrEMBL;Acc:A0A178UT03]	-1.79842	6.38116e-07	-0.42846	0.776846
AT5G08320	AT5G08320	At5g08320 [Source:UniProtKB/TrEMBL;Acc:Q9FTA3]	-0.608794	0.0827608	-0.428323	0.996974
AT1G21390	AT1G21390|emb2170	Emb2170 [Source:UniProtKB/TrEMBL;Acc:A0A178W1S8]	1.02365	0.0216407	-0.428229	0.178661
AT5G40690	AT5G40690	At5g40690 [Source:UniProtKB/TrEMBL;Acc:Q9FM29]	0.521731	0.286941	-0.427832	0.245337
AT4G27300	AT4G27300|SD11	G-type lectin S-receptor-like serine/threonine-protein kinase SD1-1 [Source:UniProtKB/Swiss-Prot;Acc:O81833]	-2.65973	2.56953e-08	-0.427657	0.288945
AT4G33625	AT4G33625	At4g33625 [Source:UniProtKB/TrEMBL;Acc:Q8GXK1]	-0.619876	0.111673	-0.427585	0.0780443
AT4G25080	AT4G25080|CHLM	magnesium-protoporphyrin IX methyltransferase [Source:TAIR;Acc:AT4G25080]	-2.41049	3.59153e-07	-0.42752	0.0236774
AT3G03120	AT3G03120|ATARFB1C	ATARFB1C [Source:UniProtKB/TrEMBL;Acc:A0A178VH47]	0.125113	0.499367	-0.427331	0.0138329
AT3G20230	AT3G20230	AT3G20230 protein [Source:UniProtKB/TrEMBL;Acc:Q9LJX6]	-1.72804	3.71892e-06	-0.427195	0.0748644
AT4G27180	AT4G27180|KIN14M	Kinesin-like protein KIN-14M [Source:UniProtKB/Swiss-Prot;Acc:P46864]	-1.13744	0.000425109	-0.427162	0.0304688
AT5G26230	AT5G26230|MAKR1	Probable membrane-associated kinase regulator 1 [Source:UniProtKB/Swiss-Prot;Acc:Q3E936]	-0.531708	0.352535	-0.427075	0.00897758
AT3G49560	AT3G49560	At3g49560 [Source:UniProtKB/TrEMBL;Acc:Q9SCK3]	-0.409465	0.000590445	-0.426899	0.127399
AT4G36050	AT4G36050|APE2	DNA-(apurinic or apyrimidinic site) lyase 2 [Source:UniProtKB/Swiss-Prot;Acc:F4JNY0]	-0.869824	0.00361036	-0.426887	0.0236836
AT1G09390	AT1G09390	GDSL esterase/lipase At1g09390 [Source:UniProtKB/Swiss-Prot;Acc:O80522]	-3.01231	7.35547e-08	-0.426594	0.0135317
AT2G38660	AT2G38660|FOLD1	Bifunctional protein FolD 1, mitochondrial [Source:UniProtKB/Swiss-Prot;Acc:A2RVV7]	-0.296175	0.232914	-0.426525	0.145608
AT2G45730	AT2G45730	Eukaryotic initiation factor 3 gamma subunit family protein [Source:UniProtKB/TrEMBL;Acc:O80846]	0.01899	0.901874	-0.426464	0.159299
AT1G09430	AT1G09430|ACLA-3	ATP-citrate synthase alpha chain protein 3 [Source:UniProtKB/Swiss-Prot;Acc:O80526]	0.790664	0.00045795	-0.426332	0.00302808
AT4G34290	AT4G34290	Putative uncharacterized protein AT4g34290 [Source:UniProtKB/TrEMBL;Acc:Q9SYZ4]	-1.47528	1.41171e-07	-0.426326	0.0815695
AT4G23760	AT4G23760	Cox19-like CHCH family protein [Source:UniProtKB/TrEMBL;Acc:F4JPC0]	0.128451	0.612689	-0.426272	0.0620414
AT1G69040	AT1G69040|ACR4	ACT domain repeat 4 [Source:UniProtKB/TrEMBL;Acc:F4I0I7]	-1.15721	0.0383144	-0.426082	0.000532434
AT4G14320	AT4G14320	Zinc-binding ribosomal protein family protein [Source:UniProtKB/TrEMBL;Acc:F4JUQ4]	0.360188	0.0773634	-0.426029	0.240046
AT3G55120	AT3G55120|CHI1	Chalcone--flavonone isomerase 1 [Source:UniProtKB/Swiss-Prot;Acc:P41088]	1.34002	0.0235311	-0.42598	0.23514
AT3G02220	AT3G02220	Putative uncharacterized protein F14P3.13 [Source:UniProtKB/TrEMBL;Acc:Q9SRT8]	0.837669	0.000278251	-0.425821	0.069775
AT5G56940	AT5G56940|RPS16-2	30S ribosomal protein S16-2, chloroplastic/mitochondrial [Source:UniProtKB/Swiss-Prot;Acc:Q9LTS6]	0.0659271	0.769173	-0.425753	0.0533193
AT1G22770	AT1G22770|GI	Protein GIGANTEA [Source:UniProtKB/Swiss-Prot;Acc:Q9SQI2]	-0.357832	0.648903	-0.425705	0.0309581
AT3G14595	AT3G14595	At3g14595 [Source:UniProtKB/TrEMBL;Acc:Q1H563]	0.25599	0.238789	-0.425634	0.239752
AT5G23310	AT5G23310|FSD3	Superoxide dismutase [Fe] 3, chloroplastic [Source:UniProtKB/Swiss-Prot;Acc:Q9FMX0]	-2.1361	1.18411e-06	-0.425409	0.0243437
AT3G53030	AT3G53030|SRPK4	Ser/arg-rich protein kinase 4 [Source:UniProtKB/TrEMBL;Acc:F4J982]	0.372843	0.00518318	-0.425223	0.000251237
AT1G56210	AT1G56210|HIPP35	Heavy metal-associated isoprenylated plant protein 35 [Source:UniProtKB/Swiss-Prot;Acc:Q9C7J6]	-1.84646	0.00169754	-0.425134	0.112571
AT4G25300	AT4G25300	2-oxoglutarate (2OG) and Fe(II)-dependent oxygenase superfamily protein [Source:UniProtKB/TrEMBL;Acc:Q9SB33]	-0.167704	0.519333	-0.424596	0.097831
AT3G56340	AT3G56340|RPS26C	40S ribosomal protein S26 [Source:UniProtKB/TrEMBL;Acc:A0A178VFW7]	0.501435	0.0631068	-0.424302	0.174261
AT3G27460	AT3G27460	SGF29 tudor-like domain-containing protein [Source:UniProtKB/TrEMBL;Acc:A0A1I9LNL0]	0.220087	0.339714	-0.42429	0.294485
AT2G46250	AT2G46250	At2g46250/T3F17.10 [Source:UniProtKB/TrEMBL;Acc:O82344]	-1.39362	8.05017e-05	-0.424153	0.0424296
AT3G43810	AT3G43810|CAM7	Calmodulin 7 [Source:UniProtKB/TrEMBL;Acc:A0A1I9LPJ2]	0.0789506	0.654378	-0.424111	0.117405
AT5G16710	AT5G16710|DHAR3	DHAR3 [Source:UniProtKB/TrEMBL;Acc:A0A178UIL9]	-1.26702	2.93791e-07	-0.424109	0.0610178
AT1G64440	AT1G64440|UGE4	UDP-glucose 4-epimerase 4 [Source:UniProtKB/Swiss-Prot;Acc:Q9C7W7]	0.0659612	0.65833	-0.424087	0.370233
AT3G23050	AT3G23050|IAA7	Auxin-responsive protein IAA7 [Source:UniProtKB/Swiss-Prot;Acc:Q38825]	-0.545608	0.0820802	-0.423991	0.0598335
AT3G47520	AT3G47520|MDH	Malate dehydrogenase, chloroplastic [Source:UniProtKB/Swiss-Prot;Acc:Q9SN86]	0.322458	0.0715482	-0.423958	0.0138716
AT1G78915	AT1G78915	Tetratricopeptide repeat (TPR)-like superfamily protein [Source:UniProtKB/TrEMBL;Acc:F4IBX5]	-1.11372	2.02638e-05	-0.423822	0.0149224
AT5G10180	AT5G10180|SULTR2;1	Sulfate transporter 2.1 [Source:UniProtKB/Swiss-Prot;Acc:O04722]	-1.72495	1.26203e-05	-0.423776	0.0319939
AT2G43990	AT2G43990	GPI-anchored adhesin-like protein [Source:UniProtKB/TrEMBL;Acc:O80569]	0.279912	0.357496	-0.423756	0.0153216
AT1G60990	AT1G60990	Putative transferase At1g60990, chloroplastic [Source:UniProtKB/Swiss-Prot;Acc:Q681Y3]	-1.40526	6.48979e-08	-0.423612	0.0285783
AT2G44610	AT2G44610|RABH1B	Ras-related protein RABH1b [Source:UniProtKB/Swiss-Prot;Acc:O80501]	0.17652	0.127499	-0.42355	0.00258726
AT1G53160	AT1G53160|SPL4	Squamosa promoter-binding-like protein 4 [Source:UniProtKB/Swiss-Prot;Acc:Q9S7A9]	-1.80762	4.74646e-06	-0.423542	0.178597
AT5G10350	AT5G10350|PABN3	Polyadenylate-binding protein 3 [Source:UniProtKB/Swiss-Prot;Acc:Q9LX90]	-0.33841	0.0384397	-0.423181	0.040032
AT3G21790	AT3G21790|UGT71B7	Glycosyltransferase [Source:UniProtKB/TrEMBL;Acc:A0A178VG15]	-0.510725	0.0745308	-0.423156	0.268225
AT4G14790	AT4G14790|SUV3	EDA15 [Source:UniProtKB/TrEMBL;Acc:A0A178V2P1]	0.648845	0.000178244	-0.423094	0.125203
AT3G48710	AT3G48710	At3g48710 [Source:UniProtKB/TrEMBL;Acc:Q9SMM8]	-0.230334	0.245279	-0.423069	0.401054
AT5G42960	AT5G42960|OEP24B	Outer envelope pore protein 24B, chloroplastic [Source:UniProtKB/Swiss-Prot;Acc:Q8H0Y1]	0.514948	0.000233949	-0.42306	0.336933
AT1G26665	AT1G26665	Mediator complex, subunit Med10 [Source:TAIR;Acc:AT1G26665]	0.329005	0.715262	-0.422919	0.294093
AT5G02060	AT5G02060	CASP-like protein 5B1 [Source:UniProtKB/Swiss-Prot;Acc:Q9LZM5]	0.243745	0.545348	-0.422905	0.0106552
AT3G16000	AT3G16000|MFP1	MAR-binding filament-like protein 1 [Source:UniProtKB/Swiss-Prot;Acc:Q9LW85]	-1.60021	1.38477e-07	-0.422773	0.0474019
AT5G57035	AT5G57035	U-box domain-containing protein kinase family protein [Source:UniProtKB/TrEMBL;Acc:F4K964]	0.810815	0.00251	-0.422711	0.0925761
AT2G35470	AT2G35470	At2g35470 [Source:UniProtKB/TrEMBL;Acc:O82293]	-0.609563	0.0170692	-0.422665	0.0604131
AT1G22020	AT1G22020|SHM6	Serine hydroxymethyltransferase 6 [Source:UniProtKB/Swiss-Prot;Acc:Q9LM59]	0.298477	0.0372459	-0.422607	0.0837359
AT4G18700	AT4G18700|CIPK12	CBL-interacting serine/threonine-protein kinase 12 [Source:UniProtKB/Swiss-Prot;Acc:Q9SN43]	0.444533	0.00834448	-0.422552	0.465359
AT1G05320	AT1G05320	FUNCTIONS IN: molecular_function unknown; INVOLVED IN: biological_process unknown; LOCATED IN: cellular_component unknown; EXPRESSED IN: fruit, egg cell; CONTAINS InterPro DOMAIN/s: Prefoldin (InterPro:IPR009053); BEST Arabidopsis thaliana protein m /.../s: unknown protein (TAIR:AT2G32240.1); Has 267650 Blast hits to 119772 proteins in 3899 species: Archae - 3706; Bacteria - 62589; Metazoa - 1065…	-1.29375	0.00021048	-0.422525	0.19774
AT3G63520	AT3G63520|CCD1	Carotenoid 9,10(9',10')-cleavage dioxygenase 1 [Source:UniProtKB/Swiss-Prot;Acc:O65572]	-1.27755	2.52699e-06	-0.422424	0.0141569
AT3G51820	AT3G51820|CHLG	Chlorophyll synthase, chloroplastic [Source:UniProtKB/Swiss-Prot;Acc:Q38833]	-1.47153	9.63943e-06	-0.422363	0.00599764
AT1G68340	AT1G68340	Protein of unknown function (DUF1639) [Source:TAIR;Acc:AT1G68340]	1.83548	7.84111e-06	-0.422317	0.0105426
AT3G14760	AT3G14760	Putative uncharacterized protein At3g14760 [Source:UniProtKB/TrEMBL;Acc:Q9LH80]	-2.39111	0.0686286	-0.422304	0.0517263
AT4G14740	AT4G14740	Auxin canalization protein (DUF828) [Source:UniProtKB/TrEMBL;Acc:Q8VY20]	-0.434939	0.212256	-0.422072	0.14464
AT4G39330	AT4G39330|CAD9	Probable cinnamyl alcohol dehydrogenase 9 [Source:UniProtKB/Swiss-Prot;Acc:P42734]	0.278749	0.662594	-0.421863	0.0703942
AT1G51160	AT1G51160	At1g51160 [Source:UniProtKB/TrEMBL;Acc:Q9SYB8]	0.176116	0.134035	-0.421361	0.147529
AT2G29900	AT2G29900|PS2	Presenilin-like protein At2g29900 [Source:UniProtKB/Swiss-Prot;Acc:Q9SIK7]	-0.0676556	0.667131	-0.421233	0.0299765
AT5G55210	AT5G55210	At5g55210 [Source:UniProtKB/TrEMBL;Acc:Q9FLP2]	-1.06919	9.33146e-05	-0.421044	0.100961
AT5G66930	AT5G66930	unknown protein; CONTAINS InterPro DOMAIN/s: Protein of unknown function DUF1649 (InterPro:IPR012445); Has 236 Blast hits to 236 proteins in 105 species: Archae - 0; Bacteria - 0; Metazoa - 93; Fungi - 70; Plants - 56; Viruses - 0; Other Eukaryotes /.../source: NCBI BLink). [Source:TAIR;Acc:AT5G66930]	-0.0508766	0.789745	-0.421022	0.244879
AT3G15570	AT3G15570	Non-phototropic hypocotyl-like protein [Source:UniProtKB/TrEMBL;Acc:Q9LRP8]	-1.88364	8.61425e-05	-0.420509	0.0792579
AT3G19670	AT3G19670|PRP40B	Pre-mRNA-processing protein 40B [Source:UniProtKB/Swiss-Prot;Acc:F4JCC1]	-0.0569375	0.590028	-0.420436	0.0230144
AT1G29250	AT1G29250	Alba DNA/RNA-binding protein [Source:UniProtKB/TrEMBL;Acc:Q9LP53]	0.989246	7.64056e-05	-0.420388	0.971283
AT1G71910	AT1G71910	At1g71910 [Source:UniProtKB/TrEMBL;Acc:Q9C8X0]	1.46907	0.0022452	-0.420323	0.380657
AT2G20290	AT2G20290|XI-G	Myosin-13 [Source:UniProtKB/Swiss-Prot;Acc:F4IUG9]	0.252729	0.463337	-0.42029	0.26567
AT3G14790	AT3G14790|RHM3	Rhamnose biosynthesis 3 [Source:UniProtKB/TrEMBL;Acc:A0A1I9LN83]	0.436365	0.0187921	-0.420273	0.234501
AT2G21950	AT2G21950|SKIP6	F-box/kelch-repeat protein SKIP6 [Source:UniProtKB/Swiss-Prot;Acc:Q9SJ04]	-0.04308	0.736832	-0.420134	0.721753
AT2G38570	AT2G38570	CONTAINS InterPro DOMAIN/s: PRC-barrel-like (InterPro:IPR011033); Has 300 Blast hits to 300 proteins in 81 species: Archae - 0; Bacteria - 135; Metazoa - 0; Fungi - 0; Plants - 37; Viruses - 0; Other Eukaryotes - 128 (source: NCBI BLink). [Source:TAIR;Acc:AT2G38570]	-0.655788	0.0214941	-0.420092	0.101402
AT3G54170	AT3G54170|FIP37	FIP37 [Source:UniProtKB/TrEMBL;Acc:A0A178V9T4]	0.135579	0.405863	-0.420066	0.146435
AT2G28260	AT2G28260|CNGC15	Putative cyclic nucleotide-gated ion channel 15 [Source:UniProtKB/Swiss-Prot;Acc:Q9SL29]	0.198962	0.601508	-0.420041	0.134083
AT4G36470	AT4G36470	At4g36470 [Source:UniProtKB/TrEMBL;Acc:O23234]	-1.44388	0.00846961	-0.419924	0.0686018
AT2G42320	AT2G42320	Nucleolar protein gar2-like protein [Source:UniProtKB/TrEMBL;Acc:Q9SLC7]	-0.0657608	0.802581	-0.419917	0.0447314
AT4G05060	AT4G05060|PVA43	Vesicle-associated protein 4-3 [Source:UniProtKB/Swiss-Prot;Acc:Q8LPQ7]	-0.236508	0.198166	-0.419733	0.00516588
AT5G05250	AT5G05250	AT5g05250/K18I23_5 [Source:UniProtKB/TrEMBL;Acc:Q9FLC9]	0.543596	0.450961	-0.419545	0.439824
AT2G31960	AT2G31960|CALS2	Callose synthase 2 [Source:UniProtKB/Swiss-Prot;Acc:Q9SL03]	-0.554198	0.00196861	-0.419528	0.0071847
AT5G47120	AT5G47120|BI-1	Bax inhibitor 1 [Source:UniProtKB/Swiss-Prot;Acc:Q9LD45]	0.751465	0.0123384	-0.41934	0.217453
AT5G23290	AT5G23290|PFD5	Probable prefoldin subunit 5 [Source:UniProtKB/Swiss-Prot;Acc:P57742]	-0.113233	0.52858	-0.41915	0.417123
AT1G08220	AT1G08220	ATPase complex subunit [Source:UniProtKB/TrEMBL;Acc:Q0WRX7]	1.19893	0.000103381	-0.419132	0.0449526
AT1G32810	AT1G32810	Location of EST 206I21T7, gb [Source:UniProtKB/TrEMBL;Acc:Q9MAQ7]	-0.0432418	0.678217	-0.418944	0.00431546
AT3G12340	AT3G12340|FKBP43	Peptidyl-prolyl cis-trans isomerase FKBP43 [Source:UniProtKB/Swiss-Prot;Acc:F4J9Q6]	1.28736	0.00121675	-0.41882	0.285917
AT3G24100	AT3G24100	Putative uncharacterized protein AT3g24100 [Source:UniProtKB/TrEMBL;Acc:Q94K36]	-0.436814	0.0240332	-0.418735	0.309207
AT1G02330	AT1G02330|CSU2	CONTAINS InterPro DOMAIN/s: Hepatocellular carcinoma-associated antigen 59 (InterPro:IPR010756); Has 1239 Blast hits to 998 proteins in 204 species: Archae - 4; Bacteria - 71; Metazoa - 421; Fungi - 109; Plants - 87; Viruses - 5; Other Eukaryotes - /.../ource: NCBI BLink). [Source:TAIR;Acc:AT1G02330]	0.56424	0.000261591	-0.418578	0.467357
AT5G49390	AT5G49390	LOCATED IN: endomembrane system; EXPRESSED IN: 17 plant structures; EXPRESSED DURING: 11 growth stages; BEST Arabidopsis thaliana protein match is: binding (TAIR:AT3G06670.1); Has 30201 Blast hits to 17322 proteins in 780 species: Archae - 12; Bacte /.../1396; Metazoa - 17338; Fungi - 3422; Plants - 5037; Viruses - 0; Other Eukaryotes - 2996 (source: NCBI BLink). [Source:TAIR;Acc:AT5G49390]	-1.05141	0.00403991	-0.418438	0.133235
AT5G56210	AT5G56210|WIP2	WPP domain-interacting protein 2 [Source:UniProtKB/Swiss-Prot;Acc:Q9FH18]	-0.863031	0.00312438	-0.418406	0.242904
AT1G66100	AT1G66100	Probable thionin-2.4 [Source:UniProtKB/Swiss-Prot;Acc:Q9C8D6]	1.78949	0.0282644	-0.418291	0.350283
AT3G47490	AT3G47490	HNH endonuclease [Source:UniProtKB/TrEMBL;Acc:A0A1I9LRA7]	-0.692301	0.000414069	-0.417862	0.114411
AT2G27960	AT2G27960|CKS1	Cyclin-dependent kinases regulatory subunit [Source:UniProtKB/TrEMBL;Acc:A0A178VPG9]	-1.15708	0.000111408	-0.417847	0.585918
AT5G49510	AT5G49510|PFD3	Probable prefoldin subunit 3 [Source:UniProtKB/Swiss-Prot;Acc:P57741]	-0.0338944	0.781739	-0.417712	0.150339
AT5G67580	AT5G67580|TRB2	Telomere repeat-binding factor 2 [Source:UniProtKB/Swiss-Prot;Acc:Q9FJW5]	0.391656	0.00994338	-0.417703	0.210087
AT4G14965	AT4G14965|MAPR4	MAPR4 [Source:UniProtKB/TrEMBL;Acc:A0A178UY73]	-0.0869994	0.596825	-0.417495	0.0386733
AT1G18190	AT1G18190|GC2	Golgin candidate 2 [Source:UniProtKB/Swiss-Prot;Acc:B0F9L7]	0.0698343	0.70676	-0.41749	0.00458509
AT5G56910	AT5G56910	Proteinase inhibitor I25, cystatin, conserved region [Source:UniProtKB/TrEMBL;Acc:Q9LTS9]	0.238366	0.221934	-0.417481	0.00830815
AT1G75510	AT1G75510	At1g75700 [Source:UniProtKB/TrEMBL;Acc:Q9LQZ4]	0.483444	0.00538271	-0.417419	0.0222665
AT5G02560	AT5G02560|HTA12	Histone H2A [Source:UniProtKB/TrEMBL;Acc:F4KCF4]	-1.75211	1.7344e-07	-0.417418	0.149202
AT4G10800	AT4G10800	BTB/POZ domain protein [Source:UniProtKB/TrEMBL;Acc:O81632]	-0.402015	0.13131	-0.417212	0.0426846
AT1G26910	AT1G26910|RPL10B	60S ribosomal protein L10-2 [Source:UniProtKB/Swiss-Prot;Acc:Q08770]	1.27324	0.000424456	-0.417183	0.132648
AT5G45490	AT5G45490	Probable disease resistance protein At5g45490 [Source:UniProtKB/Swiss-Prot;Acc:Q9FHI7]	-1.74682	1.55302e-05	-0.417173	0.185814
AT5G11890	AT5G11890	EMB3135 [Source:UniProtKB/TrEMBL;Acc:A0A178UG53]	-0.494606	0.00247262	-0.416994	0.027599
AT2G01640	AT2G01640	Expressed protein [Source:UniProtKB/TrEMBL;Acc:Q9ZU92]	1.13492	1.86108e-05	-0.416986	0.0990192
AT4G14342	AT4G14342	Splicing factor 3B subunit 5/RDS3 complex subunit 10 [Source:TAIR;Acc:AT4G14342]	-0.359904	0.00915052	-0.416949	0.0123745
AT2G33585	AT2G33585	unknown protein; Has 31 Blast hits to 31 proteins in 12 species: Archae - 0; Bacteria - 0; Metazoa - 0; Fungi - 0; Plants - 31; Viruses - 0; Other Eukaryotes - 0 (source: NCBI BLink). [Source:TAIR;Acc:AT2G33585]	0.0640147	0.902885	-0.416855	0.0120832
AT3G50070	AT3G50070|CYCD3-3	CYCD3 [Source:UniProtKB/TrEMBL;Acc:A0A178VE15]	-1.1308	0.000155409	-0.41682	0.000442863
AT5G20580	AT5G20580	Putative uncharacterized protein At5g20580 [Source:UniProtKB/TrEMBL;Acc:Q0WP45]	-0.45466	0.00363467	-0.416719	0.0792853
AT5G40930	AT5G40930|TOM20-4	Mitochondrial import receptor subunit TOM20-4 [Source:UniProtKB/Swiss-Prot;Acc:P82805]	0.720549	0.000261798	-0.416626	0.0569306
AT4G14410	AT4G14410|BHLH104	Transcription factor bHLH104 [Source:UniProtKB/Swiss-Prot;Acc:Q8L467]	0.0129967	0.919437	-0.416535	0.00186036
AT4G23670	AT4G23670	AT4G23670 protein [Source:UniProtKB/TrEMBL;Acc:Q9SUR0]	-0.632927	0.0316322	-0.416407	0.163829
AT2G21860	AT2G21860	At2g21860/F7D8.18 [Source:UniProtKB/TrEMBL;Acc:Q9SJ13]	-1.21367	1.51085e-05	-0.416285	0.0140564
AT3G18850	AT3G18850|LPAT5	LPAT5 [Source:UniProtKB/TrEMBL;Acc:A0A178VAY6]	-2.26129	4.34268e-05	-0.416151	0.0218867
AT1G65410	AT1G65410|TGD3	Protein TRIGALACTOSYLDIACYLGLYCEROL 3, chloroplastic [Source:UniProtKB/Swiss-Prot;Acc:Q9AT00]	-0.690013	0.000265662	-0.416015	0.392466
AT4G25290	AT4G25290	DNA photolyase [Source:UniProtKB/TrEMBL;Acc:F4JSJ6]	-1.31846	0.00898271	-0.416003	0.46207
AT4G33060	AT4G33060|CYP57	Peptidyl-prolyl cis-trans isomerase CYP57 [Source:UniProtKB/Swiss-Prot;Acc:Q6Q152]	-0.115704	0.409692	-0.415936	0.0829044
AT3G62690	AT3G62690|ATL5	RING-H2 zinc finger protein ATL5 [Source:UniProtKB/TrEMBL;Acc:Q0WRF5]	-2.48037	4.51267e-08	-0.415778	0.254348
AT5G41140	AT5G41140	Myosin heavy chain-related protein [Source:UniProtKB/TrEMBL;Acc:Q9FLL5]	-1.99169	1.24589e-06	-0.415754	0.420725
AT1G76860	AT1G76860|LSM3B	LSM3B [Source:UniProtKB/TrEMBL;Acc:A0A178WQ75]	0.12461	0.370287	-0.41538	0.0391056
AT3G26085	AT3G26085	CAAX amino terminal protease family protein [Source:UniProtKB/TrEMBL;Acc:A8MRZ2]	-0.489663	0.00289816	-0.415337	0.00806801
AT3G53880	AT3G53880|AKR4C11	AKR4C11 [Source:UniProtKB/TrEMBL;Acc:A0A178V926]	0.782034	4.1693e-05	-0.415214	0.133589
AT1G60600	AT1G60600|ABC4	2-carboxy-1,4-naphthoquinone phytyltransferase, chloroplastic [Source:UniProtKB/Swiss-Prot;Acc:Q0WUA3]	-2.07935	5.13333e-07	-0.415085	0.0965393
AT1G32260	AT1G32260	At1g32260 [Source:UniProtKB/TrEMBL;Acc:Q9LQN3]	0.148002	0.581473	-0.415015	0.0356541
AT1G65230	AT1G65230	Putative uncharacterized protein At1g65230 [Source:UniProtKB/TrEMBL;Acc:Q8L604]	-1.75901	1.53005e-06	-0.414998	0.203029
AT1G71170	AT1G71170	Probable 3-hydroxyisobutyrate dehydrogenase-like 2, mitochondrial [Source:UniProtKB/Swiss-Prot;Acc:Q9C991]	0.313797	0.0869235	-0.414937	0.150377
AT1G70100	AT1G70100	unknown protein; BEST Arabidopsis thaliana protein match is: unknown protein (TAIR:AT1G24160.2); Has 3037 Blast hits to 2309 proteins in 344 species: Archae - 6; Bacteria - 672; Metazoa - 1089; Fungi - 230; Plants - 220; Viruses - 37; Other Eukaryot /.../83 (source: NCBI BLink). [Source:TAIR;Acc:AT1G70100]	-0.636807	0.0327164	-0.414914	0.114807
AT1G22250	AT1G22250	F16L1.2 protein [Source:UniProtKB/TrEMBL;Acc:Q9LM21]	-0.806337	0.163086	-0.414699	0.399471
AT5G57120	AT5G57120	AT5g57120/MUL3_6 [Source:UniProtKB/TrEMBL;Acc:Q9LU74]	0.846221	0.000303711	-0.414687	0.508407
AT4G04890	AT4G04890|PDF2	Homeobox-leucine zipper protein PROTODERMAL FACTOR 2 [Source:UniProtKB/Swiss-Prot;Acc:Q93V99]	-2.16192	4.14712e-07	-0.414611	0.0234835
AT2G41710	AT2G41710	Integrase-type DNA-binding superfamily protein [Source:TAIR;Acc:AT2G41710]	-0.610545	0.0189454	-0.414383	0.18339
AT4G26900	AT4G26900|HISN4	HISN4 [Source:UniProtKB/TrEMBL;Acc:A0A178UW68]	-0.856435	9.25434e-05	-0.414378	0.0330722
AT5G04440	AT5G04440	At5g04440 [Source:UniProtKB/TrEMBL;Acc:Q500X2]	-1.10956	1.04184e-06	-0.414078	0.579202
AT1G75280	AT1G75280	Isoflavone reductase homolog P3 [Source:UniProtKB/Swiss-Prot;Acc:P52577]	0.238202	0.563674	-0.414004	0.0329306
AT5G33280	AT5G33280|CLC-G	Putative chloride channel-like protein CLC-g [Source:UniProtKB/Swiss-Prot;Acc:P60300]	-0.549517	0.00344462	-0.413803	0.0105078
AT2G31090	AT2G31090	At2g31090 [Source:UniProtKB/TrEMBL;Acc:O82275]	0.293777	0.223434	-0.413778	0.455947
AT1G06500	AT1G06500	AT1G06500 protein [Source:UniProtKB/TrEMBL;Acc:Q8VY54]	-0.419861	0.0974706	-0.413714	0.227882
AT1G42430	AT1G42430	unknown protein; BEST Arabidopsis thaliana protein match is: unknown protein (TAIR:AT3G55760.3); Has 186 Blast hits to 143 proteins in 47 species: Archae - 0; Bacteria - 23; Metazoa - 14; Fungi - 6; Plants - 87; Viruses - 0; Other Eukaryotes - 56 (s /.../ NCBI BLink). [Source:TAIR;Acc:AT1G42430]	-1.26745	2.08488e-05	-0.413608	0.047057
AT2G03470	AT2G03470	ELM2 domain-containing protein [Source:UniProtKB/TrEMBL;Acc:Q9ZQ83]	0.400948	0.00651946	-0.413584	0.900721
AT2G32060	AT2G32060|RPS12C	40S ribosomal protein S12 [Source:UniProtKB/TrEMBL;Acc:A0A178VU31]	0.647369	0.0202192	-0.413533	0.00216785
AT5G16260	AT5G16260|ELF9	At5g16260 [Source:UniProtKB/TrEMBL;Acc:Q9LF02]	-0.532121	0.000427521	-0.413431	0.231902
AT5G47380	AT5G47380	Protein of unknown function, DUF547 [Source:TAIR;Acc:AT5G47380]	-2.67698	7.18974e-05	-0.413424	0.0819218
AT5G66000	AT5G66000	Putative uncharacterized protein [Source:UniProtKB/TrEMBL;Acc:Q9FKY2]	0.140581	0.689465	-0.413195	0.00825898
AT2G20890	AT2G20890|THF1	THF1 [Source:UniProtKB/TrEMBL;Acc:A0A178VVV5]	-1.61479	2.09454e-06	-0.413184	0.0330176
AT5G50800	AT5G50800|SWEET13	Bidirectional sugar transporter SWEET [Source:UniProtKB/TrEMBL;Acc:A0A178UJY5]	-3.34474	2.04491e-06	-0.413095	0.00183919
AT5G13120	AT5G13120|PNSL5	Peptidyl-prolyl cis-trans isomerase [Source:UniProtKB/TrEMBL;Acc:A0A178UN74]	-0.926142	0.000634808	-0.413022	0.261918
AT3G08980	AT3G08980	At3g08980 [Source:UniProtKB/TrEMBL;Acc:Q9S724]	0.673262	0.0608663	-0.412729	0.042669
AT1G15930	AT1G15930|RPS12A	40S ribosomal protein S12-1 [Source:UniProtKB/Swiss-Prot;Acc:Q9S9P1]	0.191836	0.379599	-0.412677	0.00716027
AT2G31410	AT2G31410	Coiled-coil protein [Source:UniProtKB/TrEMBL;Acc:Q9SIC8]	1.23107	0.000906498	-0.412638	0.0338745
AT1G45170	AT1G45170|OEP24A	Outer envelope pore protein 24A, chloroplastic [Source:UniProtKB/Swiss-Prot;Acc:Q1H5C9]	-0.175682	0.243648	-0.412524	0.445279
AT3G15352	AT3G15352|ATCOX17	Cytochrome c oxidase 17 [Source:UniProtKB/TrEMBL;Acc:A0A1I9LSX1]	2.72443	5.00089e-08	-0.412372	0.00481581
AT1G27920	AT1G27920|MAP65-8	65-kDa microtubule-associated protein 8 [Source:UniProtKB/Swiss-Prot;Acc:Q9C7G0]	2.29484	1.57682e-06	-0.412315	0.0265879
AT2G21280	AT2G21280|GC1	NAD(P)-binding Rossmann-fold superfamily protein [Source:TAIR;Acc:AT2G21280]	-1.10349	4.34046e-05	-0.412052	0.0104972
AT3G60530	AT3G60530|GATA4	GATA transcription factor 4 [Source:UniProtKB/Swiss-Prot;Acc:O49743]	-0.285151	0.561682	-0.411763	0.0364083
AT2G33855	AT2G33855	At2g33855 [Source:UniProtKB/TrEMBL;Acc:Q29Q74]	-1.22056	7.02976e-05	-0.411643	0.107257
AT1G04570	AT1G04570	Probable folate-biopterin transporter 8, chloroplastic [Source:UniProtKB/Swiss-Prot;Acc:F4I5Q2]	0.63516	0.20356	-0.411564	0.0461016
AT1G60430	AT1G60430|ARPC3	Actin-related protein 2/3 complex subunit 3 [Source:UniProtKB/Swiss-Prot;Acc:Q1ECJ7]	0.121315	0.465375	-0.411356	0.0700515
AT1G51630	AT1G51630|MSR2	Protein MANNAN SYNTHESIS-RELATED 2 [Source:UniProtKB/Swiss-Prot;Acc:Q0WPA5]	-0.163895	0.326488	-0.411317	0.0300877
AT5G38660	AT5G38660|APE1	Acclimation of photosynthesis to environment [Source:UniProtKB/TrEMBL;Acc:A0A219HZL6]	-0.755643	0.00139719	-0.4113	0.0145121
AT3G56690	AT3G56690|CIP111	Calmodulin-interacting protein 111 [Source:UniProtKB/Swiss-Prot;Acc:Q9LET7]	0.220981	0.196261	-0.411286	0.0486465
AT3G62300	AT3G62300|DUF7	DOMAIN OF UNKNOWN FUNCTION 724 7 [Source:TAIR;Acc:AT3G62300]	-0.566608	0.00521515	-0.410924	0.0412276
AT5G40550	AT5G40550	SGF29 tudor-like domain [Source:TAIR;Acc:AT5G40550]	-0.117124	0.791957	-0.410914	0.645752
AT5G06960	AT5G06960|TGA5	TGA5 [Source:UniProtKB/TrEMBL;Acc:A0A178UIF0]	1.41386	1.87924e-08	-0.410895	0.284552
AT3G23600	AT3G23600	AT3g23600/MDB19_9 [Source:UniProtKB/TrEMBL;Acc:Q9LUG8]	-0.478736	0.00554676	-0.410869	0.155186
AT2G40600	AT2G40600	Appr-1-p processing enzyme family protein [Source:UniProtKB/TrEMBL;Acc:Q8H114]	-1.09799	0.000395215	-0.410848	0.000347478
AT4G30510	AT4G30510|ATG18B	Autophagy-related protein 18b [Source:UniProtKB/Swiss-Prot;Acc:Q8H1Q8]	0.815192	0.00579526	-0.410684	0.118465
AT3G14290	AT3G14290|PAE2	Proteasome subunit alpha type-5-B [Source:UniProtKB/Swiss-Prot;Acc:Q42134]	0.168949	0.189476	-0.410309	0.336685
AT4G17880	AT4G17880|MYC4	Transcription factor MYC4 [Source:UniProtKB/Swiss-Prot;Acc:O49687]	-1.26141	0.012635	-0.410267	0.131873
AT3G18165	AT3G18165|MOS4	Pre-mRNA-splicing factor SPF27 homolog [Source:UniProtKB/Swiss-Prot;Acc:Q949S9]	-0.0175538	0.9236	-0.41015	0.166562
[truncated: 13,767 more rows]
